# Supplementary material for: Extracellular vesicles derived from glioblastoma promote proliferation and migration of neural progenitor cells via PI3K-Akt pathway
Source: Cell Commun Signal. 2022 Jan 12;20:7. doi: 10.1186/s12964-021-00760-9 (PMC8756733; doi:10.1186/s12964-021-00760-9)
Supplement: Supplementary file 3 — Additional file 2: Table S1. All detected proteins [file 12964_2021_760_MOESM3_ESM.xlsx]

## Sheet: Summary
Header line description of table 1			Table 1. MS/MS spectrum database search analysis summary
Total spectrum	Number of spectrum produced by mass spectrometer
Matched spectrum	Number of spectrum matched with alignment protein		Total spectrum	Matched spectrum	Peptides	Unique peptides	Identified proteins	Quantifiable proteins
Peptides	Number of peptides whitch spectrum hit		250197	75883 (30.3%)	44229	42835	5703	5013
Unique peptides	Number of identified peptides that only come form this protein groups
Identified proteins	Number of proteins detected by spectrum search analysis
Quantifiable proteins	Number of proteins quantifiable		Table 2. Differentially expressed protein summary (Filtered with threshold value of expression fold change and P value < 0.05)
Header line description of worksheet "Protein_quant"			Compare group	Regulated type	fold change >1.2	fold change >1.3	fold change >1.5	fold change >2
Protein accession	Protein accession number of database used for search		EVs/WT	up-regulated	188	105	47	20
Protein description	Protein functional description			down-regulated	141	68	23	2
Gene name	Indicates the name of the gene that code for the protein sequence
MW [kDa]	Protein molecular weight ,unit [kDa]
Score	A simple rule to be used to judge whether a result is significant or not
Coverage [%]	Percent of identified peptdie sequence covering in protein sequence
Peptides	Number of peptides whitch spectrum hit
PSMs	Number of spectrum which protein matched
Unique peptides	Number of identified peptides that only come form this protein groups
Header line description of worksheet "Peptide_quant"
ID	Identified peptide index number
Sequence	Identified peptide amino acid sequence
Protein accession	Protein accession number of database used for search
Protein description	Protein functional description
Charge	Carried charge of peptide
m/z	Mass-to-charge ratio of peptide
mass error [ppm]	Parts per million ratio of peptide mass error between the theory and practice
PEP	The maximal posterior error probability for peptides
Score	A simple rule to be used to judge whether a result is significant or not
Unique [yes/no]	When marked with 'yes', this particular peptide is unique to a single identified protein group

## Sheet: Protein_quant
Protein accession	Protein description	Gene name	MW [kDa]	Score	Coverage [%]	Peptides	PSMs	Unique peptides	EVs_1	EVs_2	EVs_3	WT_1	WT_2	WT_3	EVs/WT Ratio	EVs/WT P value
Q9D2U9	Histone H2B type 3-A OS=Mus musculus OX=10090 GN=Hist3h2ba	Hist3h2ba	13.994	6.7398	60.3	9	200	2	0.679	0.451	0.631	1.389	1.411	1.469	0.413	0.0193372
P24604	Tyrosine-protein kinase Tec OS=Mus musculus OX=10090 GN=Tec	Tec	73.425	-2	1.9	1	1	1	0.696	0.503	0.732	1.394	1.336	1.346	0.474	0.023364
Q3URU2	Paternally-expressed gene 3 protein OS=Mus musculus OX=10090 GN=Peg3	Peg3	178.93	18.222	1.1	1	1	1	0.836	0.517	0.715	1.302	1.279	1.356	0.525	0.043278
P53996	Cellular nucleic acid-binding protein OS=Mus musculus OX=10090 GN=Cnbp	Cnbp	19.592	39.539	38.8	7	12	7	0.773	0.574	0.716	1.284	1.177	1.448	0.528	0.0039352
P84089	Enhancer of rudimentary homolog OS=Mus musculus OX=10090 GN=Erh	Erh	12.259	53.659	49	6	22	6	0.798	0.605	0.729	1.308	1.204	1.286	0.561	0.0023983
P60898	DNA-directed RNA polymerase II subunit RPB9 OS=Mus musculus OX=10090 GN=Polr2i	Polr2i	14.523	14.807	28.8	3	3	3	0.824	0.629	0.718	1.356	1.215	1.263	0.566	0.002439
Q8K1K9	Histone H4 transcription factor OS=Mus musculus OX=10090 GN=Hinfp	Hinfp	58.076	-2	1.8	1	1	1	0.59	0.748	0.895	1.173	1.646	1.006	0.584	0.048355
Q8BK08	Transmembrane protein 11, mitochondrial OS=Mus musculus OX=10090 GN=Tmem11	Tmem11	21.311	2.9708	4.7	1	1	1	0.801	0.635	0.8	1.215	1.291	1.274	0.592	0.0026027
Q02526	Zinc finger protein 41 OS=Mus musculus OX=10090 GN=Zfp41	Zfp41	22.724	4.4999	7.6	1	1	1	0.842	0.612	0.774	1.278	1.059	1.424	0.592	0.0151558
Q9Z1S5	Neuronal-specific septin-3 OS=Mus musculus OX=10090 GN=Sept3	Sept3	40.037	8.6729	10	4	4	4	0.762	0.738	0.757	1.215	1.249	1.297	0.6	1.89876e-05
Q9CWZ7	Gamma-soluble NSF attachment protein OS=Mus musculus OX=10090 GN=Napg	Napg	34.732	9.6758	14.7	4	5	4	0.783	0.667	0.84	1.094	1.297	1.34	0.614	0.0062208
Q9CR51	V-type proton ATPase subunit G 1 OS=Mus musculus OX=10090 GN=Atp6v1g1	Atp6v1g1	13.724	4.6094	11.9	1	1	1	0.617	0.887	0.786	1.305	1.072	1.338	0.616	0.0184758
O70251	Elongation factor 1-beta OS=Mus musculus OX=10090 GN=Eef1b	Eef1b	24.693	39.413	28	6	16	6	0.778	0.712	0.806	1.2	1.156	1.365	0.617	0.00151877
P52503	NADH dehydrogenase [ubiquinone] iron-sulfur protein 6, mitochondrial OS=Mus musculus OX=10090 GN=Ndufs6	Ndufs6	13.02	37.469	44	5	7	5	0.839	0.666	0.785	1.171	1.223	1.279	0.623	0.0028779
C3VPR6	Protein NLRC5 OS=Mus musculus OX=10090 GN=Nlrc5	Nlrc5	211.71	-2	0.9	1	1	1	0.84	0.613	0.863	1.216	1.097	1.366	0.63	0.020639
P70665	Sialate O-acetylesterase OS=Mus musculus OX=10090 GN=Siae	Siae	60.775	1.6193	1.5	1	1	1	0.863	0.647	0.822	1.303	1.129	1.234	0.636	0.0095821
O35127	Protein C10 OS=Mus musculus OX=10090 GN=Grcc10	Grcc10	13.194	17.107	43.7	4	6	4	0.856	0.628	0.824	1.214	1.139	1.257	0.639	0.0109812
Q8C4B4	Protein unc-119 homolog B OS=Mus musculus OX=10090 GN=Unc119b	Unc119b	28.302	41.061	27.1	4	4	4	0.806	0.797	0.748	1.265	1.21	1.19	0.641	0.000117072
Q6P3B9	Putative ribosome-binding factor A, mitochondrial OS=Mus musculus OX=10090 GN=Rbfa	Rbfa	39.317	2.5539	4.9	2	2	2	0.757	0.784	0.809	1.21	1.125	1.323	0.642	0.00096066
Q9CQV8	14-3-3 protein beta/alpha OS=Mus musculus OX=10090 GN=Ywhab	Ywhab	28.086	85.527	40.7	11	55	5	0.832	0.704	0.849	1.2	1.192	1.259	0.653	0.0022608
Q9ERU3	Zinc finger protein 22 OS=Mus musculus OX=10090 GN=Znf22	Znf22	27.294	10.704	19	4	5	4	0.884	0.68	0.797	1.247	1.21	1.159	0.653	0.0055036
P62774	Myotrophin OS=Mus musculus OX=10090 GN=Mtpn	Mtpn	12.861	23.304	44.1	5	13	5	0.851	0.652	0.835	1.193	1.159	1.225	0.654	0.0077579
Q99JT9	1,2-dihydroxy-3-keto-5-methylthiopentene dioxygenase OS=Mus musculus OX=10090 GN=Adi1	Adi1	21.523	8.4151	19	3	3	3	0.828	0.701	0.855	1.208	1.167	1.247	0.658	0.0028221
P43024	Cytochrome c oxidase subunit 6A1, mitochondrial OS=Mus musculus OX=10090 GN=Cox6a1	Cox6a1	12.352	9.6619	40.5	2	3	2		0.465	1.071	1.079	1.048	1.337	0.665	0.23294
P62257	Ubiquitin-conjugating enzyme E2 H OS=Mus musculus OX=10090 GN=Ube2h	Ube2h	20.655	13.002	25.7	4	5	4	0.825	0.738	0.841	1.171	1.107	1.321	0.668	0.003696
Q91WE2	Protein FAM192A OS=Mus musculus OX=10090 GN=Fam192a	Fam192a	28.702	10.617	20.9	5	6	5	0.868	0.648	0.893	1.163	1.16	1.273	0.67	0.0185969
Q4KWH5	1-phosphatidylinositol 4,5-bisphosphate phosphodiesterase eta-1 OS=Mus musculus OX=10090 GN=Plch1	Plch1	187.74	2.3431	0.5	1	3	1	0.846	0.725	0.849	1.12	1.244	1.208	0.677	0.0029958
P62983	Ubiquitin-40S ribosomal protein S27a OS=Mus musculus OX=10090 GN=Rps27a	Rps27a	17.951	119.83	67.3	12	56	6	0.804	0.788	0.854	1.283	1.073	1.21	0.686	0.0029363
Q7TMM9	Tubulin beta-2A chain OS=Mus musculus OX=10090 GN=Tubb2a	Tubb2a	49.906	20.137	58.7	24	179	1	0.842	0.755	0.867	1.18	1.139	1.234	0.693	0.00157722
Q9Z223	Molybdopterin synthase catalytic subunit OS=Mus musculus OX=10090 GN=Mocs2	Mocs2	20.923	5.0956	7.9	1	1	1	0.796	0.808	0.879	1.194	1.077	1.25	0.705	0.0029355
Q921H9	Cytochrome c oxidase assembly factor 7 OS=Mus musculus OX=10090 GN=Coa7	Coa7	25.617	12.969	20.3	5	6	5	0.884	0.808	0.813	1.17	1.141	1.23	0.707	0.00068147
Q9CQE6	Histone chaperone ASF1A OS=Mus musculus OX=10090 GN=Asf1a	Asf1a	22.942	7.986	11.3	2	3	1	0.78	0.811	0.905	1.1	1.246	1.182	0.707	0.0037629
Q9DCV4	Regulator of microtubule dynamics protein 1 OS=Mus musculus OX=10090 GN=Rmdn1	Rmdn1	35	2.3837	5.2	1	1	1	0.882	0.853	0.77	1.088	1.333	1.111	0.709	0.0111023
Q3TMH2	Secernin-3 OS=Mus musculus OX=10090 GN=Scrn3	Scrn3	47.661	3.3836	2.6	1	1	1	0.866	0.754	0.887	1.12	1.118	1.262	0.716	0.006602
P62073	Mitochondrial import inner membrane translocase subunit Tim10 OS=Mus musculus OX=10090 GN=Timm10	Timm10	10.333	17.958	47.8	6	7	6	0.803	0.824	0.893	1.136	1.114	1.242	0.722	0.002141
Q8BGS0	Protein MAK16 homolog OS=Mus musculus OX=10090 GN=Mak16	Mak16	35.185	44.071	23	5	8	5	0.931	0.787	0.815	1.218	1.111	1.17	0.724	0.0048825
P47964	60S ribosomal protein L36 OS=Mus musculus OX=10090 GN=Rpl36	Rpl36	12.215	10.051	24.8	3	8	3	0.878	0.809	0.844	1.153	1.128	1.208	0.725	0.00049784
P08043	Zinc finger protein 2 OS=Mus musculus OX=10090 GN=Zfp2	Zfp2	52.534	7.0322	5.2	2	3	1	0.949	0.78	0.802	1.115	1.22	1.155	0.725	0.0082217
P48024	Eukaryotic translation initiation factor 1 OS=Mus musculus OX=10090 GN=Eif1	Eif1	12.746	83.924	63.7	5	9	5	0.909	0.742	0.828	1.102	1.101	1.217	0.725	0.0086029
Q923G2	DNA-directed RNA polymerases I, II, and III subunit RPABC3 OS=Mus musculus OX=10090 GN=Polr2h	Polr2h	17.143	23.231	28.7	3	4	3	0.909	0.764	0.88	1.161	1.071	1.274	0.728	0.0122846
P62849	40S ribosomal protein S24 OS=Mus musculus OX=10090 GN=Rps24	Rps24	15.423	30.694	33.8	4	12	4	0.856	0.723	0.919	1.138	1.12	1.148	0.733	0.047865
P56395	Cytochrome b5 OS=Mus musculus OX=10090 GN=Cyb5a	Cyb5a	15.241	17.526	25.4	3	6	3	0.909	0.777	0.828	1.174	1.17	1.075	0.735	0.0046013
Q80XP8	Protein FAM76B OS=Mus musculus OX=10090 GN=Fam76b	Fam76b	38.555	22.802	18.3	6	6	5	0.908	0.818	0.822	1.174	1.102	1.186	0.736	0.00170233
P68510	14-3-3 protein eta OS=Mus musculus OX=10090 GN=Ywhah	Ywhah	28.211	90.254	53.7	17	60	12	0.88	0.778	0.909	1.13	1.168	1.178	0.738	0.003401
Q8CHP5	Partner of Y14 and mago OS=Mus musculus OX=10090 GN=Pym1	Pym1	22.689	12.856	17.7	4	4	4	0.852	0.865	0.835	1.071	1.096	1.28	0.74	0.0063835
Q9Z2X2	26S proteasome non-ATPase regulatory subunit 10 OS=Mus musculus OX=10090 GN=Psmd10	Psmd10	25.083	45.194	11.7	1	1	1	0.534	1.109	0.918	1.171	1.033	1.251	0.741	0.20572
Q9D6J5	NADH dehydrogenase [ubiquinone] 1 beta subcomplex subunit 8, mitochondrial OS=Mus musculus OX=10090 GN=Ndufb8	Ndufb8	21.876	17.822	19.4	3	5	3	0.89	0.789	0.884	1.114	1.138	1.197	0.743	0.0025848
P60603	Reactive oxygen species modulator 1 OS=Mus musculus OX=10090 GN=Romo1	Romo1	8.1828	12.748	21.5	1	2	1	0.843	0.735	0.978	1.234	1.008	1.194	0.744	0.044798
Q9D211	CDKN2AIP N-terminal-like protein OS=Mus musculus OX=10090 GN=Cdkn2aipnl	Cdkn2aipnl	13.209	1.9632	18.1	2	2	2	0.872	0.792	0.907	1.054	1.243	1.156	0.745	0.0092209
Q8VCP8	Adenylate kinase isoenzyme 6 OS=Mus musculus OX=10090 GN=Ak6	Ak6	19.947	17.126	18	3	3	3	0.924	0.805	0.843	1.157	1.103	1.178	0.748	0.0029368
O08579	Emerin OS=Mus musculus OX=10090 GN=Emd	Emd	29.435	15.841	14.3	3	8	3	0.916	0.732	0.93	1.148	1.118	1.175	0.749	0.020125
P19157	Glutathione S-transferase P 1 OS=Mus musculus OX=10090 GN=Gstp1	Gstp1	23.609	69.068	33.3	5	12	5	0.855	0.822	0.901	1.184	1.116	1.139	0.75	0.00081571
C0HKG6	Ribonuclease T2-B OS=Mus musculus OX=10090 GN=Rnaset2b	Rnaset2b	29.608	7.9393	6.2	1	1	1	0.823	0.887	0.866	1.108	1.052	1.273	0.75	0.0096013
P68037	Ubiquitin-conjugating enzyme E2 L3 OS=Mus musculus OX=10090 GN=Ube2l3	Ube2l3	17.861	20.985	18.2	5	9	5	0.892	0.824	0.888	1.12	1.176	1.17	0.751	0.00067703
Q9D1R9	60S ribosomal protein L34 OS=Mus musculus OX=10090 GN=Rpl34	Rpl34	13.293	16.427	36.8	6	23	6	0.915	0.759	0.892	1.137	1.09	1.184	0.752	0.0104394
O35130	Ribosomal RNA small subunit methyltransferase NEP1 OS=Mus musculus OX=10090 GN=Emg1	Emg1	26.974	34.246	38.5	8	8	8	0.933	0.749	0.903	1.156	1.162	1.114	0.753	0.0145023
Q9CWF2	Tubulin beta-2B chain OS=Mus musculus OX=10090 GN=Tubb2b	Tubb2b	49.953	122.14	59.6	25	181	2	0.881	0.81	0.879	1.112	1.118	1.178	0.754	0.0010419
P62301	40S ribosomal protein S13 OS=Mus musculus OX=10090 GN=Rps13	Rps13	17.222	49.369	59.6	10	22	10	0.85	0.796	0.918	1.096	1.134	1.158	0.757	0.0031795
P63101	14-3-3 protein zeta/delta OS=Mus musculus OX=10090 GN=Ywhaz	Ywhaz	27.771	133.41	49.4	17	82	11	0.877	0.793	0.898	1.095	1.117	1.176	0.758	0.0031165
Q9EQQ2	Protein YIPF5 OS=Mus musculus OX=10090 GN=Yipf5	Yipf5	27.873	19.747	8.2	2	3	2	0.913	0.732	0.929	1.113	1.171	1.109	0.759	0.023182
O35207	Cyclin-dependent kinase 2-associated protein 1 OS=Mus musculus OX=10090 GN=Cdk2ap1	Cdk2ap1	12.354	2.8581	31.6	2	3	2	0.971	0.778	0.843	1.175	1.068	1.167	0.76	0.0179782
P97822	Acidic leucine-rich nuclear phosphoprotein 32 family member E OS=Mus musculus OX=10090 GN=Anp32e	Anp32e	29.622	78.524	16.5	4	12	4	0.834	0.784	0.942	1.09	1.075	1.198	0.761	0.012595
P30280	G1/S-specific cyclin-D2 OS=Mus musculus OX=10090 GN=Ccnd2	Ccnd2	32.897	9.0243	10	3	3	3	0.832	0.787	0.979	1.093	1.102	1.215	0.762	0.020319
O55234	Proteasome subunit beta type-5 OS=Mus musculus OX=10090 GN=Psmb5	Psmb5	28.532	110.18	43.2	12	26	12	0.887	0.782	0.913	1.111	1.162	1.109	0.763	0.0055235
Q91WK5	Glycine cleavage system H protein, mitochondrial OS=Mus musculus OX=10090 GN=Gcsh	Gcsh	18.637	2.0542	5.9	1	1	1	0.864	0.817	0.924	1.106	1.154	1.15	0.764	0.0020809
Q9WUU7	Cathepsin Z OS=Mus musculus OX=10090 GN=Ctsz	Ctsz	33.996	13.828	12.4	3	4	3	0.907	0.802	0.854	1.139	1.157	1.055	0.765	0.0041399
Q9CQF4	Uncharacterized protein C6orf203 homolog OS=Mus musculus OX=10090	---	27.847	6.0243	18.8	4	4	4	0.926	0.733	0.942	1.064	1.219	1.113	0.766	0.039656
Q9WVD4	H(+)/Cl(-) exchange transporter 5 OS=Mus musculus OX=10090 GN=Clcn5	Clcn5	83.1	6.0371	3.2	3	3	2	0.904	0.735	0.975	1.018	1.3	1.096	0.766	0.073158
Q9CR86	Calcium-regulated heat stable protein 1 OS=Mus musculus OX=10090 GN=Carhsp1	Carhsp1	16.062	1.8282	5.4	1	2	1	0.919	0.797	0.893	1.131	1.109	1.161	0.767	0.0042167
Q91VW3	SH3 domain-binding glutamic acid-rich-like protein 3 OS=Mus musculus OX=10090 GN=Sh3bgrl3	Sh3bgrl3	10.477	30.889	39.8	3	4	3	0.851	0.858	0.872	1.182	1.16	1.024	0.767	0.028639
Q9CQ71	Replication protein A 14 kDa subunit OS=Mus musculus OX=10090 GN=Rpa3	Rpa3	13.584	27.317	51.2	4	12	4	0.978	0.813	0.815	1.15	1.038	1.203	0.769	0.024257
Q9EQS3	c-Myc-binding protein OS=Mus musculus OX=10090 GN=Mycbp	Mycbp	11.97	13.773	29.1	3	3	3	0.9	0.834	0.888	1.141	1.081	1.165	0.774	0.00138144
Q99PT1	Rho GDP-dissociation inhibitor 1 OS=Mus musculus OX=10090 GN=Arhgdia	Arhgdia	23.407	159.24	44.6	10	38	10	0.834	0.848	0.893	1.074	1.083	1.169	0.774	0.00166078
P61924	Coatomer subunit zeta-1 OS=Mus musculus OX=10090 GN=Copz1	Copz1	20.198	24.515	24.9	4	5	4	0.904	0.858	0.894	1.24	1.018	1.173	0.774	0.0141829
Q9CX53	Gem-associated protein 6 OS=Mus musculus OX=10090 GN=Gemin6	Gemin6	18.75	3.4566	7.8	1	1	1	0.858	0.81	0.975	1.058	1.381	0.956	0.778	0.120622
Q8BK30	NADH dehydrogenase [ubiquinone] flavoprotein 3, mitochondrial OS=Mus musculus OX=10090 GN=Ndufv3	Ndufv3	11.813	9.6571	23.1	2	3	2	0.891	0.851	0.916	1.188	1.067	1.153	0.78	0.003
Q9ES56	Trafficking protein particle complex subunit 4 OS=Mus musculus OX=10090 GN=Trappc4	Trappc4	24.385	11.911	5	1	2	1	0.899	0.839	0.899	1.096	1.109	1.172	0.781	0.00132258
Q9EP72	ER membrane protein complex subunit 7 OS=Mus musculus OX=10090 GN=Emc7	Emc7	26.31	16.466	19.5	4	5	4	0.888	0.843	0.911	1.119	1.204	1.056	0.782	0.0052033
Q9JLT4	Thioredoxin reductase 2, mitochondrial OS=Mus musculus OX=10090 GN=Txnrd2	Txnrd2	56.602	3.9468	3.8	2	2	2	0.911	0.891	0.847	1.07	1.209	1.099	0.784	0.0048402
O54732	Matrix metalloproteinase-15 OS=Mus musculus OX=10090 GN=Mmp15	Mmp15	74.665	17.89	7	3	3	3	0.945	0.884	0.811	1.136	1.033	1.199	0.784	0.017204
Q9D328	Transmembrane protein 35A OS=Mus musculus OX=10090 GN=Tmem35a	Tmem35a	18.505	30.748	13.8	3	7	3	0.921	0.811	0.94	1.184	1.211	1.005	0.786	0.032681
P35700	Peroxiredoxin-1 OS=Mus musculus OX=10090 GN=Prdx1	Prdx1	22.176	73.522	51.3	15	38	14	0.908	0.837	0.908	1.168	1.041	1.164	0.787	0.0067757
Q9CRA4	Methylsterol monooxygenase 1 OS=Mus musculus OX=10090 GN=Msmo1	Msmo1	34.772	8.5678	8.5	2	4	2	0.902	0.787	0.947	1.12	1.088	1.142	0.787	0.013222
Q8R1I1	Cytochrome b-c1 complex subunit 9 OS=Mus musculus OX=10090 GN=Uqcr10	Uqcr10	7.4454	22.409	50	3	5	3	0.895	0.821	0.943	1.055	1.211	1.108	0.788	0.0140243
Q9CPW3	39S ribosomal protein L54, mitochondrial OS=Mus musculus OX=10090 GN=Mrpl54	Mrpl54	15.422	73.455	30.4	2	3	2	0.921	0.873	0.854	1.043	1.029	1.287	0.788	0.037196
Q5SRY7	F-box/WD repeat-containing protein 11 OS=Mus musculus OX=10090 GN=Fbxw11	Fbxw11	62.062	9.8357	7	3	3	3	0.993	0.818	0.841	0.984	1.114	1.266	0.788	0.067021
P47962	60S ribosomal protein L5 OS=Mus musculus OX=10090 GN=Rpl5	Rpl5	34.4	88.238	45.8	19	70	19	0.904	0.807	0.933	1.101	1.085	1.165	0.789	0.0083033
P28738	Kinesin heavy chain isoform 5C OS=Mus musculus OX=10090 GN=Kif5c	Kif5c	109.27	-2	8.3	9	16	1	1.002	0.799	0.862	1.021	1.367	0.988	0.789	0.13338
P45377	Aldose reductase-related protein 2 OS=Mus musculus OX=10090 GN=Akr1b8	Akr1b8	36.12	3.9824	7.9	2	2	1	0.86	0.765	1.026	1.111	1.117	1.129	0.79	0.104297
Q80XD1	Beta-chimaerin OS=Mus musculus OX=10090 GN=Chn2	Chn2	38.218	4.9416	4.2	1	1	1	0.856	0.872	0.93	1.106	1.159	1.097	0.791	0.0015012
Q9CR21	Acyl carrier protein, mitochondrial OS=Mus musculus OX=10090 GN=Ndufab1	Ndufab1	17.37	14.681	15.4	3	12	3	0.894	0.822	0.917	1.086	1.123	1.12	0.791	0.0024769
P51880	Fatty acid-binding protein, brain OS=Mus musculus OX=10090 GN=Fabp7	Fabp7	14.893	73.129	63.6	8	39	8	0.859	0.836	0.91	1.082	1.075	1.134	0.792	0.00148101
P43275	Histone H1.1 OS=Mus musculus OX=10090 GN=Hist1h1a	Hist1h1a	21.785	46.064	29.1	9	26	6	0.914	0.903	0.829	1.191	1.032	1.116	0.792	0.0108594
P28184	Metallothionein-3 OS=Mus musculus OX=10090 GN=Mt3	Mt3	7.0092	26.791	42.6	5	14	5	0.879	0.821	0.935	1.083	1.041	1.202	0.792	0.0151248
Q921J4	Ubiquitin-conjugating enzyme E2 S OS=Mus musculus OX=10090 GN=Ube2s	Ube2s	24.183	5.1895	5.4	1	1	1	0.977	0.909	0.774	1.126	1.117	1.114	0.792	0.074937
Q9JM14	5'(3')-deoxyribonucleotidase, cytosolic type OS=Mus musculus OX=10090 GN=Nt5c	Nt5c	23.076	28.937	36	6	10	6	0.9	0.846	0.89	1.077	1.107	1.14	0.793	0.000763
O54804	Choline kinase alpha OS=Mus musculus OX=10090 GN=Chka	Chka	51.984	4.7596	3.1	1	1	1	0.903	0.902	0.857	1.239	1.175	0.943	0.793	0.057458
Q9JHJ3	Glycosylated lysosomal membrane protein OS=Mus musculus OX=10090 GN=Glmp	Glmp	43.803	23.603	5	1	2	1	0.692	1.08	0.908	1.108		1.146	0.793	0.23476
P68254	14-3-3 protein theta OS=Mus musculus OX=10090 GN=Ywhaq	Ywhaq	27.778	186.35	46.5	17	88	12	0.896	0.821	0.917	1.117	1.086	1.114	0.794	0.00266
Q8BIX3	ARL14 effector protein OS=Mus musculus OX=10090 GN=Arl14ep	Arl14ep	31.01	5.6398	7.2	2	2	2	0.92	0.829	0.904	1.214	0.971	1.157	0.794	0.038896
Q60809	CCR4-NOT transcription complex subunit 7 OS=Mus musculus OX=10090 GN=Cnot7	Cnot7	32.718	28.622	11.9	3	5	3	0.814	0.842	1.018	0.972	1.249	1.145	0.794	0.085757
P03899	NADH-ubiquinone oxidoreductase chain 3 OS=Mus musculus OX=10090 GN=Mtnd3	Mtnd3	13.219	10.092	13	1	2	1	0.985	0.777	0.906	1.02	1.204	1.13	0.795	0.052262
Q9JJU8	SH3 domain-binding glutamic acid-rich-like protein OS=Mus musculus OX=10090 GN=Sh3bgrl	Sh3bgrl	12.811	75.52	84.2	9	25	9	0.857	0.851	0.947	1.118	1.131	1.087	0.796	0.0032624
Q9DBW3	Protein NATD1 OS=Mus musculus OX=10090 GN=Natd1	Natd1	12.73	6.1691	28.2	3	3	3	0.921	0.807	0.935	1.025	1.075	1.246	0.796	0.039097
Q80VA0	N-acetylgalactosaminyltransferase 7 OS=Mus musculus OX=10090 GN=Galnt7	Galnt7	75.418	7.9447	4	2	2	2	0.815	0.844	1.01	0.993	1.165	1.194	0.796	0.059961
Q61703	Inter-alpha-trypsin inhibitor heavy chain H2 OS=Mus musculus OX=10090 GN=Itih2	Itih2	105.93	-2	1.2	1	1	1	0.91	0.809	0.947	1.095	1.077	1.169	0.798	0.0131762
P10639	Thioredoxin OS=Mus musculus OX=10090 GN=Txn	Txn	11.675	46.988	58.1	9	42	9	0.946	0.812	0.923	1.127	1.08	1.149	0.799	0.011156
Q9CR61	NADH dehydrogenase [ubiquinone] 1 beta subcomplex subunit 7 OS=Mus musculus OX=10090 GN=Ndufb7	Ndufb7	16.331	8.0285	13.9	2	4	2	0.81	0.86	1.03	1.072	1.24	1.069	0.799	0.059415
Q9CRB9	MICOS complex subunit Mic19 OS=Mus musculus OX=10090 GN=Chchd3	Chchd3	26.334	84.994	42.3	12	16	11	0.948	0.77	0.937	1.061	1.112	1.145	0.8	0.033075
Q9QZH3	Peptidyl-prolyl cis-trans isomerase E OS=Mus musculus OX=10090 GN=Ppie	Ppie	33.448	25.447	26.9	5	5	5	0.949	0.866	0.857	1.079	1.035	1.221	0.801	0.020544
Q9D358	Low molecular weight phosphotyrosine protein phosphatase OS=Mus musculus OX=10090 GN=Acp1	Acp1	18.192	22.007	28.5	4	7	4	0.994	0.766	0.928	1.01	1.076	1.267	0.802	0.097323
Q6B966	NACHT, LRR and PYD domains-containing protein 14 OS=Mus musculus OX=10090 GN=Nlrp14	Nlrp14	113.39	1.5085	1.8	2	2	2	0.913	0.772	0.996	0.998	1.176	1.163	0.803	0.072823
Q91VR8	Protein BRICK1 OS=Mus musculus OX=10090 GN=Brk1	Brk1	8.7608	14.69	52	5	7	5	0.933	0.83	0.926	1.032	1.135	1.17	0.806	0.0156218
Q3UVG3	Protein FAM91A1 OS=Mus musculus OX=10090 GN=Fam91a1	Fam91a1	93.462	19.597	6	5	6	5	0.879	0.9	0.911	1.076	1.191	1.067	0.807	0.0044184
P61514	60S ribosomal protein L37a OS=Mus musculus OX=10090 GN=Rpl37a	Rpl37a	10.275	17.967	58.7	5	8	5	0.949	0.88	0.894	1.136	1.05	1.187	0.807	0.0074578
Q3UMF0	Cordon-bleu protein-like 1 OS=Mus musculus OX=10090 GN=Cobll1	Cobll1	137.38	20.722	7.8	8	9	8	0.895	0.917	0.922	1.142	1.116	1.124	0.808	4.4213e-05
Q9QZ88	Vacuolar protein sorting-associated protein 29 OS=Mus musculus OX=10090 GN=Vps29	Vps29	20.495	26.281	31.9	6	11	6	0.896	0.867	0.918	1.124	1.075	1.114	0.809	0.00058487
B2RRF6	Zinc finger protein 518A OS=Mus musculus OX=10090 GN=Znf518a	Znf518a	165.6	3.6437	1.6	2	2	2	0.96	0.789	0.945	1.049	1.225	1.054	0.809	0.058436
Q9DCS9	NADH dehydrogenase [ubiquinone] 1 beta subcomplex subunit 10 OS=Mus musculus OX=10090 GN=Ndufb10	Ndufb10	21.024	49.343	54	9	12	9	0.959	0.769	1.01	1.099	1.132	1.149	0.81	0.124019
Q99J77	Sialic acid synthase OS=Mus musculus OX=10090 GN=Nans	Nans	40.024	28.177	22	8	13	8	0.884	0.892	0.913	1.11	1.074	1.128	0.812	0.00027796
O89086	RNA-binding protein 3 OS=Mus musculus OX=10090 GN=Rbm3	Rbm3	16.604	35.149	35.3	5	9	5	0.886	0.881	0.89	1.053	1.034	1.187	0.812	0.041258
Q8CI70	Leucine-rich repeat-containing protein 20 OS=Mus musculus OX=10090 GN=Lrrc20	Lrrc20	20.809	14.773	14.7	2	2	2	0.938	0.864	0.893	1.181	1.089	1.045	0.813	0.0087604
Q99LC3	NADH dehydrogenase [ubiquinone] 1 alpha subcomplex subunit 10, mitochondrial OS=Mus musculus OX=10090 GN=Ndufa10	Ndufa10	40.603	48.209	29.6	12	17	12	0.936	0.852	0.846	1.015	1.09	1.133	0.813	0.010763
Q6DIC0	Probable global transcription activator SNF2L2 OS=Mus musculus OX=10090 GN=Smarca2	Smarca2	180.25	2.3749	6.7	12	21	1	0.844	0.897	0.96	1.091	1.152	1.076	0.814	0.0083029
P02802	Metallothionein-1 OS=Mus musculus OX=10090 GN=Mt1	Mt1	6.0181	13.689	34.4	3	5	3	0.883	0.915	0.912	1.09	1.141	1.084	0.817	0.00052417
P17141	Zinc finger protein 37 OS=Mus musculus OX=10090 GN=Zfp37	Zfp37	67.226	7.5719	6.4	3	3	2	0.952	0.786	0.962	1.074	1.052	1.178	0.817	0.05102
Q9D0D5	General transcription factor IIE subunit 1 OS=Mus musculus OX=10090 GN=Gtf2e1	Gtf2e1	49.593	45.89	19.8	8	9	8	0.923	0.878	0.889	1.104	1.04	1.146	0.818	0.0032987
Q9DBJ1	Phosphoglycerate mutase 1 OS=Mus musculus OX=10090 GN=Pgam1	Pgam1	28.832	115.92	49.2	13	42	13	0.877	0.821	0.973	1.123	1.045	1.098	0.818	0.0195362
Q9D0M5	Dynein light chain 2, cytoplasmic OS=Mus musculus OX=10090 GN=Dynll2	Dynll2	10.35	26.3	50.6	4	8	3	0.92	0.856	0.895	1.127	0.977	1.16	0.818	0.025543
P61982	14-3-3 protein gamma OS=Mus musculus OX=10090 GN=Ywhag	Ywhag	28.302	33.091	36.8	12	45	6	0.928	0.844	0.901	1.183	0.928	1.157	0.818	0.076198
Q8BP92	Reticulocalbin-2 OS=Mus musculus OX=10090 GN=Rcn2	Rcn2	37.27	67.303	30.6	10	17	10	0.88	0.886	0.919	1.038	1.11	1.131	0.819	0.0024421
P68134	Actin, alpha skeletal muscle OS=Mus musculus OX=10090 GN=Acta1	Acta1	42.051	9.9483	31.8	14	131	1	0.94	0.856	0.88	1.052	1.093	1.123	0.819	0.0039819
Q9DB85	Ribosomal RNA-processing protein 8 OS=Mus musculus OX=10090 GN=Rrp8	Rrp8	51.066	27.528	20.4	7	7	7	0.989	0.867	0.851	1.149	1.071	1.083	0.82	0.0182233
P62806	Histone H4 OS=Mus musculus OX=10090 GN=Hist1h4a	Hist1h4a	11.367	114.78	62.1	13	132	13	0.953	0.832	0.89	1.096	1.168	1	0.82	0.029282
Q9D823	60S ribosomal protein L37 OS=Mus musculus OX=10090 GN=Rpl37	Rpl37	11.078	17.935	50.5	8	13	8	0.951	0.932	0.872	1.184	1.013	1.157	0.821	0.024162
Q99KW3	TRIO and F-actin-binding protein OS=Mus musculus OX=10090 GN=Triobp	Triobp	223.37	9.7948	1.1	2	2	2	0.938	0.81	0.971	1.008	1.242	1.058	0.822	0.081101
Q9CY97	RNA polymerase II subunit A C-terminal domain phosphatase SSU72 OS=Mus musculus OX=10090 GN=Ssu72	Ssu72	22.517	21.514	19.6	3	5	3	0.928	0.893	0.893	1.084	1.066	1.148	0.823	0.0016632
B1AZP2	Disks large-associated protein 4 OS=Mus musculus OX=10090 GN=Dlgap4	Dlgap4	108.04	10.684	4.2	4	4	4	0.934	0.867	0.915	1.052	1.135	1.115	0.823	0.0036043
P27661	Histone H2AX OS=Mus musculus OX=10090 GN=H2afx	H2afx	15.142	62.293	37.8	8	68	5	0.981	0.918	0.83	1.12	1.153	1.043	0.823	0.026198
P24638	Lysosomal acid phosphatase OS=Mus musculus OX=10090 GN=Acp2	Acp2	48.508	10.208	10.6	4	4	4	1.046	0.764	0.91	1.054	1.194	1.051	0.824	0.117305
Q923T9	Calcium/calmodulin-dependent protein kinase type II subunit gamma OS=Mus musculus OX=10090 GN=Camk2g	Camk2g	59.606	8.3321	20.6	10	18	3	0.902	0.852	0.957	1.091	1.064	1.131	0.825	0.0070238
P48428	Tubulin-specific chaperone A OS=Mus musculus OX=10090 GN=Tbca	Tbca	12.758	23.409	37	8	14	8	0.93	0.835	0.938	1.117	1.046	1.113	0.825	0.0109427
P62259	14-3-3 protein epsilon OS=Mus musculus OX=10090 GN=Ywhae	Ywhae	29.174	169.65	67.8	23	95	20	0.904	0.854	0.962	1.044	1.106	1.145	0.825	0.0116808
Q4PJX1	Protein odr-4 homolog OS=Mus musculus OX=10090 GN=Odr4	Odr4	49.997	6.8179	9.2	4	4	4	0.892	0.964	0.861	1.183	1.047	1.065	0.825	0.0191617
Q9D7P6	Iron-sulfur cluster assembly enzyme ISCU, mitochondrial OS=Mus musculus OX=10090 GN=Iscu	Iscu	18.098	14.349	34.5	6	8	6	1.014	0.873	0.85	1.17	1.047	1.102	0.825	0.037523
P14824	Annexin A6 OS=Mus musculus OX=10090 GN=Anxa6	Anxa6	75.884	169.86	49.8	36	65	36	0.901	0.912	0.925	1.116	1.107	1.091	0.826	4.2888e-05
O35864	COP9 signalosome complex subunit 5 OS=Mus musculus OX=10090 GN=Cops5	Cops5	37.548	62.215	41.6	11	14	11	0.901	0.858	0.967	1.068	1.144	1.088	0.826	0.0089215
P62484	Abl interactor 2 OS=Mus musculus OX=10090 GN=Abi2	Abi2	49.387	26.636	18.2	7	9	4	0.847	0.866	1.004	1.103	1.038	1.149	0.826	0.033825
Q91VH6	Protein MEMO1 OS=Mus musculus OX=10090 GN=Memo1	Memo1	33.692	8.8104	9.4	3	4	3	0.94	0.888	0.893	1.089	1.052	1.148	0.827	0.0037215
O70401	Tetraspanin-6 OS=Mus musculus OX=10090 GN=Tspan6	Tspan6	27.333	13.157	23.7	5	7	5	0.96	0.848	0.906	1.054	1.126	1.101	0.827	0.009461
Q62048	Astrocytic phosphoprotein PEA-15 OS=Mus musculus OX=10090 GN=Pea15	Pea15	15.054	50.17	52.3	6	11	6	0.897	0.878	0.949	1.107	1.08	1.104	0.828	0.00149826
P70296	Phosphatidylethanolamine-binding protein 1 OS=Mus musculus OX=10090 GN=Pebp1	Pebp1	20.83	176.45	80.7	12	36	12	0.889	0.869	0.962	1.084	1.103	1.098	0.828	0.0037196
P11438	Lysosome-associated membrane glycoprotein 1 OS=Mus musculus OX=10090 GN=Lamp1	Lamp1	43.865	80.748	13.8	5	20	5	0.94	0.892	0.897	1.052	1.146	1.093	0.829	0.0033015
Q9D7S7	60S ribosomal protein L22-like 1 OS=Mus musculus OX=10090 GN=Rpl22l1	Rpl22l1	14.467	26.524	32	4	8	3	0.859	0.918	0.951	1.075	1.137	1.077	0.829	0.0058771
P61089	Ubiquitin-conjugating enzyme E2 N OS=Mus musculus OX=10090 GN=Ube2n	Ube2n	17.138	74.861	63.8	11	28	11	0.92	0.845	0.937	1.102	1.044	1.11	0.83	0.0073637
P62488	DNA-directed RNA polymerase II subunit RPB7 OS=Mus musculus OX=10090 GN=Polr2g	Polr2g	19.294	24.693	20.9	3	6	3	0.931	0.961	0.833	1.143	1.023	1.119	0.83	0.027121
P84086	Complexin-2 OS=Mus musculus OX=10090 GN=Cplx2	Cplx2	15.394	26.128	37.3	3	5	3	0.944	0.783	0.976	1.086	1.135	1.034	0.83	0.061623
Q9CQ49	Nuclear cap-binding protein subunit 2 OS=Mus musculus OX=10090 GN=Ncbp2	Ncbp2	18.017	19.847	19.2	5	5	5	0.911	0.864	0.955	1.045	1.114	1.127	0.831	0.0075809
Q60598	Src substrate cortactin OS=Mus musculus OX=10090 GN=Cttn	Cttn	61.249	76.956	28.2	18	29	18	0.942	0.875	0.926	1.025	1.103	1.172	0.831	0.0146969
Q9JIF0	Protein arginine N-methyltransferase 1 OS=Mus musculus OX=10090 GN=Prmt1	Prmt1	42.435	158.88	38.8	15	40	15	0.91	0.85	0.952	1.055	1.119	1.087	0.832	0.0075202
Q91XY4	Protocadherin gamma-A4 OS=Mus musculus OX=10090 GN=Pcdhga4	Pcdhga4	100.36	6.7978	3.4	2	2	2	0.879	0.893	0.958	1.021	1.074	1.188	0.832	0.024083
Q9CWK3	CD2 antigen cytoplasmic tail-binding protein 2 OS=Mus musculus OX=10090 GN=Cd2bp2	Cd2bp2	37.694	27.17	16.1	5	5	5	0.882	0.849	0.996	1.104	1.025	1.149	0.832	0.034196
Q9R0P3	S-formylglutathione hydrolase OS=Mus musculus OX=10090 GN=Esd	Esd	31.319	16.723	20.6	5	10	5	0.893	0.883	0.945	1.107	1.086	1.074	0.833	0.00129841
Q3UDK1	TRAF-type zinc finger domain-containing protein 1 OS=Mus musculus OX=10090 GN=Trafd1	Trafd1	64.282	4.6806	3.1	2	2	2	0.888	0.892	0.951	1.164	1.057	1.056	0.833	0.0097367
Q6PD19	Armadillo-like helical domain-containing protein 3 OS=Mus musculus OX=10090 GN=Armh3	Armh3	78.631	2.2555	1.5	1	1	1	0.93	0.866	0.938	1.106	1.092	1.08	0.834	0.0022618
P53810	Phosphatidylinositol transfer protein alpha isoform OS=Mus musculus OX=10090 GN=Pitpna	Pitpna	31.893	39.913	39.1	11	13	9	0.906	0.875	0.907	1.132	1.009	1.083	0.834	0.00702
P63158	High mobility group protein B1 OS=Mus musculus OX=10090 GN=Hmgb1	Hmgb1	24.893	63.896	44.7	13	42	11	0.931	0.835	0.956	1.097	1	1.159	0.836	0.040082
Q62159	Rho-related GTP-binding protein RhoC OS=Mus musculus OX=10090 GN=Rhoc	Rhoc	22.006	-2	24.4	6	18	1	0.919	0.998	0.809	1.34	0.809	1.112	0.836	0.36776
P0DP28	Calmodulin-3 OS=Mus musculus OX=10090 GN=Calm3	Calm3	16.837	53.551	61.1	8	33	8	0.896	0.906	0.921	1.125	1.045	1.085	0.837	0.00143879
P60762	Mortality factor 4-like protein 1 OS=Mus musculus OX=10090 GN=Morf4l1	Morf4l1	41.492	24.847	23.2	7	8	7	0.95	0.884	0.9	1.128	1.082	1.058	0.837	0.0033783
Q9DBX2	Phosducin-like protein OS=Mus musculus OX=10090 GN=Pdcl	Pdcl	34.406	20.71	22.9	5	5	5	0.92	0.864	0.931	1.125	1.101	1.018	0.837	0.0096584
O35143	ATPase inhibitor, mitochondrial OS=Mus musculus OX=10090 GN=ATP5IF1	ATP5IF1	12.159	15.064	34	6	11	6	0.928	0.935	0.906	1.169	1.045	1.09	0.838	0.0067021
P02798	Metallothionein-2 OS=Mus musculus OX=10090 GN=Mt2	Mt2	6.1153	7.062	32.8	2	3	2	0.917	0.931	0.922	1.104	1.137	1.061	0.839	0.00103607
P63260	Actin, cytoplasmic 2 OS=Mus musculus OX=10090 GN=Actg1	Actg1	41.792	323.31	69.3	25	212	12	0.899	0.909	0.91	1.046	1.066	1.127	0.839	0.00153609
P28656	Nucleosome assembly protein 1-like 1 OS=Mus musculus OX=10090 GN=Nap1l1	Nap1l1	45.345	59.568	23.3	8	17	7	0.938	0.887	0.95	1.147	1.061	1.097	0.84	0.004816
O88531	Palmitoyl-protein thioesterase 1 OS=Mus musculus OX=10090 GN=Ppt1	Ppt1	34.49	30.684	17.6	4	5	4	0.939	0.95	0.859	1.113	1.096	1.061	0.84	0.0073764
B2RVL6	Zinc finger CCHC domain-containing protein 24 OS=Mus musculus OX=10090 GN=Zcchc24	Zcchc24	26.96	6.8776	14.9	3	3	3	0.933	0.926	0.891	1.09	1.154	1.029	0.84	0.0086044
Q8BFR4	N-acetylglucosamine-6-sulfatase OS=Mus musculus OX=10090 GN=Gns	Gns	61.174	22.142	10.3	6	7	6	0.905	0.948	0.891	1.107	1.019	1.142	0.84	0.0109366
Q8BNY6	Neuronal calcium sensor 1 OS=Mus musculus OX=10090 GN=Ncs1	Ncs1	21.878	5.8569	6.3	1	1	1	0.907	0.941	0.907	1.071	1.174	1.026	0.842	0.0149396
Q6PGD0	All-trans retinoic acid-induced differentiation factor OS=Mus musculus OX=10090 GN=Atraid	Atraid	23.857	4.9113	4.5	1	1	1	1.009	0.915	0.825	1.106	1.068	1.091	0.842	0.041122
Q9JIM1	Equilibrative nucleoside transporter 1 OS=Mus musculus OX=10090 GN=Slc29a1	Slc29a1	50.192	4.5276	7	2	2	2	0.819	1.051	0.886	1.184	1.207	0.884	0.842	0.24888
P70698	CTP synthase 1 OS=Mus musculus OX=10090 GN=Ctps1	Ctps1	66.682	70.422	21.7	13	22	11	0.94	0.856	0.956	1.085	1.064	1.115	0.843	0.0097003
Q8BJU0	Small glutamine-rich tetratricopeptide repeat-containing protein alpha OS=Mus musculus OX=10090 GN=Sgta	Sgta	34.322	105.41	29.5	9	17	9	0.932	0.888	0.932	1.094	1.06	1.106	0.844	0.00117878
Q9D819	Inorganic pyrophosphatase OS=Mus musculus OX=10090 GN=Ppa1	Ppa1	32.667	138.61	49.1	12	21	12	0.975	0.847	0.917	1.072	1.053	1.119	0.844	0.0186567
Q99M51	Cytoplasmic protein NCK1 OS=Mus musculus OX=10090 GN=Nck1	Nck1	42.89	10.439	11.9	5	6	4	0.919	0.918	0.918	1.043	1.138	1.085	0.844	0.0214
P0DPB4	Schwannomin-interacting protein 1 OS=Mus musculus OX=10090 GN=Schip1	Schip1	53.305	20.312	5.6	2	2	2	0.863	0.989	0.904	1.157	1.103	1.004	0.844	0.04294
O70472	Transmembrane protein 131 OS=Mus musculus OX=10090 GN=Tmem131	Tmem131	204.65	2.1369	0.8	1	1	1	0.942	0.902	0.93	0.853	1.424	1.004	0.845	0.441
P20065	Thymosin beta-4 OS=Mus musculus OX=10090 GN=Tmsb4x	Tmsb4x	5.6794	33.351	38	3	10	3	0.907	0.892	0.945	1.061	1.068	1.112	0.847	0.00179935
Q9DC71	28S ribosomal protein S15, mitochondrial OS=Mus musculus OX=10090 GN=Mrps15	Mrps15	29.463	27.978	37.2	10	14	10	0.907	0.876	0.952	1.056	1.052	1.121	0.847	0.006336
Q8K4R4	Cytoplasmic phosphatidylinositol transfer protein 1 OS=Mus musculus OX=10090 GN=Pitpnc1	Pitpnc1	38.383	18.963	14.2	4	5	4	0.912	0.836	0.935	0.984	1.139	1.045	0.847	0.038197
Q9JJ66	Cell division cycle protein 20 homolog OS=Mus musculus OX=10090 GN=Cdc20	Cdc20	54.815	1.9981	3	1	1	1	0.931	0.828	0.998	1.002	1.082	1.171	0.847	0.077425
P97930	Thymidylate kinase OS=Mus musculus OX=10090 GN=Dtymk	Dtymk	23.914	20.631	25	6	8	6	0.938	0.892	0.926	1.094	0.995	1.16	0.848	0.026036
Q8BWY3	Eukaryotic peptide chain release factor subunit 1 OS=Mus musculus OX=10090 GN=Etf1	Etf1	49.03	105.62	33.6	12	25	12	0.92	0.842	1.005	1.086	1.091	1.085	0.848	0.082122
Q9D1G2	Phosphomevalonate kinase OS=Mus musculus OX=10090 GN=Pmvk	Pmvk	21.916	24.791	27.1	6	8	6	0.989	0.789	0.961	1.021	1.039	1.169	0.848	0.112721
Q80VJ3	2'-deoxynucleoside 5'-phosphate N-hydrolase 1 OS=Mus musculus OX=10090 GN=Dnph1	Dnph1	18.977	11.049	14.5	2	4	2	1.058	0.761	0.923	1.112	1.041	1.076	0.849	0.152083
Q6DIB4	Nucleolar protein 4-like OS=Mus musculus OX=10090 GN=Nol4l	Nol4l	53.912	7.4994	9.5	3	3	3	0.918	0.942	0.902	1.121	1.043	1.086	0.85	0.0026382
Q9D0B0	Serine/arginine-rich splicing factor 9 OS=Mus musculus OX=10090 GN=Srsf9	Srsf9	25.661	26.532	39.2	8	14	7	0.973	0.948	0.849	1.109	1.041	1.11	0.85	0.024856
Q99N91	39S ribosomal protein L34, mitochondrial OS=Mus musculus OX=10090 GN=Mrpl34	Mrpl34	10.531	4.9143	12	2	2	2	1.01	0.791	0.955	1.084	0.998	1.162	0.85	0.12508
Q8R0A0	General transcription factor IIF subunit 2 OS=Mus musculus OX=10090 GN=Gtf2f2	Gtf2f2	28.381	24.372	40.6	11	12	11	0.89	0.921	0.974	1.087	1.081	1.105	0.851	0.003923
O09167	60S ribosomal protein L21 OS=Mus musculus OX=10090 GN=Rpl21	Rpl21	18.562	40.494	42.5	8	26	8	0.902	0.903	0.948	1.094	1.01	1.131	0.851	0.0126978
P10649	Glutathione S-transferase Mu 1 OS=Mus musculus OX=10090 GN=Gstm1	Gstm1	25.97	94.16	62.4	14	31	9	0.875	0.952	0.952	1.066	1.151	1.048	0.851	0.0161199
P53368	7,8-dihydro-8-oxoguanine triphosphatase OS=Mus musculus OX=10090 GN=Nudt1	Nudt1	17.908	14.083	8.3	1	1	1	0.97	0.927	0.871	1.096	1.144	1.014	0.851	0.026601
Q80XU3	Nuclear ubiquitous casein and cyclin-dependent kinase substrate 1 OS=Mus musculus OX=10090 GN=Nucks1	Nucks1	26.313	32.429	19.2	4	5	4	0.912	0.906	0.961	1.045	1.144	1.072	0.852	0.0082206
Q9CWW6	Peptidyl-prolyl cis-trans isomerase NIMA-interacting 4 OS=Mus musculus OX=10090 GN=Pin4	Pin4	13.815	13.378	10.7	2	2	2	0.962	0.955	0.852	1.073	1.081	1.094	0.853	0.055782
Q8CFI2	Ubiquitin-conjugating enzyme E2 R1 OS=Mus musculus OX=10090 GN=Cdc34	Cdc34	26.621	8.0599	10.6	3	3	3	0.949	0.924	0.896	1.104	1.029	1.108	0.854	0.0058008
Q62511	E3 ubiquitin-protein ligase ZFP91 OS=Mus musculus OX=10090 GN=Zfp91	Zfp91	63.388	6.8158	7.7	4	4	4	0.976	0.91	0.884	1.094	1.061	1.087	0.854	0.0068423
Q63871	DNA-directed RNA polymerases I, II, and III subunit RPABC4 OS=Mus musculus OX=10090 GN=Polr2k	Polr2k	6.9741	8.2079	31	1	1	1	0.9	0.945	0.925	1.035	1.041	1.167	0.854	0.0197567
P61164	Alpha-centractin OS=Mus musculus OX=10090 GN=Actr1a	Actr1a	42.613	84.083	34	9	16	4	0.908	0.873	0.984	0.973	1.114	1.15	0.854	0.065825
Q8CFE6	Sodium-coupled neutral amino acid transporter 2 OS=Mus musculus OX=10090 GN=Slc38a2	Slc38a2	55.503	20.6	4.2	1	2	1	1.013	0.804	0.951	1.086	1.098	1.059	0.854	0.144644
P11499	Heat shock protein HSP 90-beta OS=Mus musculus OX=10090 GN=Hsp90ab1	Hsp90ab1	83.28	323.31	54.4	45	212	31	0.906	0.908	0.941	1.064	1.052	1.108	0.855	0.00141505
Q9JL62	Glycolipid transfer protein OS=Mus musculus OX=10090 GN=Gltp	Gltp	23.689	7.3074	9.1	2	3	2	0.945	0.844	0.979	1.108	1.027	1.101	0.855	0.036405
Q64442	Sorbitol dehydrogenase OS=Mus musculus OX=10090 GN=Sord	Sord	38.249	15.34	16.2	6	8	6	0.86	0.981	0.945	1.158	1.061	1.04	0.855	0.037295
P70351	Histone-lysine N-methyltransferase EZH1 OS=Mus musculus OX=10090 GN=Ezh1	Ezh1	85.187	13.218	2.7	1	1	1	1.003	0.847	0.919	1.022	1.031	1.185	0.855	0.084043
Q9R059	Four and a half LIM domains protein 3 OS=Mus musculus OX=10090 GN=Fhl3	Fhl3	31.794	24.687	19.7	5	5	5	0.942	0.9	0.929	1.079	1.016	1.141	0.856	0.012961
P57759	Endoplasmic reticulum resident protein 29 OS=Mus musculus OX=10090 GN=Erp29	Erp29	28.823	54.603	40.5	9	18	9	0.967	0.87	0.943	1.039	1.071	1.139	0.856	0.020185
P15532	Nucleoside diphosphate kinase A OS=Mus musculus OX=10090 GN=Nme1	Nme1	17.208	85.556	80.3	11	30	6	0.936	0.855	0.982	1.035	1.101	1.103	0.856	0.0266
Q99MI1	ELKS/Rab6-interacting/CAST family member 1 OS=Mus musculus OX=10090 GN=Erc1	Erc1	128.33	29.316	9.4	9	9	9	0.969	0.877	0.973	1.055	1.177	1.06	0.856	0.034701
Q8R060	Protein zwilch homolog OS=Mus musculus OX=10090 GN=Zwilch	Zwilch	66.839	9.0068	8.5	4	4	4	0.932	0.864	0.995	1.097	1.019	1.146	0.856	0.042555
P62897	Cytochrome c, somatic OS=Mus musculus OX=10090 GN=Cycs	Cycs	11.605	39.975	70.5	8	16	8	0.969	0.889	0.905	1.061	1.048	1.114	0.857	0.0086985
Q6ZWY8	Thymosin beta-10 OS=Mus musculus OX=10090 GN=Tmsb10	Tmsb10	5.0256	22.758	77.3	5	10	5	0.937	0.895	0.923	1.158	0.993	1.064	0.857	0.030356
Q7TMF3	NADH dehydrogenase [ubiquinone] 1 alpha subcomplex subunit 12 OS=Mus musculus OX=10090 GN=Ndufa12	Ndufa12	17.086	12.91	34.5	4	6	4	0.873	0.891	1.007	1.107	1.005	1.121	0.857	0.051382
Q8BJ03	Cytochrome c oxidase assembly protein COX15 homolog OS=Mus musculus OX=10090 GN=Cox15	Cox15	45.852	11.447	9.4	3	4	3	0.905	0.807	1.01	1.066	1.106	1.006	0.857	0.08778
P41105	60S ribosomal protein L28 OS=Mus musculus OX=10090 GN=Rpl28	Rpl28	15.733	51.483	58.4	11	34	11	0.917	0.871	0.971	1.084	1.038	1.093	0.858	0.0120434
P14206	40S ribosomal protein SA OS=Mus musculus OX=10090 GN=Rpsa	Rpsa	32.838	170.51	45.4	10	31	10	0.893	0.874	0.96	1.038	1.067	1.069	0.859	0.0070155
P61358	60S ribosomal protein L27 OS=Mus musculus OX=10090 GN=Rpl27	Rpl27	15.798	114.6	49.3	8	25	8	0.989	0.826	0.944	1.068	1.042	1.102	0.859	0.051683
P32507	Nectin-2 OS=Mus musculus OX=10090 GN=Nectin2	Nectin2	57.317	31.544	4.7	1	1	1	0.799	0.885	1.101	0.961	1.21	1.071	0.859	0.2471
Q5DU14	Unconventional myosin-XVI OS=Mus musculus OX=10090 GN=Myo16	Myo16	211.38	1.9741	1.3	3	3	3	0.958	0.915	0.908	1.095	1.071	1.067	0.86	0.001257
Q99JY9	Actin-related protein 3 OS=Mus musculus OX=10090 GN=Actr3	Actr3	47.357	134.71	55.5	20	46	16	0.951	0.92	0.924	1.048	1.089	1.114	0.86	0.00185952
Q9WVR4	Fragile X mental retardation syndrome-related protein 2 OS=Mus musculus OX=10090 GN=Fxr2	Fxr2	73.742	47.502	17.5	9	10	6	0.951	0.98	0.899	1.139	1.082	1.068	0.86	0.0092974
O88653	Ragulator complex protein LAMTOR3 OS=Mus musculus OX=10090 GN=Lamtor3	Lamtor3	13.553	25.469	31.5	2	3	2	0.889	0.923	0.925	1.079	0.988	1.117	0.86	0.0179162
P62307	Small nuclear ribonucleoprotein F OS=Mus musculus OX=10090 GN=Snrpf	Snrpf	9.7251	6.2934	34.9	3	4	3	1.053	0.873	0.854	1.108	1.083	1.041	0.86	0.087963
Q8K0T4	Katanin p60 ATPase-containing subunit A-like 1 OS=Mus musculus OX=10090 GN=Katnal1	Katnal1	55.164	8.0508	3.5	2	2	2	0.926	0.837	1.021	0.991	1.181	1.066	0.86	0.118904
Q3UFF7	Lysophospholipase-like protein 1 OS=Mus musculus OX=10090 GN=Lyplal1	Lyplal1	26.354	3.2223	5.4	1	2	1	1.008	0.924	0.858	1.054	1.276	0.916	0.86	0.24792
Q78ZA7	Nucleosome assembly protein 1-like 4 OS=Mus musculus OX=10090 GN=Nap1l4	Nap1l4	42.679	75.536	38.7	12	18	11	0.917	0.952	0.936	1.093	1.086	1.077	0.861	0.00021679
P25911	Tyrosine-protein kinase Lyn OS=Mus musculus OX=10090 GN=Lyn	Lyn	58.812	13.182	11.1	5	6	4	0.909	0.894	0.982	1.04	1.152	1.041	0.861	0.028883
P63028	Translationally-controlled tumor protein OS=Mus musculus OX=10090 GN=Tpt1	Tpt1	19.462	71.704	45.9	10	36	10	0.954	0.862	0.944	1.051	1.021	1.135	0.861	0.029137
O88343	Electrogenic sodium bicarbonate cotransporter 1 OS=Mus musculus OX=10090 GN=Slc4a4	Slc4a4	121.48	81.025	9.5	8	11	8	0.947	0.799	1.015	0.996	1.177	1.034	0.861	0.156179
P07901	Heat shock protein HSP 90-alpha OS=Mus musculus OX=10090 GN=Hsp90aa1	Hsp90aa1	84.787	272.16	49.7	40	146	28	0.931	0.909	0.949	1.06	1.049	1.126	0.862	0.004285
Q3UDW8	Heparan-alpha-glucosaminide N-acetyltransferase OS=Mus musculus OX=10090 GN=Hgsnat	Hgsnat	72.503	16.457	3.7	2	2	2	0.949	0.904	0.931	1.036	1.078	1.117	0.862	0.0045836
Q9Z2Y3	Homer protein homolog 1 OS=Mus musculus OX=10090 GN=Homer1	Homer1	41.412	5.2193	7.1	3	3	3	0.979	0.93	0.876	1.109	1.098	1.025	0.862	0.021197
Q9ET80	Junctophilin-1 OS=Mus musculus OX=10090 GN=Jph1	Jph1	71.904	1.9863	4.1	3	3	3	0.971	0.927	0.892	1.032	1.155	1.048	0.862	0.02652
Q9ERY9	Probable ergosterol biosynthetic protein 28 OS=Mus musculus OX=10090 GN=Erg28	Erg28	15.806	6.9565	10.7	1	1	1	0.98	0.783	1.021	1.026	1.135	1.068	0.862	0.153325
Q9JHJ0	Tropomodulin-3 OS=Mus musculus OX=10090 GN=Tmod3	Tmod3	39.502	82.18	34.9	12	15	11	0.92	0.925	0.971	1.101	1.064	1.098	0.863	0.00192318
O54833	Casein kinase II subunit alpha' OS=Mus musculus OX=10090 GN=Csnk2a2	Csnk2a2	41.215	61.528	35.4	10	16	10	0.901	0.92	0.922	1.088	1.018	1.072	0.863	0.0023818
Q60972	Histone-binding protein RBBP4 OS=Mus musculus OX=10090 GN=Rbbp4	Rbbp4	47.655	56.92	28.2	11	23	4	0.973	0.889	0.891	1.036	1.054	1.099	0.863	0.0128792
P62876	DNA-directed RNA polymerases I, II, and III subunit RPABC5 OS=Mus musculus OX=10090 GN=Polr2l	Polr2l	7.645	3.2046	16.4	1	2	1	0.929	0.973	0.874	1.305	0.89	1.023	0.863	0.30628
P14211	Calreticulin OS=Mus musculus OX=10090 GN=Calr	Calr	47.994	169.93	60.1	23	65	23	0.952	0.896	0.935	1.038	1.077	1.107	0.864	0.0048194
P17665	Cytochrome c oxidase subunit 7C, mitochondrial OS=Mus musculus OX=10090 GN=Cox7c	Cox7c	7.3325	11.346	28.6	2	3	2	0.889	0.929	0.966	1.042	1.164	1.015	0.864	0.040302
Q9CPT4	Myeloid-derived growth factor OS=Mus musculus OX=10090 GN=Mydgf	Mydgf	17.982	23.597	28.3	4	8	4	0.92	0.881	0.997	1.069	1.09	1.079	0.864	0.056722
P31750	RAC-alpha serine/threonine-protein kinase OS=Mus musculus OX=10090 GN=Akt1	Akt1	55.707	45.751	25	10	13	6	0.976	0.844	0.924	1.044	1.055	1.074	0.865	0.02716
Q9CPV1	Spindle and kinetochore-associated protein 1 OS=Mus musculus OX=10090 GN=Ska1	Ska1	29.445	2.8393	4.7	1	1	1	0.885	0.879	1.026	1.025	1.09	1.11	0.865	0.058355
Q61696	Heat shock 70 kDa protein 1A OS=Mus musculus OX=10090 GN=Hspa1a	Hspa1a	70.078	4.702	15.1	9	36	2	0.989	0.918	0.889	0.999	1.177	1.056	0.865	0.067223
O88822	Lathosterol oxidase OS=Mus musculus OX=10090 GN=Sc5d	Sc5d	35.062	2.1401	2.3	1	1	1	1.058	0.795	0.938	1.011	1.15	1.064	0.865	0.174478
Q60864	Stress-induced-phosphoprotein 1 OS=Mus musculus OX=10090 GN=Stip1	Stip1	62.581	186.2	55.8	35	85	35	0.939	0.879	0.964	1.071	1.057	1.085	0.866	0.0070645
Q8K0C4	Lanosterol 14-alpha demethylase OS=Mus musculus OX=10090 GN=Cyp51a1	Cyp51a1	56.775	68.77	19.7	9	16	9	0.945	0.832	0.987	1.067	1.085	1.039	0.866	0.050461
Q8R001	Microtubule-associated protein RP/EB family member 2 OS=Mus musculus OX=10090 GN=Mapre2	Mapre2	36.946	24.883	21.8	5	5	5	0.97	0.802	1.017	1.024	1.104	1.094	0.866	0.122901
P62242	40S ribosomal protein S8 OS=Mus musculus OX=10090 GN=Rps8	Rps8	24.205	169.7	51.9	11	42	11	0.946	0.884	0.944	1.072	1.039	1.087	0.867	0.0053563
Q8BGZ4	Cell division cycle protein 23 homolog OS=Mus musculus OX=10090 GN=Cdc23	Cdc23	68.561	50.712	27.3	15	18	15	0.935	0.912	0.954	1.066	1.105	1.055	0.868	0.00179909
Q9CXW3	Calcyclin-binding protein OS=Mus musculus OX=10090 GN=Cacybp	Cacybp	26.51	37.876	34.1	9	16	9	0.94	0.939	0.922	1.085	1.015	1.126	0.868	0.0105968
Q9DCJ5	NADH dehydrogenase [ubiquinone] 1 alpha subcomplex subunit 8 OS=Mus musculus OX=10090 GN=Ndufa8	Ndufa8	19.992	27.183	38.4	7	10	7	0.96	0.831	0.924	1.044	1.023	1.062	0.868	0.032036
P63323	40S ribosomal protein S12 OS=Mus musculus OX=10090 GN=Rps12	Rps12	14.525	34.719	49.2	8	18	8	0.956	0.934	0.926	1.115	0.973	1.158	0.868	0.060279
Q6VGS5	Protein Daple OS=Mus musculus OX=10090 GN=Ccdc88c	Ccdc88c	226.53	8.3781	2.1	4	4	4	0.815	0.916	1.066	1.092	1.114	1.015	0.868	0.151398
P52760	2-iminobutanoate/2-iminopropanoate deaminase OS=Mus musculus OX=10090 GN=Rida	Rida	14.255	28.026	34.8	4	6	4	0.94	0.899	0.957	1.043	1.066	1.11	0.869	0.0056567
P35951	Low-density lipoprotein receptor OS=Mus musculus OX=10090 GN=Ldlr	Ldlr	94.946	33.593	11.3	8	8	8	0.965	0.933	0.923	1.042	1.079	1.125	0.869	0.0056615
O88587	Catechol O-methyltransferase OS=Mus musculus OX=10090 GN=Comt	Comt	29.486	5.9301	13.2	4	5	4	0.916	0.893	0.989	1.064	1.101	1.053	0.869	0.0137394
P62911	60S ribosomal protein L32 OS=Mus musculus OX=10090 GN=Rpl32	Rpl32	15.86	30.715	51.1	9	29	9	0.939	0.866	0.982	0.996	1.113	1.098	0.869	0.05044
Q8K1X4	Nck-associated protein 1-like OS=Mus musculus OX=10090 GN=Nckap1l	Nckap1l	128.9	-2	1.7	2	2	1	0.981	0.976	0.841	1.103	1.053	1.062	0.869	0.05358
Q924H2	Mediator of RNA polymerase II transcription subunit 15 OS=Mus musculus OX=10090 GN=Med15	Med15	86.606	2.4493	1.5	1	1	1	0.934	0.853	1.005	1.041	1.021	1.152	0.869	0.079079
Q920A5	Retinoid-inducible serine carboxypeptidase OS=Mus musculus OX=10090 GN=Scpep1	Scpep1	50.964	17.69	17.9	8	10	8	0.955	0.926	0.904	1.051	1.041	1.11	0.87	0.0054772
Q91XZ4	Protocadherin beta-6 OS=Mus musculus OX=10090 GN=Pcdhb6	Pcdhb6	84.279	3.0106	1.3	1	1	1	0.954	0.924	0.918	1.065	1.025	1.125	0.87	0.009235
Q64104	Nuclear receptor subfamily 2 group E member 1 OS=Mus musculus OX=10090 GN=Nr2e1	Nr2e1	42.619	12.827	7	2	2	2	0.973	0.811	1.008	1.175	1.033	1	0.87	0.16666
Q03141	MAP/microtubule affinity-regulating kinase 3 OS=Mus musculus OX=10090 GN=Mark3	Mark3	84.389	50.895	21.6	13	13	5	0.989	0.769	1.033	1.174	1.037	0.997	0.87	0.23696
O35887	Calumenin OS=Mus musculus OX=10090 GN=Calu	Calu	37.063	124.68	43.2	13	26	13	0.934	0.882	0.987	1.031	1.139	1.047	0.871	0.037204
Q3UY23	Ferredoxin-fold anticodon-binding domain-containing protein 1 homolog OS=Mus musculus OX=10090 GN=Fdxacb1	Fdxacb1	70.119	-2	1.1	1	1	1	0.974	0.89	0.938	0.703	1.051	1.464	0.871	0.69974
P28652	Calcium/calmodulin-dependent protein kinase type II subunit beta OS=Mus musculus OX=10090 GN=Camk2b	Camk2b	60.46	90.469	37.5	18	36	10	0.935	0.864	0.977	1.07	1.086	1.026	0.872	0.025905
Q8CHK4	Histone acetyltransferase KAT5 OS=Mus musculus OX=10090 GN=Kat5	Kat5	58.597	2.3479	4.9	2	2	2	0.717	1.122	0.981	0.888	1.337	1.01	0.872	0.48046
Q9CWI3	BRCA2 and CDKN1A-interacting protein OS=Mus musculus OX=10090 GN=Bccip	Bccip	35.942	22.925	10.8	3	5	3	0.932	0.873	0.992	1.098	1.033	1.074	0.873	0.028617
Q9D1C1	Ubiquitin-conjugating enzyme E2 C OS=Mus musculus OX=10090 GN=Ube2c	Ube2c	19.606	26.13	44.7	8	10	8	0.945	0.922	0.93	1.075	0.982	1.147	0.873	0.042595
P83940	Elongin-C OS=Mus musculus OX=10090 GN=Eloc	Eloc	12.473	41.731	54.5	5	21	5	0.926	0.87	0.976	0.975	1.065	1.135	0.873	0.070841
Q8VEJ9	Vacuolar protein sorting-associated protein 4A OS=Mus musculus OX=10090 GN=Vps4a	Vps4a	48.906	11.037	10.5	5	7	2	0.938	0.925	0.941	1.074	1.034	1.099	0.874	0.00194159
Q61598	Rab GDP dissociation inhibitor beta OS=Mus musculus OX=10090 GN=Gdi2	Gdi2	50.537	220.14	52.1	26	52	19	0.928	0.915	0.953	1.044	1.049	1.106	0.874	0.0036248
Q76LS9	Ubiquitin carboxyl-terminal hydrolase MINDY-1 OS=Mus musculus OX=10090 GN=Mindy1	Mindy1	51.225	9.7089	3.8	1	1	1	0.91	0.919	0.974	1.106	1.054	1.048	0.874	0.0076983
Q05186	Reticulocalbin-1 OS=Mus musculus OX=10090 GN=Rcn1	Rcn1	38.113	77.617	43.7	14	25	14	0.97	0.915	0.957	1.041	1.096	1.116	0.874	0.0078027
Q9DA03	Complex III assembly factor LYRM7 OS=Mus musculus OX=10090 GN=Lyrm7	Lyrm7	12.047	12.785	26	2	2	2	0.931	0.953	0.925	0.982	1.116	1.116	0.874	0.038001
Q9ERB0	Synaptosomal-associated protein 29 OS=Mus musculus OX=10090 GN=Snap29	Snap29	29.572	21.526	26.5	5	5	5	0.95	0.937	1.033	1.078	1.076	1.188	0.874	0.0393
Q9DCL2	MIP18 family protein FAM96A OS=Mus musculus OX=10090 GN=Fam96a	Fam96a	18.418	2.2655	5.6	1	1	1	0.906	0.908	0.995	0.985	1.137	1.091	0.874	0.064241
Q9DCT8	Cysteine-rich protein 2 OS=Mus musculus OX=10090 GN=Crip2	Crip2	22.727	69.294	26.4	4	13	4	0.977	0.948	0.902	1.125	1.073	1.034	0.875	0.0165808
Q8BYK8	Zinc finger CCCH domain-containing protein 6 OS=Mus musculus OX=10090 GN=Zc3h6	Zc3h6	131.25	1.9744	0.6	1	2	1	0.889	0.922	0.991	1.128	1	1.075	0.875	0.047845
Q9CR20	Immediate early response 3-interacting protein 1 OS=Mus musculus OX=10090 GN=Ier3ip1	Ier3ip1	9.0167	9.4283	24.4	1	1	1	0.887	0.905	1.016	0.929	1.1	1.181	0.875	0.189818
Q62084	Protein phosphatase 1 regulatory subunit 14B OS=Mus musculus OX=10090 GN=Ppp1r14b	Ppp1r14b	15.957	32.394	21.8	3	5	3	1.017	0.706	0.989	0.97	1.085	1.045	0.875	0.29738
Q05816	Fatty acid-binding protein 5 OS=Mus musculus OX=10090 GN=Fabp5	Fabp5	15.137	290.96	77.8	13	90	13	0.949	0.935	0.917	1.092	1.036	1.068	0.876	0.00193625
P18760	Cofilin-1 OS=Mus musculus OX=10090 GN=Cfl1	Cfl1	18.559	141.98	72.9	18	56	16	0.943	0.895	0.948	1.037	1.079	1.066	0.876	0.0036396
Q01768	Nucleoside diphosphate kinase B OS=Mus musculus OX=10090 GN=Nme2	Nme2	17.363	18.373	55.9	9	31	4	0.949	0.883	0.969	1.051	1.047	1.098	0.876	0.0144169
Q9CQJ6	Density-regulated protein OS=Mus musculus OX=10090 GN=Denr	Denr	22.166	28.799	30.8	5	8	5	0.927	0.927	0.948	1.096	1.039	1.059	0.877	0.00164461
Q149F1	RNA pseudouridylate synthase domain-containing protein 2 OS=Mus musculus OX=10090 GN=Rpusd2	Rpusd2	61.534	3.3156	2.2	1	1	1	0.968	0.897	0.944	1.075	1.078	1.051	0.877	0.0051771
Q9WUB4	Dynactin subunit 6 OS=Mus musculus OX=10090 GN=Dctn6	Dctn6	20.67	6.6485	23.7	4	4	4	0.943	0.92	0.943	1.105	0.992	1.102	0.877	0.023519
Q9CQP3	Coiled-coil-helix-coiled-coil-helix domain-containing protein 5 OS=Mus musculus OX=10090 GN=Chchd5	Chchd5	12.326	5.7132	23.6	2	2	2	1.02	0.902	0.884	1.123	1.015	1.062	0.877	0.068144
Q8BTU1	Cilia- and flagella-associated protein 20 OS=Mus musculus OX=10090 GN=Cfap20	Cfap20	22.748	19.388	24.9	5	8	5	0.973	0.857	0.97	1.03	1.14	1.023	0.877	0.072981
Q8R1J9	Torsin-2A OS=Mus musculus OX=10090 GN=Tor2a	Tor2a	35.897	5.9004	6.2	1	1	1	0.938	0.99	0.892	0.968	1.228	1.02	0.877	0.179699
Q6PHU5	Sortilin OS=Mus musculus OX=10090 GN=Sort1	Sort1	91.199	9.3441	5.7	4	4	4	0.949	0.89	0.978	1.015	1.229	0.968	0.877	0.180376
P54754	Ephrin type-B receptor 3 OS=Mus musculus OX=10090 GN=Ephb3	Ephb3	109.66	6.4229	3.2	2	2	2	0.95	0.788	1.068	1.14	1.061	0.997	0.877	0.22926
P97447	Four and a half LIM domains protein 1 OS=Mus musculus OX=10090 GN=Fhl1	Fhl1	31.888	41.929	36.1	10	16	10	0.949	0.922	0.928	1.077	1.061	1.049	0.878	0.00036155
P62274	40S ribosomal protein S29 OS=Mus musculus OX=10090 GN=Rps29	Rps29	6.6767	9.068	58.9	4	6	4	0.949	0.926	0.951	1.127	1.002	1.091	0.878	0.023045
P97315	Cysteine and glycine-rich protein 1 OS=Mus musculus OX=10090 GN=Csrp1	Csrp1	20.583	38.78	54.4	7	10	7	0.967	0.911	0.922	1.11	0.998	1.08	0.878	0.024543
Q9ERD7	Tubulin beta-3 chain OS=Mus musculus OX=10090 GN=Tubb3	Tubb3	50.418	8.7384	31.6	15	118	1	1.004	0.961	0.931	1.251	1.042	1.006	0.878	0.150401
O88895	Histone deacetylase 3 OS=Mus musculus OX=10090 GN=Hdac3	Hdac3	48.364	5.6914	5.7	3	3	3	0.88	0.906	1.018	1.066	0.932	1.197	0.878	0.20804
Q8BM13	Noelin-2 OS=Mus musculus OX=10090 GN=Olfm2	Olfm2	50.72	15.836	13.2	6	8	6	0.95	0.895	0.955	1.034	1.052	1.098	0.879	0.0093636
P10126	Elongation factor 1-alpha 1 OS=Mus musculus OX=10090 GN=Eef1a1	Eef1a1	50.113	274.62	48.9	33	127	33	0.937	0.887	1.006	1.057	1.099	1.062	0.879	0.027998
P62996	Transformer-2 protein homolog beta OS=Mus musculus OX=10090 GN=Tra2b	Tra2b	33.665	90.704	28.1	7	13	6	0.993	0.876	0.935	1.083	1.023	1.084	0.879	0.033782
A2ALS5	Rap1 GTPase-activating protein 1 OS=Mus musculus OX=10090 GN=Rap1gap	Rap1gap	73.432	5.6016	4.8	3	3	3	1.03	0.968	0.814	1.125	1.035	1.04	0.879	0.151735
Q6ZWU9	40S ribosomal protein S27 OS=Mus musculus OX=10090 GN=Rps27	Rps27	9.461	3.3513	38.1	3	17	1	0.956	1.02	0.847	0.911	1.187	1.113	0.879	0.26334
Q8R023	Polycomb group RING finger protein 1 OS=Mus musculus OX=10090 GN=Pcgf1	Pcgf1	30.318	1.9403	4.2	1	1	1	1.002	0.756	1.055	1.039	1.161	1.001	0.879	0.28938
P07742	Ribonucleoside-diphosphate reductase large subunit OS=Mus musculus OX=10090 GN=Rrm1	Rrm1	90.209	117.36	36.7	26	42	26	0.903	0.925	0.978	1.032	1.107	1.049	0.88	0.0158022
P31786	Acyl-CoA-binding protein OS=Mus musculus OX=10090 GN=Dbi	Dbi	10	86.958	79.3	9	31	9	0.936	0.897	0.955	1.082	0.968	1.117	0.88	0.055803
Q6W8Q3	Purkinje cell protein 4-like protein 1 OS=Mus musculus OX=10090 GN=Pcp4l1	Pcp4l1	7.5023	1.9759	11.8	1	2	1	0.863	0.992	0.962	1.117	1.089	0.994	0.88	0.08102
Q8VHK5	Membrane protein MLC1 OS=Mus musculus OX=10090 GN=Mlc1	Mlc1	41.595	16.745	14.1	3	3	3	1.022	0.812	0.983	0.962	1.148	1.092	0.88	0.21458
Q8BY87	Ubiquitin carboxyl-terminal hydrolase 47 OS=Mus musculus OX=10090 GN=Usp47	Usp47	157.45	124.52	21.1	25	29	25	0.943	0.93	0.961	1.075	1.064	1.077	0.881	0.0002426
Q9JI46	Diphosphoinositol polyphosphate phosphohydrolase 1 OS=Mus musculus OX=10090 GN=Nudt3	Nudt3	19.029	24.125	20.2	3	3	2	0.901	0.948	0.969	1.032	1.073	1.093	0.881	0.0098606
P56212	cAMP-regulated phosphoprotein 19 OS=Mus musculus OX=10090 GN=Arpp19	Arpp19	12.293	23.305	63.4	5	6	4	0.959	0.897	0.962	1.039	1.107	1.054	0.881	0.012963
P63005	Platelet-activating factor acetylhydrolase IB subunit alpha OS=Mus musculus OX=10090 GN=Pafah1b1	Pafah1b1	46.67	170.3	45.4	15	30	15	0.952	0.916	0.987	1.077	1.084	1.079	0.881	0.027842
Q9CR41	Huntingtin-interacting protein K OS=Mus musculus OX=10090 GN=Hypk	Hypk	14.679	15.02	42.6	4	5	4	0.897	0.868	0.926	0.955	1.07	1.031	0.881	0.02998
Q9D7N6	39S ribosomal protein L30, mitochondrial OS=Mus musculus OX=10090 GN=Mrpl30	Mrpl30	18.342	4.4911	16.9	2	2	2	0.922	0.97	0.925	1.017	1.035	1.147	0.881	0.03702
Q9ERI5	Bifunctional arginine demethylase and lysyl-hydroxylase JMJD6 OS=Mus musculus OX=10090 GN=Jmjd6	Jmjd6	46.567	15.934	13.9	5	6	5	0.947	0.909	0.904	1.018	1.049	1.064	0.882	0.0030008
Q9CPX6	Ubiquitin-like-conjugating enzyme ATG3 OS=Mus musculus OX=10090 GN=Atg3	Atg3	35.796	13.663	14.3	4	6	4	0.925	0.913	0.988	1.077	1.092	1.035	0.882	0.0125989
Q8BR65	Sin3 histone deacetylase corepressor complex component SDS3 OS=Mus musculus OX=10090 GN=Suds3	Suds3	38.107	12.968	17.7	6	7	6	0.953	0.912	0.951	1.003	1.104	1.086	0.882	0.0191364
P21279	Guanine nucleotide-binding protein G(q) subunit alpha OS=Mus musculus OX=10090 GN=Gnaq	Gnaq	42.158	26.562	28.4	10	16	6	0.97	0.924	0.913	1.06	1.117	1.006	0.882	0.0242
Q8CH02	SURP and G-patch domain-containing protein 1 OS=Mus musculus OX=10090 GN=Sugp1	Sugp1	72.648	24.899	12.4	5	5	5	0.87	0.939	1.005	1.117	1.003	1.072	0.882	0.071879
P08113	Endoplasmin OS=Mus musculus OX=10090 GN=Hsp90b1	Hsp90b1	92.475	218.27	39.2	37	105	35	0.922	0.95	0.953	1.08	1.046	1.075	0.883	0.0009999
Q921I6	SH3 domain-binding protein 4 OS=Mus musculus OX=10090 GN=Sh3bp4	Sh3bp4	107.58	4.4409	2.3	2	2	2	0.917	0.885	1.017	1.062	1.046	1.083	0.883	0.0429
Q9CWV0	Mitochondrial assembly of ribosomal large subunit protein 1 OS=Mus musculus OX=10090 GN=Malsu1	Malsu1	26.02	12.987	11.4	2	2	2	0.972	0.927	0.927	1.003	1.162	1.035	0.883	0.061202
Q921Q3	Chitobiosyldiphosphodolichol beta-mannosyltransferase OS=Mus musculus OX=10090 GN=Alg1	Alg1	54.417	11.038	10.6	4	4	4	0.947	0.834	1.037	1.097	1.08	1.013	0.883	0.133143
Q8C5W3	Tubulin-specific chaperone cofactor E-like protein OS=Mus musculus OX=10090 GN=Tbcel	Tbcel	48.031	8.4836	9	3	4	3	0.955	0.748	1.121	0.974	1.221	1.003	0.883	0.38832
Q8CG72	Poly(ADP-ribose) glycohydrolase ARH3 OS=Mus musculus OX=10090 GN=Adprhl2	Adprhl2	39.414	20.895	13.2	4	5	4	0.914	0.923	0.983	1.032	1.029	1.13	0.884	0.032337
P27773	Protein disulfide-isomerase A3 OS=Mus musculus OX=10090 GN=Pdia3	Pdia3	56.678	323.31	61.2	37	90	37	0.941	0.944	0.937	1.062	1.049	1.077	0.885	0.000101715
O88441	Metaxin-2 OS=Mus musculus OX=10090 GN=Mtx2	Mtx2	29.758	28.917	23.2	5	10	5	0.933	0.924	0.922	1.064	1.063	1.012	0.885	0.0019998
Q9CQZ6	NADH dehydrogenase [ubiquinone] 1 beta subcomplex subunit 3 OS=Mus musculus OX=10090 GN=Ndufb3	Ndufb3	11.692	12.824	25	3	4	3	0.97	0.913	0.939	1.069	1.029	1.09	0.885	0.007424
P59708	Splicing factor 3B subunit 6 OS=Mus musculus OX=10090 GN=Sf3b6	Sf3b6	14.585	17.125	40	5	7	5	0.995	0.908	0.946	1.075	1.032	1.113	0.885	0.023279
O55142	60S ribosomal protein L35a OS=Mus musculus OX=10090 GN=Rpl35a	Rpl35a	12.554	24.477	55.5	9	35	9	0.972	0.881	0.978	1.021	1.106	1.071	0.885	0.040564
O88291	DBIRD complex subunit ZNF326 OS=Mus musculus OX=10090 GN=Znf326	Znf326	65.225	53.125	20.5	11	14	11	0.98	0.931	0.879	1.074	0.992	1.088	0.885	0.04512
Q78IK2	Up-regulated during skeletal muscle growth protein 5 OS=Mus musculus OX=10090 GN=Usmg5	Usmg5	6.3814	34.451	44.8	3	6	3	0.923	0.895	1.003	1.015	1.142	1.032	0.885	0.07114
O55028	[3-methyl-2-oxobutanoate dehydrogenase [lipoamide]] kinase, mitochondrial OS=Mus musculus OX=10090 GN=Bckdk	Bckdk	46.587	25.465	9.5	2	2	2	1.005	0.782	1.032	1.109	1.045	1.03	0.885	0.2308
Q9QXX4	Calcium-binding mitochondrial carrier protein Aralar2 OS=Mus musculus OX=10090 GN=Slc25a13	Slc25a13	74.466	12.394	9.2	5	5	3	0.954	0.75	1.117	1.035	1.093	1.058	0.885	0.36856
Q810A3	Tetratricopeptide repeat protein 9C OS=Mus musculus OX=10090 GN=Ttc9c	Ttc9c	19.997	14.811	21.1	3	3	3	0.958	0.916	0.949	1.025	1.027	1.135	0.886	0.029579
Q9D1E6	Tubulin-folding cofactor B OS=Mus musculus OX=10090 GN=Tbcb	Tbcb	27.385	45.097	38.1	11	13	11	0.868	0.968	0.959	1.057	1.027	1.069	0.886	0.03002
Q9Z255	Ubiquitin-conjugating enzyme E2 A OS=Mus musculus OX=10090 GN=Ube2a	Ube2a	17.315	7.2412	11.2	1	2	1	0.959	0.944	0.918	1.035	0.953	1.196	0.886	0.159157
Q61624	Zinc finger protein 148 OS=Mus musculus OX=10090 GN=Znf148	Znf148	88.75	4.3079	3.1	2	2	2	0.812	1.026	0.993	1.068	1.133	0.993	0.886	0.20596
P56375	Acylphosphatase-2 OS=Mus musculus OX=10090 GN=Acyp2	Acyp2	11.877	5.866	18.9	2	2	2	0.978	0.896	0.95	1.064	1.012	1.107	0.887	0.030721
Q922G2	Protein FAM76A OS=Mus musculus OX=10090 GN=Fam76a	Fam76a	35.095	19.095	19.2	6	6	5	0.973	0.851	0.97	1.074	1.064	1.013	0.887	0.063125
P23591	GDP-L-fucose synthase OS=Mus musculus OX=10090 GN=Tsta3	Tsta3	35.877	19.708	26.2	6	7	6	0.94	0.993	0.898	1.079	1.068	1.041	0.888	0.0181586
Q61824	Disintegrin and metalloproteinase domain-containing protein 12 OS=Mus musculus OX=10090 GN=Adam12	Adam12	98.503	4.1684	3.3	3	3	3	0.981	0.85	0.998	1.033	1.112	1.041	0.888	0.097125
Q9Z2U0	Proteasome subunit alpha type-7 OS=Mus musculus OX=10090 GN=Psma7	Psma7	27.855	100.99	55.6	13	27	13	0.942	0.943	0.986	1.073	1.054	1.101	0.889	0.0039646
Q9Z0V7	Mitochondrial import inner membrane translocase subunit Tim17-B OS=Mus musculus OX=10090 GN=Timm17b	Timm17b	18.352	14.696	17.4	2	2	2	0.969	0.921	0.941	1.003	1.063	1.119	0.889	0.028403
Q9ERF3	WD repeat-containing protein 61 OS=Mus musculus OX=10090 GN=Wdr61	Wdr61	33.772	16.378	14.1	5	7	5	0.954	0.971	0.9	1.113	1.003	1.06	0.889	0.036679
Q62280	Protein SSXT OS=Mus musculus OX=10090 GN=Ss18	Ss18	45.864	10.913	7.2	2	2	2	1.021	0.917	0.894	1.032	1.105	1.05	0.889	0.05892
Q9ET30	Transmembrane 9 superfamily member 3 OS=Mus musculus OX=10090 GN=Tm9sf3	Tm9sf3	67.544	33.009	15.8	9	13	9	0.98	0.837	0.995	1.005	1.072	1.087	0.889	0.116784
Q9Z0Y1	Dynactin subunit 3 OS=Mus musculus OX=10090 GN=Dctn3	Dctn3	20.978	13.717	26.9	6	8	6	0.948	0.911	0.957	1.05	1.036	1.078	0.89	0.0036243
Q9JKN1	Zinc transporter 7 OS=Mus musculus OX=10090 GN=Slc30a7	Slc30a7	41.789	6.6039	6.6	2	2	2	0.947	0.942	0.945	1.052	1.091	1.042	0.89	0.0142831
Q8CFE2	Histone PARylation factor 1 OS=Mus musculus OX=10090 GN=Hpf1	Hpf1	39.291	15.117	24	7	8	7	0.945	0.878	1.01	0.99	1.092	1.101	0.89	0.091636
Q91YN5	UDP-N-acetylhexosamine pyrophosphorylase OS=Mus musculus OX=10090 GN=Uap1	Uap1	58.608	18.441	14.4	5	6	5	0.946	0.857	1.025	1.047	1.107	1.023	0.89	0.105382
P61226	Ras-related protein Rap-2b OS=Mus musculus OX=10090 GN=Rap2b	Rap2b	20.504	41.919	42.6	9	11	7	1.023	0.856	0.983	1.024	1.143	1.049	0.89	0.135656
Q99JP7	Glutathione hydrolase 7 OS=Mus musculus OX=10090 GN=Ggt7	Ggt7	70.251	6.109	5	2	2	2	1.061	0.91	0.87	1.043	1.235	0.913	0.89	0.3499
Q5U405	Transmembrane protease serine 13 OS=Mus musculus OX=10090 GN=Tmprss13	Tmprss13	59.805	1.5457	1.5	1	2	1	0.939	0.916	0.991	0.941	1.339	0.917	0.89	0.46046
Q8BFR6	AN1-type zinc finger protein 1 OS=Mus musculus OX=10090 GN=Zfand1	Zfand1	30.202	3.0172	6	2	2	2	0.943	0.955	0.935	1.075	1.024	1.079	0.891	0.0030779
P97450	ATP synthase-coupling factor 6, mitochondrial OS=Mus musculus OX=10090 GN=Atp5j	Atp5j	12.496	95.77	50.9	7	21	7	0.965	0.926	0.929	1.028	1.048	1.089	0.891	0.00584
Q80WR5	UPF0688 protein C1orf174 homolog OS=Mus musculus OX=10090	---	24.774	12.244	9.1	2	2	2	1.012	0.921	0.9	1.055	1.055	1.07	0.891	0.084018
Q9CS00	Cactin OS=Mus musculus OX=10090 GN=Cactin	Cactin	90.66	12.809	9.2	6	6	6	1.046	0.954	0.843	0.911	1.192	1.088	0.891	0.3237
Q9CQR6	Serine/threonine-protein phosphatase 6 catalytic subunit OS=Mus musculus OX=10090 GN=Ppp6c	Ppp6c	35.159	20.372	25.2	8	10	8	0.915	0.934	0.967	1.037	1.081	1.039	0.892	0.0055781
P40336	Vacuolar protein sorting-associated protein 26A OS=Mus musculus OX=10090 GN=Vps26a	Vps26a	38.113	35.002	27.8	8	14	8	0.906	0.958	0.969	1.009	1.1	1.066	0.892	0.025325
Q9D338	39S ribosomal protein L19, mitochondrial OS=Mus musculus OX=10090 GN=Mrpl19	Mrpl19	33.578	19.474	20.5	6	8	6	0.945	0.901	0.99	1.079	1.09	1.01	0.892	0.034238
Q9WU28	Prefoldin subunit 5 OS=Mus musculus OX=10090 GN=Pfdn5	Pfdn5	17.356	38.155	40.9	6	13	6	0.959	0.934	0.96	1.104	0.993	1.103	0.892	0.035165
P23780	Beta-galactosidase OS=Mus musculus OX=10090 GN=Glb1	Glb1	73.12	65.245	20.9	10	13	10	0.931	0.905	0.97	1.023	0.991	1.133	0.892	0.065815
Q9EPV8	Ubiquitin-like protein 5 OS=Mus musculus OX=10090 GN=Ubl5	Ubl5	8.5468	4.9121	28.8	2	3	2	0.975	1.002	0.856	1.161	1.003	1.013	0.892	0.165737
Q91Z38	Tetratricopeptide repeat protein 1 OS=Mus musculus OX=10090 GN=Ttc1	Ttc1	33.263	30.257	37.3	9	9	9	0.976	0.931	0.969	1.058	1.06	1.104	0.893	0.0049191
Q9EP82	tRNA (guanine-N(7)-)-methyltransferase non-catalytic subunit WDR4 OS=Mus musculus OX=10090 GN=Wdr4	Wdr4	45.755	30.796	19.4	4	6	4	0.959	0.936	0.966	1.053	1.044	1.106	0.893	0.0051978
Q60932	Voltage-dependent anion-selective channel protein 1 OS=Mus musculus OX=10090 GN=Vdac1	Vdac1	32.351	249.94	71.3	18	48	18	0.911	0.96	0.982	1.052	1.056	1.087	0.893	0.0097756
Q9D1K2	V-type proton ATPase subunit F OS=Mus musculus OX=10090 GN=Atp6v1f	Atp6v1f	13.37	8.9918	35.3	5	6	5	0.972	0.873	0.991	1.049	1.08	1.048	0.893	0.047404
Q9JJF0	Nucleosome assembly protein 1-like 5 OS=Mus musculus OX=10090 GN=Nap1l5	Nap1l5	17.023	10.167	19.2	3	6	3	0.975	0.926	0.947	1.114	0.906	1.169	0.893	0.24868
Q9CWU6	Ubiquinol-cytochrome-c reductase complex assembly factor 1 OS=Mus musculus OX=10090 GN=Uqcc1	Uqcc1	34.299	6.4326	9.2	2	2	2	0.931	0.926	0.981	1.11	1.07	0.994	0.894	0.040724
P63011	Ras-related protein Rab-3A OS=Mus musculus OX=10090 GN=Rab3a	Rab3a	24.97	10.818	19.5	4	7	3	0.971	0.884	0.985	0.986	1.094	1.097	0.894	0.0834
Q9QZD4	DNA repair endonuclease XPF OS=Mus musculus OX=10090 GN=Ercc4	Ercc4	103.69	4.5138	2.8	3	3	3	1.006	0.879	0.957	1.056	1.131	0.991	0.894	0.111059
Q8WTY4	Anamorsin OS=Mus musculus OX=10090 GN=Ciapin1	Ciapin1	33.429	23.682	20.7	5	5	5	0.936	0.913	1.027	1.093	0.986	1.137	0.894	0.115778
P25799	Nuclear factor NF-kappa-B p105 subunit OS=Mus musculus OX=10090 GN=Nfkb1	Nfkb1	105.61	4.0816	2.2	2	2	2	0.938	0.975	0.923	1.068	0.955	1.148	0.894	0.123079
P35689	DNA repair protein complementing XP-G cells homolog OS=Mus musculus OX=10090 GN=Ercc5	Ercc5	130.71	6.1056	1.8	2	2	2	0.969	0.916	0.956	0.941	1.088	1.149	0.894	0.153697
Q91YD3	mRNA-decapping enzyme 1A OS=Mus musculus OX=10090 GN=Dcp1a	Dcp1a	65.218	8.2938	3.7	2	2	2	0.992	0.897	0.948	1.109	1.019	1.043	0.895	0.044381
Q8BMB3	Eukaryotic translation initiation factor 4E type 2 OS=Mus musculus OX=10090 GN=Eif4e2	Eif4e2	28.263	12.799	8.6	2	2	2	0.969	0.893	0.982	1.053	1.146	0.979	0.895	0.113335
Q6P9S0	MTSS1-like protein OS=Mus musculus OX=10090 GN=Mtss1l	Mtss1l	76.843	37.946	14.7	8	14	7	0.88	0.959	1.004	1.16	1.003	1.014	0.895	0.143041
Q3U2K0	Protein FAM193B OS=Mus musculus OX=10090 GN=Fam193b	Fam193b	95.083	7.05	2.5	1	1	1	0.872	0.895	1.063	1.19	0.882	1.089	0.895	0.38022
P55821	Stathmin-2 OS=Mus musculus OX=10090 GN=Stmn2	Stmn2	20.828	8.2798	15.1	4	14	1	0.943	0.961	0.945	1.093	1.023	1.063	0.896	0.0055573
P47757	F-actin-capping protein subunit beta OS=Mus musculus OX=10090 GN=Capzb	Capzb	31.345	72.37	54.2	15	34	15	0.94	0.94	0.962	1.055	1.022	1.095	0.896	0.0068754
Q9CVB6	Actin-related protein 2/3 complex subunit 2 OS=Mus musculus OX=10090 GN=Arpc2	Arpc2	34.357	66.375	41.3	15	25	15	0.932	0.954	0.962	1.016	1.118	1.043	0.896	0.022541
P63321	Ras-related protein Ral-A OS=Mus musculus OX=10090 GN=Rala	Rala	23.553	11.626	19.4	4	7	2	0.919	0.941	0.987	1.039	1.157	0.98	0.896	0.112441
Q80X71	Transmembrane protein 106B OS=Mus musculus OX=10090 GN=Tmem106b	Tmem106b	31.172	30.621	22.9	6	6	6	0.986	0.982	0.881	0.995	1.142	1.041	0.896	0.117715
P51410	60S ribosomal protein L9 OS=Mus musculus OX=10090 GN=Rpl9	Rpl9	21.881	48.957	46.4	9	21	9	0.952	0.91	0.974	1.038	1.066	1.058	0.897	0.0070786
Q62425	Cytochrome c oxidase subunit NDUFA4 OS=Mus musculus OX=10090 GN=Ndufa4	Ndufa4	9.3267	41.083	56.1	7	15	7	0.949	0.921	0.975	1.059	1.087	1.024	0.897	0.0105609
Q9D1K7	UPF0687 protein C20orf27 homolog OS=Mus musculus OX=10090	---	19.476	19.317	20.1	2	2	2	0.92	0.911	1.013	1.007	1.057	1.105	0.897	0.065678
Q6PDM2	Serine/arginine-rich splicing factor 1 OS=Mus musculus OX=10090 GN=Srsf1	Srsf1	27.744	77.882	56.9	17	35	16	1.007	0.926	0.902	1.06	0.996	1.106	0.897	0.072119
Q91XV3	Brain acid soluble protein 1 OS=Mus musculus OX=10090 GN=Basp1	Basp1	22.086	100.2	66.8	12	22	12	0.976	0.869	0.996	1.02	1.074	1.072	0.897	0.074242
O35900	U6 snRNA-associated Sm-like protein LSm2 OS=Mus musculus OX=10090 GN=Lsm2	Lsm2	10.834	64.599	54.7	5	8	5	0.997	0.87	0.982	1.024	1.076	1.077	0.897	0.075082
P58771	Tropomyosin alpha-1 chain OS=Mus musculus OX=10090 GN=Tpm1	Tpm1	32.68	17.264	39.4	15	26	5	1.02	0.86	0.956	1.03	1.081	1.05	0.897	0.098722
Q99MP3	Calcitonin gene-related peptide 2 OS=Mus musculus OX=10090 GN=Calcb	Calcb	14.623	-2	7.7	1	1	1	0.964	0.848	1.029	1.089	1.051	1.026	0.897	0.134502
P97792	Coxsackievirus and adenovirus receptor homolog OS=Mus musculus OX=10090 GN=Cxadr	Cxadr	39.947	9.0468	10.7	3	4	3	1.006	0.842	0.996	0.995	1.113	1.064	0.897	0.168201
Q8C6I2	Succinate dehydrogenase assembly factor 2, mitochondrial OS=Mus musculus OX=10090 GN=Sdhaf2	Sdhaf2	19.431	11.215	14	3	3	3	0.898	0.908	0.964	1.089	0.891	1.107	0.897	0.22798
Q8CB77	Elongin-A OS=Mus musculus OX=10090 GN=Eloa	Eloa	87.16	34.606	14.5	9	9	9	0.959	0.908	0.964	1.002	1.046	1.103	0.898	0.034098
Q9QYB5	Gamma-adducin OS=Mus musculus OX=10090 GN=Add3	Add3	78.776	21.508	9.3	6	7	6	0.934	0.907	0.998	0.997	1.11	1.056	0.898	0.061921
Q3UZV7	UPF0577 protein KIAA1324-like homolog OS=Mus musculus OX=10090	---	113.66	3.1079	1.2	1	1	1	0.952	0.887	1.01	1.04	1.149	0.982	0.898	0.147219
P55302	Alpha-2-macroglobulin receptor-associated protein OS=Mus musculus OX=10090 GN=Lrpap1	Lrpap1	42.215	54.304	28.6	12	14	12	0.974	0.917	0.962	1.061	0.997	1.116	0.899	0.0474
Q9D0T1	NHP2-like protein 1 OS=Mus musculus OX=10090 GN=Snu13	Snu13	14.173	69.259	46.9	7	14	7	1.015	0.883	0.938	1.104	0.977	1.072	0.899	0.123621
Q8BWR2	PITH domain-containing protein 1 OS=Mus musculus OX=10090 GN=Pithd1	Pithd1	24.192	43.846	15.6	2	3	2	0.873	1.053	0.913	1.048	1.023	1.087	0.899	0.138321
Q3V009	Transmembrane emp24 domain-containing protein 1 OS=Mus musculus OX=10090 GN=Tmed1	Tmed1	25.262	29.242	18.5	3	6	3	0.947	0.958	0.952	1.127	1.098	0.953	0.899	0.185062
Q60676	Serine/threonine-protein phosphatase 5 OS=Mus musculus OX=10090 GN=Ppp5c	Ppp5c	56.876	111.14	40.7	19	27	19	0.964	0.951	0.956	1.04	1.085	1.065	0.9	0.00122106
Q61207	Prosaposin OS=Mus musculus OX=10090 GN=Psap	Psap	61.422	109.31	36.8	18	36	18	0.924	0.989	0.949	1.061	1.08	1.038	0.9	0.0099816
Q9DBR7	Protein phosphatase 1 regulatory subunit 12A OS=Mus musculus OX=10090 GN=Ppp1r12a	Ppp1r12a	114.99	104.93	29.3	27	32	25	0.945	0.896	0.976	1.039	1.032	1.058	0.9	0.0153603
Q9Z1Q5	Chloride intracellular channel protein 1 OS=Mus musculus OX=10090 GN=Clic1	Clic1	27.013	111.5	51.9	12	28	12	0.908	0.941	0.985	1.077	1.038	1.033	0.9	0.0174359
Q9WVE8	Protein kinase C and casein kinase substrate in neurons protein 2 OS=Mus musculus OX=10090 GN=Pacsin2	Pacsin2	55.832	53.969	23.9	11	15	11	0.918	0.954	0.986	1.011	1.009	1.155	0.9	0.103318
P49962	Signal recognition particle 9 kDa protein OS=Mus musculus OX=10090 GN=Srp9	Srp9	10.194	12.781	50	5	6	5	0.994	0.862	0.98	1.014	1.002	1.134	0.9	0.153958
Q6NSR8	Probable aminopeptidase NPEPL1 OS=Mus musculus OX=10090 GN=Npepl1	Npepl1	55.939	7.2118	2.3	1	2	1	0.942	1.063	0.848	1.057	1.08	1.034	0.9	0.174005
O70435	Proteasome subunit alpha type-3 OS=Mus musculus OX=10090 GN=Psma3	Psma3	28.405	54.026	36.9	11	29	11	0.972	0.907	0.944	1.036	1.03	1.067	0.901	0.0102365
Q91W86	Vacuolar protein sorting-associated protein 11 homolog OS=Mus musculus OX=10090 GN=Vps11	Vps11	107.72	6.7888	3.6	4	4	4	0.935	0.921	0.994	1.078	1.072	1.014	0.901	0.026276
Q6PGB6	N-alpha-acetyltransferase 50 OS=Mus musculus OX=10090 GN=Naa50	Naa50	19.414	55.233	57.4	11	15	11	0.966	0.93	1	1.059	1.138	1.017	0.901	0.056637
Q00547	Hyaluronan mediated motility receptor OS=Mus musculus OX=10090 GN=Hmmr	Hmmr	91.784	38.354	22.2	10	11	10	0.961	0.929	0.95	1.01	1.002	1.139	0.901	0.074438
Q922E6	FAST kinase domain-containing protein 2, mitochondrial OS=Mus musculus OX=10090 GN=Fastkd2	Fastkd2	78.947	3.6511	4.5	4	4	4	1.056	0.919	0.871	1.156	0.964	1.037	0.901	0.25216
Q9JHW2	Omega-amidase NIT2 OS=Mus musculus OX=10090 GN=Nit2	Nit2	30.501	61.929	44.9	12	17	12	0.952	0.925	0.966	1.061	1.021	1.069	0.902	0.0057573
P62843	40S ribosomal protein S15 OS=Mus musculus OX=10090 GN=Rps15	Rps15	17.04	19.322	28.3	3	17	3	0.95	0.918	0.915	1.025	0.99	1.07	0.902	0.0157422
Q8BJ37	Tyrosyl-DNA phosphodiesterase 1 OS=Mus musculus OX=10090 GN=Tdp1	Tdp1	68.689	15.106	6.2	3	3	3	0.996	0.912	0.944	1.017	1.043	1.102	0.902	0.041618
P97821	Dipeptidyl peptidase 1 OS=Mus musculus OX=10090 GN=Ctsc	Ctsc	52.376	49.258	16.7	7	12	7	0.975	0.924	0.975	0.986	1.093	1.107	0.902	0.066623
Q9JKB1	Ubiquitin carboxyl-terminal hydrolase isozyme L3 OS=Mus musculus OX=10090 GN=Uchl3	Uchl3	26.151	58.581	51.7	10	12	10	1.005	0.879	0.973	1.059	1.003	1.105	0.902	0.102098
Q80UK0	SEC14 domain and spectrin repeat-containing protein 1 OS=Mus musculus OX=10090 GN=Sestd1	Sestd1	79.375	14.547	6.8	3	3	3	1.032	0.834	0.981	1.07	1.012	1.074	0.902	0.186722
P62320	Small nuclear ribonucleoprotein Sm D3 OS=Mus musculus OX=10090 GN=Snrpd3	Snrpd3	13.916	46.642	31.7	3	18	3	0.954	0.967	0.92	1.088	1.011	1.046	0.903	0.0173166
P70290	55 kDa erythrocyte membrane protein OS=Mus musculus OX=10090 GN=Mpp1	Mpp1	52.227	2.7578	2.6	1	1	1	0.966	0.892	0.993	1.057	1.028	1.072	0.903	0.0405
Q9JKX6	ADP-sugar pyrophosphatase OS=Mus musculus OX=10090 GN=Nudt5	Nudt5	23.984	27.922	25.2	5	10	5	0.982	0.953	0.938	1.12	0.994	1.068	0.903	0.053062
Q80T69	Lysine-specific demethylase 9 OS=Mus musculus OX=10090 GN=Rsbn1	Rsbn1	89.25	4.5722	2.6	2	2	2	1.005	0.952	0.897	1.002	1.042	1.117	0.903	0.088855
P28661	Septin-4 OS=Mus musculus OX=10090 GN=Sept4	Sept4	54.935	9.5536	8.8	4	4	2	0.975	0.934	0.94	1.049	0.952	1.155	0.903	0.158238
Q2NL51	Glycogen synthase kinase-3 alpha OS=Mus musculus OX=10090 GN=Gsk3a	Gsk3a	51.66	32.265	25.7	10	13	4	0.978	0.849	1.032	1.11	0.99	1.067	0.903	0.194735
Q91VC3	Eukaryotic initiation factor 4A-III OS=Mus musculus OX=10090 GN=Eif4a3	Eif4a3	46.839	116.08	39.2	22	50	16	0.955	0.943	0.944	1.043	1.069	1.031	0.904	0.00091784
Q8BL86	Metallo-beta-lactamase domain-containing protein 2 OS=Mus musculus OX=10090 GN=Mblac2	Mblac2	31.205	5.3125	7.9	2	2	2	0.935	0.953	0.967	1.093	1.038	1.027	0.904	0.0095551
Q9R1P1	Proteasome subunit beta type-3 OS=Mus musculus OX=10090 GN=Psmb3	Psmb3	22.965	80.577	43.9	10	19	10	0.929	0.968	0.921	1.066	0.997	1.053	0.904	0.0174021
Q9CXI5	Mesencephalic astrocyte-derived neurotrophic factor OS=Mus musculus OX=10090 GN=Manf	Manf	20.373	61.34	36.3	10	13	10	0.978	0.901	0.97	1.041	1.059	1.052	0.904	0.0185964
Q9WV98	Mitochondrial import inner membrane translocase subunit Tim9 OS=Mus musculus OX=10090 GN=Timm9	Timm9	10.344	26.452	47.2	4	6	4	0.937	1.003	0.917	1.07	1.054	1.035	0.904	0.0243
Q4FK66	Pre-mRNA-splicing factor 38A OS=Mus musculus OX=10090 GN=Prpf38a	Prpf38a	37.436	30.005	18.3	6	8	6	1.022	0.925	0.938	1.051	1.081	1.058	0.904	0.034904
Q9CZJ1	Probable U3 small nucleolar RNA-associated protein 11 OS=Mus musculus OX=10090 GN=Utp11	Utp11	30.55	18.364	26.5	9	9	9	0.961	0.976	0.921	1.037	1.123	1.001	0.904	0.058997
Q9D1P4	Cysteine and histidine-rich domain-containing protein 1 OS=Mus musculus OX=10090 GN=Chordc1	Chordc1	37.35	79.871	36	9	11	9	0.958	0.91	0.982	1.062	0.958	1.133	0.904	0.138822
P50396	Rab GDP dissociation inhibitor alpha OS=Mus musculus OX=10090 GN=Gdi1	Gdi1	50.521	95.922	44.1	19	50	12	0.932	0.99	0.954	1.052	1.084	1.043	0.905	0.0089433
Q9DAK9	14 kDa phosphohistidine phosphatase OS=Mus musculus OX=10090 GN=Phpt1	Phpt1	13.996	36.952	55.6	7	8	7	0.968	0.947	0.987	1.151	1.012	1.043	0.905	0.073044
Q6ZPU9	KIF1-binding protein OS=Mus musculus OX=10090 GN=Kif1bp	Kif1bp	71.051	46.641	8.6	3	3	3	0.928	0.893	1.03	1.156	0.997	0.997	0.905	0.20316
P63089	Pleiotrophin OS=Mus musculus OX=10090 GN=Ptn	Ptn	18.869	35.727	51.2	8	15	8	0.974	0.943	0.968	1.192	1.096	0.899	0.905	0.3854
P83882	60S ribosomal protein L36a OS=Mus musculus OX=10090 GN=Rpl36a	Rpl36a	12.441	26.145	40.6	8	15	8	0.929	0.942	0.994	1.058	1.047	1.056	0.906	0.041885
Q9Z0P5	Twinfilin-2 OS=Mus musculus OX=10090 GN=Twf2	Twf2	39.47	29.897	19.5	6	6	4	0.888	0.988	0.988	1.088	1.081	0.992	0.906	0.099636
Q9Z1E4	Glycogen [starch] synthase, muscle OS=Mus musculus OX=10090 GN=Gys1	Gys1	83.926	14.63	7.9	5	6	5	1	0.851	1.006	1.067	1.106	0.98	0.906	0.2006
Q80SY4	E3 ubiquitin-protein ligase MIB1 OS=Mus musculus OX=10090 GN=Mib1	Mib1	110.09	2.4927	2.7	2	2	2	0.956	1.038	0.859	1.303	0.944	0.902	0.906	0.5304
Q64433	10 kDa heat shock protein, mitochondrial OS=Mus musculus OX=10090 GN=Hspe1	Hspe1	10.963	62.27	77.5	10	30	10	0.958	0.941	0.954	1.053	1.012	1.08	0.907	0.0078556
P09411	Phosphoglycerate kinase 1 OS=Mus musculus OX=10090 GN=Pgk1	Pgk1	44.55	266.07	71	28	99	23	0.948	0.929	0.966	1.064	1.008	1.063	0.907	0.0098968
Q9DCX2	ATP synthase subunit d, mitochondrial OS=Mus musculus OX=10090 GN=Atp5h	Atp5h	18.749	101.68	63.4	10	22	10	0.951	0.959	0.911	0.979	1.101	1.029	0.907	0.062403
Q6ZWX6	Eukaryotic translation initiation factor 2 subunit 1 OS=Mus musculus OX=10090 GN=Eif2s1	Eif2s1	36.108	140.59	56.2	19	40	19	0.963	0.899	0.997	1.051	1.006	1.094	0.907	0.06602
Q8R3I2	Lysophospholipid acyltransferase 2 OS=Mus musculus OX=10090 GN=Mboat2	Mboat2	58.994	7.578	5.4	2	2	2	0.935	1.014	0.913	1.103	1.039	1.012	0.907	0.074741
Q8BHL5	Engulfment and cell motility protein 2 OS=Mus musculus OX=10090 GN=Elmo2	Elmo2	83.886	45.901	19.3	11	16	7	1.017	0.888	1.016	1.148	1.03	1.041	0.907	0.159499
P15655	Fibroblast growth factor 2 OS=Mus musculus OX=10090 GN=Fgf2	Fgf2	17.153	6.4729	16.2	3	4	3	0.872	1.075	0.963	1.077	1.142	0.988	0.907	0.2497
A2CG49	Kalirin OS=Mus musculus OX=10090 GN=Kalrn	Kalrn	337	2.7025	0.3	1	1	1	0.954	0.815	1.086	1.005	1.014	1.129	0.907	0.32056
Q99M28	RNA-binding protein with serine-rich domain 1 OS=Mus musculus OX=10090 GN=Rnps1	Rnps1	34.208	55.384	23.3	5	16	5	0.962	0.928	0.907	1.033	1.047	1.001	0.908	0.0111403
Q91ZF0	DnaJ homolog subfamily C member 24 OS=Mus musculus OX=10090 GN=Dnajc24	Dnajc24	22.08	12.692	18.4	4	6	4	0.955	0.958	0.974	1.055	1.023	1.102	0.908	0.0127389
Q62504	Msx2-interacting protein OS=Mus musculus OX=10090 GN=Spen	Spen	398.75	25.521	2.3	7	7	7	0.94	0.939	0.98	1.052	1.002	1.094	0.908	0.029925
P53811	Phosphatidylinositol transfer protein beta isoform OS=Mus musculus OX=10090 GN=Pitpnb	Pitpnb	31.487	43.626	43.9	10	12	8	0.93	0.921	1.016	1.015	1.053	1.088	0.908	0.059843
Q9DBT5	AMP deaminase 2 OS=Mus musculus OX=10090 GN=Ampd2	Ampd2	92.023	25.109	10.8	9	9	9	1.02	0.883	0.983	1.025	1.091	1.063	0.908	0.104276
Q3U3R4	Lipase maturation factor 1 OS=Mus musculus OX=10090 GN=Lmf1	Lmf1	65.877	5.3326	4.7	2	3	2	0.98	0.912	0.974	1.117	1.157	0.882	0.908	0.3662
Q91WN1	DnaJ homolog subfamily C member 9 OS=Mus musculus OX=10090 GN=Dnajc9	Dnajc9	30.059	62.914	35.9	10	18	10	0.953	0.921	0.978	1.077	1.01	1.049	0.909	0.02044
Q9JJV2	Profilin-2 OS=Mus musculus OX=10090 GN=Pfn2	Pfn2	15.032	76.37	44.3	8	18	8	0.961	0.925	0.971	1.049	1.006	1.087	0.909	0.024085
P97313	DNA-dependent protein kinase catalytic subunit OS=Mus musculus OX=10090 GN=Prkdc	Prkdc	471.47	9.7421	1	4	4	4	0.953	0.989	0.927	1.016	1.11	1.029	0.909	0.047164
P49443	Protein phosphatase 1A OS=Mus musculus OX=10090 GN=Ppm1a	Ppm1a	42.432	40.684	27.7	9	11	7	0.946	0.892	1.004	1.024	1.056	1.045	0.909	0.053079
Q9QUM9	Proteasome subunit alpha type-6 OS=Mus musculus OX=10090 GN=Psma6	Psma6	27.372	103.18	49.6	13	33	13	0.925	0.97	0.965	1.044	1.03	1.07	0.91	0.0071798
P62751	60S ribosomal protein L23a OS=Mus musculus OX=10090 GN=Rpl23a	Rpl23a	17.695	61.1	50.6	13	41	13	0.949	0.943	0.977	1.022	1.078	1.053	0.91	0.0075572
Q5XJV7	SET domain-containing protein 5 OS=Mus musculus OX=10090 GN=Setd5	Setd5	157.42	1.8149	0.6	1	1	1	0.939	0.963	0.967	1	1.106	1.047	0.91	0.037436
Q60865	Caprin-1 OS=Mus musculus OX=10090 GN=Caprin1	Caprin1	78.168	125.23	18.5	17	44	17	0.957	0.886	0.994	1.067	0.997	1.055	0.91	0.074561
P19536	Cytochrome c oxidase subunit 5B, mitochondrial OS=Mus musculus OX=10090 GN=Cox5b	Cox5b	13.813	31.912	43	8	31	8	0.973	0.932	0.965	1.051	1.026	1.073	0.911	0.007297
Q9CPW4	Actin-related protein 2/3 complex subunit 5 OS=Mus musculus OX=10090 GN=Arpc5	Arpc5	16.288	49.936	53	7	12	7	0.965	0.941	0.957	1.011	1.084	1.047	0.911	0.0124554
P0C028	Diphosphoinositol polyphosphate phosphohydrolase 3-beta OS=Mus musculus OX=10090 GN=Nudt11	Nudt11	18.593	16.285	31.1	6	8	3	0.959	0.918	0.991	1.017	1.065	1.065	0.911	0.026022
Q9D842	Aprataxin and PNK-like factor OS=Mus musculus OX=10090 GN=Aplf	Aplf	54.968	6.8557	3.2	1	1	1	0.976	0.96	0.928	1.122	1.013	1.01	0.911	0.069581
P63030	Mitochondrial pyruvate carrier 1 OS=Mus musculus OX=10090 GN=Mpc1	Mpc1	12.454	3.4279	13.8	2	3	2	1.016	0.858	0.975	1.036	1.06	1.032	0.911	0.136415
Q3TWW8	Serine/arginine-rich splicing factor 6 OS=Mus musculus OX=10090 GN=Srsf6	Srsf6	39.025	46.188	36.6	15	21	11	0.961	0.95	0.92	1.047	0.925	1.135	0.911	0.2149
Q9CWY4	Gem-associated protein 7 OS=Mus musculus OX=10090 GN=Gemin7	Gemin7	14.251	4.9649	17.1	1	1	1	0.937	1.07	0.863	1.09	1.069	0.993	0.911	0.23168
P16045	Galectin-1 OS=Mus musculus OX=10090 GN=Lgals1	Lgals1	14.866	74.158	52.6	7	65	7	0.927	0.97	0.949	1.049	1.053	1.019	0.912	0.005236
P61759	Prefoldin subunit 3 OS=Mus musculus OX=10090 GN=Vbp1	Vbp1	22.435	86.711	51.5	13	22	13	0.926	0.947	0.994	1.038	1.066	1.039	0.912	0.0151823
Q62093	Serine/arginine-rich splicing factor 2 OS=Mus musculus OX=10090 GN=Srsf2	Srsf2	25.476	7.3143	10.4	4	7	4	0.97	1.007	0.961	1.091	1.035	1.094	0.912	0.0164368
Q9EQU5	Protein SET OS=Mus musculus OX=10090 GN=Set	Set	33.377	45.109	27.7	9	17	9	0.924	0.95	0.985	1.043	1.02	1.072	0.912	0.0169954
Q64520	Guanylate kinase OS=Mus musculus OX=10090 GN=Guk1	Guk1	21.918	17.648	18.2	3	4	3	0.924	0.967	0.977	1.047	1.019	1.079	0.912	0.0179369
P62500	TSC22 domain family protein 1 OS=Mus musculus OX=10090 GN=Tsc22d1	Tsc22d1	109.81	26.498	3.7	5	7	3	0.982	0.95	0.947	1.024	1.03	1.102	0.912	0.025304
Q8QZY1	Eukaryotic translation initiation factor 3 subunit L OS=Mus musculus OX=10090 GN=Eif3l	Eif3l	66.612	133.77	39.5	21	37	21	0.971	0.9	0.965	1.026	1.021	1.061	0.912	0.02762
Q78YZ6	Short coiled-coil protein OS=Mus musculus OX=10090 GN=Scoc	Scoc	14.155	4.9959	8	1	1	1	0.956	0.941	0.966	1.054	0.944	1.142	0.912	0.24988
Q8C569	Protein FAM118B OS=Mus musculus OX=10090 GN=Fam118b	Fam118b	39.508	5.4621	6.3	2	3	2	0.838	0.99	1.045	0.967	1.105	1.078	0.912	0.29166
Q99MD9	Nuclear autoantigenic sperm protein OS=Mus musculus OX=10090 GN=Nasp	Nasp	83.953	271.61	45.9	32	64	32	0.952	0.95	0.98	1.049	1.05	1.057	0.913	0.00091665
Q9Z1Z2	Serine-threonine kinase receptor-associated protein OS=Mus musculus OX=10090 GN=Strap	Strap	38.442	166.2	51.4	15	29	15	0.959	0.957	0.963	1.029	1.031	1.094	0.913	0.046016
P41731	CD63 antigen OS=Mus musculus OX=10090 GN=Cd63	Cd63	25.766	7.0997	8.8	3	5	3	0.927	0.937	0.991	1.007	1.111	1.009	0.913	0.078636
Q9WTN0	Geranylgeranyl pyrophosphate synthase OS=Mus musculus OX=10090 GN=Ggps1	Ggps1	34.706	5.3009	10.3	3	3	3	1.002	0.884	0.982	1.092	1.032	1.017	0.913	0.107643
Q5SSH7	Zinc finger ZZ-type and EF-hand domain-containing protein 1 OS=Mus musculus OX=10090 GN=Zzef1	Zzef1	328.31	15.522	2.3	6	6	6	0.891	0.928	1.048	1.092	0.997	1.05	0.913	0.170981
P08003	Protein disulfide-isomerase A4 OS=Mus musculus OX=10090 GN=Pdia4	Pdia4	71.982	244.18	46.1	32	77	32	0.955	0.962	0.958	1.029	1.067	1.05	0.914	0.00109785
Q61553	Fascin OS=Mus musculus OX=10090 GN=Fscn1	Fscn1	54.507	186.84	48.7	23	39	23	0.931	1.001	0.956	1.075	1.033	1.052	0.914	0.020003
Q60605	Myosin light polypeptide 6 OS=Mus musculus OX=10090 GN=Myl6	Myl6	16.93	66.679	52.3	8	27	8	0.96	0.933	0.965	1.05	0.996	1.082	0.914	0.027178
Q9QXG2	Rab proteins geranylgeranyltransferase component A 1 OS=Mus musculus OX=10090 GN=Chm	Chm	73.976	31.369	10.4	6	9	6	0.944	0.947	1.003	1.001	1.071	1.093	0.914	0.054298
Q8R404	MICOS complex subunit MIC13 OS=Mus musculus OX=10090 GN=Mic13	Mic13	13.373	6.1365	15.1	3	4	3	0.987	0.943	0.932	1.045	0.984	1.104	0.914	0.07532
P56959	RNA-binding protein FUS OS=Mus musculus OX=10090 GN=Fus	Fus	52.673	145.83	20.1	12	43	12	0.972	0.881	0.968	1.039	0.988	1.061	0.914	0.077045
Q8VDD8	WASH complex subunit 1 OS=Mus musculus OX=10090 GN=Washc1	Washc1	51.658	10.539	8.6	4	5	4	0.983	0.939	0.951	0.973	1.08	1.092	0.914	0.085001
P52624	Uridine phosphorylase 1 OS=Mus musculus OX=10090 GN=Upp1	Upp1	34.086	41.622	26.4	8	9	8	0.946	0.986	0.99	1.055	1.15	0.991	0.914	0.125404
Q8BVF2	Phosducin-like protein 3 OS=Mus musculus OX=10090 GN=Pdcl3	Pdcl3	27.581	15.184	21.2	5	8	5	0.905	0.957	1.049	1.029	1.111	1.045	0.914	0.135985
Q922Y2	Tripartite motif-containing protein 59 OS=Mus musculus OX=10090 GN=Trim59	Trim59	47.238	5.4096	5	2	2	2	0.912	0.934	1.027	1.088	1.095	0.96	0.914	0.186638
Q9D385	ADP-ribosylation factor-like protein 2-binding protein OS=Mus musculus OX=10090 GN=Arl2bp	Arl2bp	18.754	20.003	7.4	1	3	1	0.934	0.826	1.148	1.03	1.122	1.031	0.914	0.37936
Q99NF3	Centrosomal protein of 41 kDa OS=Mus musculus OX=10090 GN=Cep41	Cep41	41.441	7.5228	7.5	2	2	2	1.05	0.866	0.962	0.895	1.181	1.074	0.914	0.428
Q9R0P4	Small acidic protein OS=Mus musculus OX=10090 GN=Smap	Smap	20.046	28.205	21	5	7	5	0.973	0.953	0.966	1.066	1.038	1.058	0.915	0.00086444
Q9R0Q3	Transmembrane emp24 domain-containing protein 2 OS=Mus musculus OX=10090 GN=Tmed2	Tmed2	22.705	17.721	35.8	6	10	6	0.948	0.973	0.946	1.024	1.068	1.04	0.915	0.0044215
Q9CX56	26S proteasome non-ATPase regulatory subunit 8 OS=Mus musculus OX=10090 GN=Psmd8	Psmd8	39.93	29.364	29.5	11	13	11	0.959	0.944	0.98	1.022	1.104	1.024	0.915	0.033319
Q62348	Translin OS=Mus musculus OX=10090 GN=Tsn	Tsn	26.201	77.256	41.2	10	16	10	0.924	0.952	1.007	1.018	1.085	1.049	0.915	0.045619
Q8R3C0	Mini-chromosome maintenance complex-binding protein OS=Mus musculus OX=10090 GN=Mcmbp	Mcmbp	72.89	60.491	17.1	11	11	11	0.955	0.909	1.005	0.995	1.084	1.058	0.915	0.08126
Q9D7B7	Probable glutathione peroxidase 8 OS=Mus musculus OX=10090 GN=Gpx8	Gpx8	24.148	14.633	30.1	6	7	6	0.985	0.871	1.015	1.085	1.054	0.999	0.915	0.160983
Q8BX94	Oxysterol-binding protein-related protein 2 OS=Mus musculus OX=10090 GN=Osbpl2	Osbpl2	55.384	5.9286	2.1	1	1	1	0.894	0.962	1.022	0.993	1.122	1.031	0.915	0.167143
P99024	Tubulin beta-5 chain OS=Mus musculus OX=10090 GN=Tubb5	Tubb5	49.67	113.14	64.9	25	190	5	0.958	0.965	0.955	1.129	0.977	1.041	0.915	0.172057
Q9DC28	Casein kinase I isoform delta OS=Mus musculus OX=10090 GN=Csnk1d	Csnk1d	47.316	5.6421	13	6	8	2	1.001	0.948	0.918	1.143	0.946	1.045	0.915	0.22314
Q5XJY4	Presenilins-associated rhomboid-like protein, mitochondrial OS=Mus musculus OX=10090 GN=Parl	Parl	41.963	3.3318	5.6	2	2	2	0.843	1.034	1.004	1.046	1.155	0.947	0.915	0.35622
Q9QYJ0	DnaJ homolog subfamily A member 2 OS=Mus musculus OX=10090 GN=Dnaja2	Dnaja2	45.745	67.94	35.2	14	31	14	0.949	0.974	0.943	1.066	1.032	1.032	0.916	0.0038561
O35381	Acidic leucine-rich nuclear phosphoprotein 32 family member A OS=Mus musculus OX=10090 GN=Anp32a	Anp32a	28.537	87.796	40.1	13	32	10	0.983	0.965	0.949	1.08	1.008	1.073	0.916	0.023084
Q9Z0L8	Gamma-glutamyl hydrolase OS=Mus musculus OX=10090 GN=Ggh	Ggh	35.469	26.512	24	6	7	6	0.959	0.974	0.936	1.064	1.069	0.998	0.916	0.025357
Q9DC16	Endoplasmic reticulum-Golgi intermediate compartment protein 1 OS=Mus musculus OX=10090 GN=Ergic1	Ergic1	32.562	22.638	19.7	6	12	6	0.994	0.911	0.991	1.033	1.073	1.054	0.916	0.045343
Q99KR3	Endoribonuclease LACTB2 OS=Mus musculus OX=10090 GN=Lactb2	Lactb2	32.754	24.463	26.7	7	7	7	0.915	1.005	1.004	1.028	1.062	1.101	0.916	0.075617
Q8C650	Septin-10 OS=Mus musculus OX=10090 GN=Sept10	Sept10	52.422	31.388	18.1	7	12	6	0.921	0.924	1.009	1.085	0.971	1.061	0.916	0.123621
Q6IR34	G-protein-signaling modulator 1 OS=Mus musculus OX=10090 GN=Gpsm1	Gpsm1	74.361	7.206	5.8	4	4	4	0.948	0.935	0.993	1.101	0.957	1.082	0.916	0.145005
P47754	F-actin-capping protein subunit alpha-2 OS=Mus musculus OX=10090 GN=Capza2	Capza2	32.967	168.31	63.3	13	24	10	0.979	0.882	1.004	0.981	1.069	1.078	0.916	0.150281
Q9CQI6	Coactosin-like protein OS=Mus musculus OX=10090 GN=Cotl1	Cotl1	15.944	63.904	55.6	9	18	9	0.949	0.97	0.959	1.056	1.046	1.036	0.917	0.00049981
Q9CRG1	Transmembrane 7 superfamily member 3 OS=Mus musculus OX=10090 GN=Tm7sf3	Tm7sf3	63.25	9.7341	6	3	4	3	0.95	0.978	0.946	1.058	1.011	1.065	0.917	0.0112207
Q3TBW2	39S ribosomal protein L10, mitochondrial OS=Mus musculus OX=10090 GN=Mrpl10	Mrpl10	29.395	2.1741	6.9	2	2	2	0.979	0.942	0.956	1.084	1.049	1.004	0.917	0.025761
A2ALU4	Protein Shroom2 OS=Mus musculus OX=10090 GN=Shroom2	Shroom2	164.7	12.471	2.2	3	3	3	0.951	0.957	0.967	1.098	1.006	1.031	0.917	0.031644
Q9D1Q6	Endoplasmic reticulum resident protein 44 OS=Mus musculus OX=10090 GN=Erp44	Erp44	46.852	53.125	24.4	10	14	10	0.991	0.981	0.903	1.046	1.054	1.035	0.917	0.043185
Q8K021	Secretory carrier-associated membrane protein 1 OS=Mus musculus OX=10090 GN=Scamp1	Scamp1	38.028	7.4386	9.5	3	3	3	0.979	0.903	0.994	1.023	1.043	1.071	0.917	0.054997
Q8K3J1	NADH dehydrogenase [ubiquinone] iron-sulfur protein 8, mitochondrial OS=Mus musculus OX=10090 GN=Ndufs8	Ndufs8	24.038	24.456	28.8	6	10	6	0.976	0.953	0.955	1.016	1.116	1.013	0.917	0.058796
Q8VEM8	Phosphate carrier protein, mitochondrial OS=Mus musculus OX=10090 GN=Slc25a3	Slc25a3	39.632	69.589	31.9	13	30	13	0.979	0.888	1.002	1.024	1.097	1.008	0.917	0.125284
Q9CQU3	Protein RER1 OS=Mus musculus OX=10090 GN=Rer1	Rer1	22.988	6.4577	13.3	2	3	2	1.016	0.876	0.983	1.054	1.064	1.018	0.917	0.131562
B1AXP6	Mitochondrial import receptor subunit TOM5 homolog OS=Mus musculus OX=10090 GN=Tomm5	Tomm5	6.0372	6.8331	62.7	5	7	5	0.992	0.882	1.004	0.992	1.124	1.024	0.917	0.192341
Q8R4C2	RUN and FYVE domain-containing protein 2 OS=Mus musculus OX=10090 GN=Rufy2	Rufy2	70.092	9.1712	9.7	6	6	4	0.958	0.984	0.937	1.041	1.046	1.05	0.918	0.0039165
P17918	Proliferating cell nuclear antigen OS=Mus musculus OX=10090 GN=Pcna	Pcna	28.785	166.98	64.4	14	53	14	0.965	0.942	0.965	1.043	1.002	1.082	0.918	0.023018
P62717	60S ribosomal protein L18a OS=Mus musculus OX=10090 GN=Rpl18a	Rpl18a	20.732	73.215	36.9	8	25	8	0.945	0.916	1.001	1.035	1.068	1.016	0.918	0.044042
Q8R016	Bleomycin hydrolase OS=Mus musculus OX=10090 GN=Blmh	Blmh	52.511	70.103	31.6	15	32	15	0.955	0.896	1.005	1.009	1.038	1.065	0.918	0.077402
Q9QYY0	GRB2-associated-binding protein 1 OS=Mus musculus OX=10090 GN=Gab1	Gab1	76.812	12.505	8.2	5	7	4	0.991	0.974	0.918	1.01	1.106	1.023	0.918	0.081603
Q9JMK2	Casein kinase I isoform epsilon OS=Mus musculus OX=10090 GN=Csnk1e	Csnk1e	47.321	43.406	15.1	6	8	2	0.906	1.004	0.97	1.087	1.052	0.997	0.918	0.095478
P70662	LIM domain-binding protein 1 OS=Mus musculus OX=10090 GN=Ldb1	Ldb1	46.502	14.801	10.5	4	4	4	0.942	0.981	0.969	1.132	1.004	1.015	0.918	0.103317
P12265	Beta-glucuronidase OS=Mus musculus OX=10090 GN=Gusb	Gusb	74.194	15.441	13.6	8	9	8	0.894	0.995	0.987	1.099	1.035	0.998	0.918	0.126156
Q9Z0J0	NPC intracellular cholesterol transporter 2 OS=Mus musculus OX=10090 GN=Npc2	Npc2	16.442	32.834	49	7	18	7	0.931	1.009	0.922	1.051	0.972	1.093	0.918	0.131662
Q9CZR3	Mitochondrial import receptor subunit TOM40B OS=Mus musculus OX=10090 GN=Tomm40l	Tomm40l	34.004	7.4339	8.1	2	2	2	1.046	0.849	0.982	1.074	1.068	0.991	0.918	0.25778
Q9WTK5	Nuclear factor NF-kappa-B p100 subunit OS=Mus musculus OX=10090 GN=Nfkb2	Nfkb2	96.831	43.618	8.5	4	5	4	1.051	1	0.948	1.041	1.295	0.931	0.918	0.4901
Q9DAW9	Calponin-3 OS=Mus musculus OX=10090 GN=Cnn3	Cnn3	36.428	101.82	45.5	11	38	10	0.944	0.966	0.958	1.06	1.042	1.02	0.919	0.0028599
Q8BFZ9	Erlin-2 OS=Mus musculus OX=10090 GN=Erlin2	Erlin2	37.872	97.871	43.8	15	24	11	0.979	0.993	0.943	1.064	1.032	1.076	0.919	0.0129978
Q6NZB0	DnaJ homolog subfamily C member 8 OS=Mus musculus OX=10090 GN=Dnajc8	Dnajc8	29.812	29.646	25.3	9	12	9	0.916	0.959	0.98	1.042	1.013	1.053	0.919	0.020855
O55131	Septin-7 OS=Mus musculus OX=10090 GN=Sept7	Sept7	50.549	258.95	57.8	25	54	23	0.967	0.946	1.003	1.02	1.109	1.044	0.919	0.049577
O08914	Fatty-acid amide hydrolase 1 OS=Mus musculus OX=10090 GN=Faah	Faah	63.221	4.7467	5.5	3	3	3	0.941	0.945	0.994	1.082	1.06	0.992	0.919	0.056045
Q6P8I4	PEST proteolytic signal-containing nuclear protein OS=Mus musculus OX=10090 GN=Pcnp	Pcnp	18.963	47.829	51.1	9	16	9	0.973	0.926	0.986	1.043	0.999	1.097	0.919	0.06416
Q921M7	Protein FAM49B OS=Mus musculus OX=10090 GN=Fam49b	Fam49b	36.776	53.712	27.5	9	16	8	0.895	0.979	1.012	1.048	1.033	1.058	0.919	0.084383
Q8VCF0	Mitochondrial antiviral-signaling protein OS=Mus musculus OX=10090 GN=Mavs	Mavs	53.398	23.497	14.3	4	4	4	0.924	0.92	1.02	1.026	1.073	1.018	0.919	0.084542
P57746	V-type proton ATPase subunit D OS=Mus musculus OX=10090 GN=Atp6v1d	Atp6v1d	28.369	18.317	18.2	4	5	4	1.038	0.923	0.918	1.015	1.025	1.092	0.919	0.138263
Q8CIB5	Fermitin family homolog 2 OS=Mus musculus OX=10090 GN=Fermt2	Fermt2	77.8	65.38	28.4	17	26	17	0.948	0.926	1.035	1.008	1.123	1.034	0.919	0.146938
Q9ES97	Reticulon-3 OS=Mus musculus OX=10090 GN=Rtn3	Rtn3	103.88	13.62	1.3	2	4	2	0.96	0.887	1.036	1.023	1.124	0.989	0.919	0.22438
P45376	Aldose reductase OS=Mus musculus OX=10090 GN=Akr1b1	Akr1b1	35.732	91.946	59.8	18	33	18	0.957	0.953	0.989	1.066	1.026	1.059	0.92	0.007439
Q8BY71	Histone acetyltransferase type B catalytic subunit OS=Mus musculus OX=10090 GN=Hat1	Hat1	49.278	49.935	17.5	7	13	7	0.967	0.906	0.962	1.021	0.991	1.071	0.92	0.052959
P46938	Transcriptional coactivator YAP1 OS=Mus musculus OX=10090 GN=Yap1	Yap1	52.383	36.219	27.5	7	8	6	0.826	0.936	1.077	1.035	1.088	0.964	0.92	0.35352
P55264	Adenosine kinase OS=Mus musculus OX=10090 GN=Adk	Adk	40.148	81.789	36	15	19	15	0.956	0.946	0.989	1.041	1.034	1.065	0.921	0.0068236
P63017	Heat shock cognate 71 kDa protein OS=Mus musculus OX=10090 GN=Hspa8	Hspa8	70.87	323.31	72.6	52	262	35	0.966	0.926	0.971	1.044	0.998	1.065	0.921	0.028675
Q5SVQ0	Histone acetyltransferase KAT7 OS=Mus musculus OX=10090 GN=Kat7	Kat7	70.641	20.918	7.5	4	5	3	0.934	0.957	0.993	0.997	1.06	1.076	0.921	0.048101
P51807	Dynein light chain Tctex-type 1 OS=Mus musculus OX=10090 GN=Dynlt1	Dynlt1	12.483	20.978	23	2	4	2	0.934	0.921	1.039	1.059	1.071	1.011	0.921	0.118839
Q9CXI0	2-methoxy-6-polyprenyl-1,4-benzoquinol methylase, mitochondrial OS=Mus musculus OX=10090 GN=Coq5	Coq5	37.335	23.671	19.6	4	4	4	0.969	0.937	0.973	1.065	0.961	1.099	0.921	0.129343
Q8CFW7	Coiled-coil and C2 domain-containing protein 2A OS=Mus musculus OX=10090 GN=Cc2d2a	Cc2d2a	187.53	-2	0.4	1	1	1	0.926	1.01	0.95	0.972	1.062	1.101	0.921	0.142959
Q9CR62	Mitochondrial 2-oxoglutarate/malate carrier protein OS=Mus musculus OX=10090 GN=Slc25a11	Slc25a11	34.155	79.812	41.4	11	16	11	0.96	0.947	0.986	0.985	1.169	0.988	0.921	0.24136
Q8K003	Translation machinery-associated protein 7 OS=Mus musculus OX=10090 GN=Tma7	Tma7	7.0662	6.5517	29.7	2	4	2	0.934	0.942	1.005	1.012	0.976	1.138	0.922	0.19744
Q9D287	Pre-mRNA-splicing factor SPF27 OS=Mus musculus OX=10090 GN=Bcas2	Bcas2	26.131	106.78	58.2	12	17	12	1.011	1.009	0.864	1.085	0.992	1.052	0.922	0.22534
P43276	Histone H1.5 OS=Mus musculus OX=10090 GN=Hist1h1b	Hist1h1b	22.576	73.827	43	15	43	11	1.026	0.991	0.899	1.132	1.053	0.976	0.922	0.23988
Q569Z6	Thyroid hormone receptor-associated protein 3 OS=Mus musculus OX=10090 GN=Thrap3	Thrap3	108.18	164.19	28.5	28	43	28	1.037	0.993	0.853	1.11	0.957	1.061	0.922	0.32264
Q8BTE0	Succinate dehydrogenase assembly factor 4, mitochondrial OS=Mus musculus OX=10090 GN=Sdhaf4	Sdhaf4	11.888	28.624	34.6	3	3	3	0.906	1.025	0.95	1.175	0.942	1.007	0.922	0.35552
Q9DCI9	39S ribosomal protein L32, mitochondrial OS=Mus musculus OX=10090 GN=Mrpl32	Mrpl32	21.733	15.685	24.1	4	5	4	1.002	0.794	1.087	1.002	1.111	1.015	0.922	0.42124
Q8CDN6	Thioredoxin-like protein 1 OS=Mus musculus OX=10090 GN=Txnl1	Txnl1	32.237	190.08	63.3	13	24	13	0.928	0.982	0.967	1.02	1.036	1.062	0.923	0.0172784
P61082	NEDD8-conjugating enzyme Ubc12 OS=Mus musculus OX=10090 GN=Ube2m	Ube2m	20.9	68.463	48.1	11	15	11	0.992	0.928	0.974	1.051	1.029	1.054	0.923	0.0197985
Q8BHG2	UPF0587 protein C1orf123 homolog OS=Mus musculus OX=10090	---	18.02	28.624	42.5	6	9	6	0.955	0.999	0.936	1.024	1.059	1.047	0.923	0.020844
P47802	Metaxin-1 OS=Mus musculus OX=10090 GN=Mtx1	Mtx1	35.623	34.454	21.5	7	8	7	0.954	0.992	0.991	1.052	1.031	1.099	0.923	0.024824
Q99LP6	GrpE protein homolog 1, mitochondrial OS=Mus musculus OX=10090 GN=Grpel1	Grpel1	24.307	74.862	68.7	14	25	14	0.965	0.981	0.943	1.039	1.002	1.09	0.923	0.04118
P62281	40S ribosomal protein S11 OS=Mus musculus OX=10090 GN=Rps11	Rps11	18.431	55.204	55.1	12	23	12	0.965	0.906	0.99	1.05	1.015	1.033	0.923	0.046277
Q9D554	Splicing factor 3A subunit 3 OS=Mus musculus OX=10090 GN=Sf3a3	Sf3a3	58.841	103.69	30.1	14	24	14	0.976	0.978	0.925	1.049	0.987	1.084	0.923	0.072322
Q9CPU0	Lactoylglutathione lyase OS=Mus musculus OX=10090 GN=Glo1	Glo1	20.809	19.505	31	8	16	8	0.946	0.932	0.998	1.097	0.991	1.029	0.923	0.091656
P62141	Serine/threonine-protein phosphatase PP1-beta catalytic subunit OS=Mus musculus OX=10090 GN=Ppp1cb	Ppp1cb	37.186	121.39	41	13	32	4	0.966	0.956	0.961	1.133	0.97	1.019	0.923	0.23342
Q8K298	Anillin OS=Mus musculus OX=10090 GN=Anln	Anln	122.79	68.953	13.2	9	9	9	0.956	1.03	0.897	1.138	0.925	1.059	0.923	0.34602
P62270	40S ribosomal protein S18 OS=Mus musculus OX=10090 GN=Rps18	Rps18	17.718	52.561	48	11	34	11	0.943	0.947	0.985	1.027	1.021	1.062	0.924	0.0132036
Q9JHS3	Ragulator complex protein LAMTOR2 OS=Mus musculus OX=10090 GN=Lamtor2	Lamtor2	13.48	12.797	24.8	3	9	3	0.975	0.965	0.932	1.01	1.028	1.071	0.924	0.023076
Q8VDQ9	Protein KRI1 homolog OS=Mus musculus OX=10090 GN=Kri1	Kri1	82.056	12.881	8	4	4	4	0.982	0.976	0.929	1.074	1.019	1.033	0.924	0.027938
Q9CQF3	Cleavage and polyadenylation specificity factor subunit 5 OS=Mus musculus OX=10090 GN=Nudt21	Nudt21	26.24	67.171	42.3	9	20	9	0.984	0.955	0.937	1.055	0.986	1.071	0.924	0.054619
O35129	Prohibitin-2 OS=Mus musculus OX=10090 GN=Phb2	Phb2	33.296	79.192	54.2	17	34	17	0.974	0.94	0.965	1.015	1.099	1.003	0.924	0.06184
Q8C5H8	NAD kinase 2, mitochondrial OS=Mus musculus OX=10090 GN=Nadk2	Nadk2	50.858	34.26	24.3	8	9	8	0.952	0.963	0.936	0.965	1.079	1.04	0.924	0.083903
Q9CQL1	Protein mago nashi homolog 2 OS=Mus musculus OX=10090 GN=Magohb	Magohb	17.091	65.456	59.6	9	15	9	1.027	0.944	0.929	1.071	1.058	1.009	0.924	0.091938
P49135	General transcription and DNA repair factor IIH helicase subunit XPB OS=Mus musculus OX=10090 GN=Ercc3	Ercc3	89.125	6.4384	4.3	3	3	3	0.986	0.915	0.989	0.994	1.089	1.046	0.924	0.09628
Q9WUN2	Serine/threonine-protein kinase TBK1 OS=Mus musculus OX=10090 GN=Tbk1	Tbk1	83.424	8.9601	4.1	3	3	3	0.96	0.885	1.003	1.045	1.035	1.002	0.924	0.107857
O88322	Nidogen-2 OS=Mus musculus OX=10090 GN=Nid2	Nid2	153.91	5.5368	0.7	1	1	1	0.953	1.029	0.907	1.117	1.021	0.988	0.924	0.20332
P97355	Spermine synthase OS=Mus musculus OX=10090 GN=Sms	Sms	41.313	51.085	32.2	11	14	11	0.936	0.955	0.987	1.046	1.04	1.025	0.925	0.0092981
Q9R1P0	Proteasome subunit alpha type-4 OS=Mus musculus OX=10090 GN=Psma4	Psma4	29.47	75.054	45.2	12	28	12	0.955	0.928	0.976	1.034	1.006	1.052	0.925	0.0160392
P63242	Eukaryotic translation initiation factor 5A-1 OS=Mus musculus OX=10090 GN=Eif5a	Eif5a	16.832	69.223	56.5	12	30	12	0.976	0.921	0.976	1.037	1.023	1.046	0.925	0.0184432
P62900	60S ribosomal protein L31 OS=Mus musculus OX=10090 GN=Rpl31	Rpl31	14.463	23.597	47.2	8	22	8	0.949	0.967	0.988	1.02	1.028	1.09	0.925	0.032224
P12787	Cytochrome c oxidase subunit 5A, mitochondrial OS=Mus musculus OX=10090 GN=Cox5a	Cox5a	16.101	34.462	27.4	5	16	5	0.967	0.994	0.954	1.06	1	1.093	0.925	0.053422
Q9JKP7	DNA polymerase epsilon subunit 3 OS=Mus musculus OX=10090 GN=Pole3	Pole3	16.629	4.6179	7.6	1	1	1	0.991	0.932	0.965	1.032	0.999	1.09	0.925	0.067503
Q9D855	Cytochrome b-c1 complex subunit 7 OS=Mus musculus OX=10090 GN=Uqcrb	Uqcrb	13.527	14.07	33.3	5	11	5	0.989	0.91	0.983	1.053	0.997	1.067	0.925	0.081084
Q8BL97	Serine/arginine-rich splicing factor 7 OS=Mus musculus OX=10090 GN=Srsf7	Srsf7	30.817	75.499	33.3	12	28	11	0.961	1.008	0.91	1.058	0.996	1.06	0.925	0.09304
Q8R059	UDP-glucose 4-epimerase OS=Mus musculus OX=10090 GN=Gale	Gale	38.224	8.5967	14.7	5	5	5	0.925	1.005	0.908	1.069	1.04	0.959	0.925	0.159539
Q8R127	Saccharopine dehydrogenase-like oxidoreductase OS=Mus musculus OX=10090 GN=Sccpdh	Sccpdh	47.129	24.614	16.1	6	6	6	0.985	0.924	0.983	1.034	1.128	0.964	0.925	0.20268
Q8R3V5	Endophilin-B2 OS=Mus musculus OX=10090 GN=Sh3glb2	Sh3glb2	44.503	11.602	15.8	7	8	6	0.866	1.092	0.943	0.949	1.167	1.019	0.925	0.43664
Q91ZA3	Propionyl-CoA carboxylase alpha chain, mitochondrial OS=Mus musculus OX=10090 GN=Pcca	Pcca	79.921	195.84	35.9	22	30	22	0.958	0.963	0.943	1.029	1.033	1.032	0.926	0.00027622
P28474	Alcohol dehydrogenase class-3 OS=Mus musculus OX=10090 GN=Adh5	Adh5	39.547	93.153	30.7	13	25	13	0.979	0.93	0.969	1.032	1.029	1.046	0.926	0.0095971
Q9QZD8	Mitochondrial dicarboxylate carrier OS=Mus musculus OX=10090 GN=Slc25a10	Slc25a10	31.715	19.256	16.4	4	5	4	0.981	0.987	0.958	1.049	1.083	1.028	0.926	0.0122419
Q8CIV8	Tubulin-specific chaperone E OS=Mus musculus OX=10090 GN=Tbce	Tbce	59.085	31.944	19.7	9	12	9	0.955	0.943	0.962	1.015	1.007	1.066	0.926	0.0151186
P17047	Lysosome-associated membrane glycoprotein 2 OS=Mus musculus OX=10090 GN=Lamp2	Lamp2	45.681	36.857	11.3	5	11	5	0.969	0.971	0.967	1.023	1.06	1.058	0.926	0.021801
Q9QYB1	Chloride intracellular channel protein 4 OS=Mus musculus OX=10090 GN=Clic4	Clic4	28.729	135.15	38.7	8	18	8	0.919	0.975	0.983	1.038	1.023	1.047	0.926	0.025196
Q8BKX1	Brain-specific angiogenesis inhibitor 1-associated protein 2 OS=Mus musculus OX=10090 GN=Baiap2	Baiap2	59.236	16.856	14.2	7	8	7	0.926	0.974	0.954	1.029	1.056	0.997	0.926	0.02572
Q62186	Translocon-associated protein subunit delta OS=Mus musculus OX=10090 GN=Ssr4	Ssr4	18.936	24.842	19.8	3	6	3	0.959	0.94	1.023	1.039	1.057	1.058	0.926	0.042403
O35075	Down syndrome critical region protein 3 homolog OS=Mus musculus OX=10090 GN=Dscr3	Dscr3	32.97	54.351	22.9	5	7	5	0.943	0.97	0.982	1.07	1.088	0.968	0.926	0.120459
Q60931	Voltage-dependent anion-selective channel protein 3 OS=Mus musculus OX=10090 GN=Vdac3	Vdac3	30.752	73.144	42.4	10	26	10	0.99	0.885	1.006	1.03	1.066	1.014	0.926	0.143903
P04184	Thymidine kinase, cytosolic OS=Mus musculus OX=10090 GN=Tk1	Tk1	25.776	10.331	19.3	4	6	4	0.98	0.923	0.97	0.953	1.091	1.058	0.926	0.168656
P56376	Acylphosphatase-1 OS=Mus musculus OX=10090 GN=Acyp1	Acyp1	11.241	17.395	41.4	4	6	4	0.909	0.948	1.036	1.081	0.979	1.063	0.926	0.192544
Q9JLB2	MAGUK p55 subfamily member 5 OS=Mus musculus OX=10090 GN=Mpp5	Mpp5	77.229	7.2708	6.4	3	3	3	0.963	0.942	0.987	1.054	1.035	1.031	0.927	0.0073025
Q6PFR5	Transformer-2 protein homolog alpha OS=Mus musculus OX=10090 GN=Tra2a	Tra2a	32.316	17.159	18.5	5	10	4	0.996	0.984	0.891	1.024	0.981	1.091	0.927	0.181579
O35658	Complement component 1 Q subcomponent-binding protein, mitochondrial OS=Mus musculus OX=10090 GN=C1qbp	C1qbp	31.013	81.357	25.2	5	10	5	1.011	0.873	0.989	1.031	0.981	1.086	0.927	0.23128
Q9CZX9	ER membrane protein complex subunit 4 OS=Mus musculus OX=10090 GN=Emc4	Emc4	20.116	10.161	14.2	2	2	2	1.04	0.88	0.974	1.061	1.088	0.972	0.927	0.2662
P61961	Ubiquitin-fold modifier 1 OS=Mus musculus OX=10090 GN=Ufm1	Ufm1	9.1175	6.2043	27.1	2	3	2	0.828	1.035	0.984	1.025	0.974	1.073	0.927	0.3366
P17182	Alpha-enolase OS=Mus musculus OX=10090 GN=Eno1	Eno1	47.14	308.37	64.3	29	145	29	0.965	0.95	0.97	1.059	0.994	1.057	0.928	0.026339
P20152	Vimentin OS=Mus musculus OX=10090 GN=Vim	Vim	53.687	323.31	76.2	54	230	51	0.941	0.988	0.961	1.08	1.011	1.024	0.928	0.038699
Q8R349	Cell division cycle protein 16 homolog OS=Mus musculus OX=10090 GN=Cdc16	Cdc16	71.459	51.83	20.5	10	12	10	0.931	0.982	0.988	1.041	1.044	1.04	0.928	0.058464
Q8R3N6	THO complex subunit 1 OS=Mus musculus OX=10090 GN=Thoc1	Thoc1	75.435	53.257	25.7	16	21	16	1	0.94	0.92	1.056	0.987	1.039	0.928	0.080656
Q9D0J8	Parathymosin OS=Mus musculus OX=10090 GN=Ptms	Ptms	11.43	9.5708	10.9	1	3	1	0.924	0.952	1.028	1.061	1.01	1.057	0.928	0.101902
Q9D6V8	Polyadenylate-binding protein-interacting protein 2 OS=Mus musculus OX=10090 GN=Paip2	Paip2	14.7	4.6225	12.9	3	4	3	0.965	0.905	1.011	1.048	1.002	1.053	0.928	0.104156
Q91X97	Neurocalcin-delta OS=Mus musculus OX=10090 GN=Ncald	Ncald	22.245	55.27	46.6	9	15	4	0.956	0.955	1	0.982	1.1	1.055	0.928	0.112477
Q921J2	GTP-binding protein Rheb OS=Mus musculus OX=10090 GN=Rheb	Rheb	20.451	29.98	29.9	6	8	6	0.95	0.903	1.029	1.021	1.004	1.082	0.928	0.160643
Q91WB2	Inactive phospholipid phosphatase 7 OS=Mus musculus OX=10090 GN=Plpp7	Plpp7	29.71	2.3538	6.3	1	1	1	1.013	0.923	0.959	1.096	1.058	0.965	0.928	0.188056
Q921T2	Torsin-1A-interacting protein 1 OS=Mus musculus OX=10090 GN=Tor1aip1	Tor1aip1	66.78	78.267	21.5	11	19	10	1.042	0.893	0.977	1.052	1.033	1.054	0.928	0.23056
Q9JMG1	Endothelial differentiation-related factor 1 OS=Mus musculus OX=10090 GN=Edf1	Edf1	16.369	18.506	40.5	8	11	8	0.953	0.947	0.984	1.036	1.028	1.041	0.929	0.0039828
P47911	60S ribosomal protein L6 OS=Mus musculus OX=10090 GN=Rpl6	Rpl6	33.509	126.67	50.7	20	44	20	0.988	0.953	0.964	1.037	1.033	1.056	0.929	0.0043566
O08915	AH receptor-interacting protein OS=Mus musculus OX=10090 GN=Aip	Aip	37.605	63.245	33.9	9	12	9	0.961	0.959	0.981	1.065	1.041	1.016	0.929	0.0089222
P61087	Ubiquitin-conjugating enzyme E2 K OS=Mus musculus OX=10090 GN=Ube2k	Ube2k	22.406	92.719	45	11	20	11	0.977	0.913	1.001	1.046	1.048	1.019	0.929	0.061602
P62855	40S ribosomal protein S26 OS=Mus musculus OX=10090 GN=Rps26	Rps26	13.015	28.582	33.9	5	9	5	0.907	0.992	1.008	1.037	1.034	1.059	0.929	0.090319
Q91YJ3	Thymocyte nuclear protein 1 OS=Mus musculus OX=10090 GN=Thyn1	Thyn1	26.178	27.545	37.2	9	10	9	0.993	0.96	1.018	1.025	1.147	1.027	0.929	0.149322
Q9Z104	SWI/SNF-related matrix-associated actin-dependent regulator of chromatin subfamily E member 1-related OS=Mus musculus OX=10090 GN=Hmg20b	Hmg20b	35.869	9.8298	11.4	3	3	3	1.017	0.907	0.969	0.997	0.988	1.13	0.929	0.2513
P62748	Hippocalcin-like protein 1 OS=Mus musculus OX=10090 GN=Hpcal1	Hpcal1	22.338	25.679	48.2	9	15	3	0.949	0.944	1	1.031	1.027	1.053	0.93	0.021719
O88685	26S proteasome regulatory subunit 6A OS=Mus musculus OX=10090 GN=Psmc3	Psmc3	49.548	176.9	62.9	24	64	24	0.966	0.991	0.962	1.03	1.022	1.086	0.93	0.027378
P70202	Latexin OS=Mus musculus OX=10090 GN=Lxn	Lxn	25.492	43.185	20.3	4	8	4	0.962	0.982	0.931	1.048	1.058	0.985	0.93	0.057161
Q9CYL5	Golgi-associated plant pathogenesis-related protein 1 OS=Mus musculus OX=10090 GN=Glipr2	Glipr2	17.09	48.088	42.2	5	8	5	0.975	0.948	0.977	1.046	1.092	0.98	0.93	0.095338
Q4VAA2	Protein CDV3 OS=Mus musculus OX=10090 GN=Cdv3	Cdv3	29.729	201.96	57.3	13	35	13	0.983	0.933	1.016	1.016	1.105	1.031	0.93	0.114041
P20060	Beta-hexosaminidase subunit beta OS=Mus musculus OX=10090 GN=Hexb	Hexb	61.115	28.574	10.3	6	6	6	0.997	0.948	0.931	1.022	0.957	1.114	0.93	0.21608
Q8BWM0	Prostaglandin E synthase 2 OS=Mus musculus OX=10090 GN=Ptges2	Ptges2	43.323	23.722	22.1	7	9	7	0.951	0.92	1.06	0.978	1.172	1.002	0.93	0.37248
Q9WV80	Sorting nexin-1 OS=Mus musculus OX=10090 GN=Snx1	Snx1	58.951	43.001	26.2	11	15	10	0.964	0.945	0.966	0.989	1.045	1.055	0.931	0.028541
Q91WQ3	Tyrosine--tRNA ligase, cytoplasmic OS=Mus musculus OX=10090 GN=Yars	Yars	59.105	98.962	47.5	29	41	29	0.97	0.938	1.002	1.026	1.036	1.062	0.931	0.030203
Q9R1P3	Proteasome subunit beta type-2 OS=Mus musculus OX=10090 GN=Psmb2	Psmb2	22.906	97.703	38.8	11	17	11	0.948	0.932	0.996	1.003	1.003	1.084	0.931	0.093816
P70671	Interferon regulatory factor 3 OS=Mus musculus OX=10090 GN=Irf3	Irf3	46.852	4.089	5.7	3	3	3	0.967	0.943	0.99	0.974	1.044	1.098	0.931	0.131678
O54950	5'-AMP-activated protein kinase subunit gamma-1 OS=Mus musculus OX=10090 GN=Prkag1	Prkag1	37.52	34.401	28.8	9	10	9	0.943	0.949	1.003	1.074	1.071	0.965	0.931	0.153777
Q6PE15	Mycophenolic acid acyl-glucuronide esterase, mitochondrial OS=Mus musculus OX=10090 GN=Abhd10	Abhd10	33.04	14.927	15.8	4	4	4	0.925	1.015	0.973	0.984	1.104	1.042	0.931	0.169557
Q921Y0	MOB kinase activator 1A OS=Mus musculus OX=10090 GN=Mob1a	Mob1a	25.079	14.459	20.4	5	8	5	0.976	0.894	0.991	0.964	1.057	1.053	0.931	0.177381
Q01065	Calcium/calmodulin-dependent 3',5'-cyclic nucleotide phosphodiesterase 1B OS=Mus musculus OX=10090 GN=Pde1b	Pde1b	61.225	4.1809	3.9	2	3	2	0.994	0.893	1.008	1.09	1.004	1.017	0.931	0.188876
Q921N7	Transmembrane protein 70, mitochondrial OS=Mus musculus OX=10090 GN=Tmem70	Tmem70	28.274	4.4304	10.7	3	3	3	0.899	0.983	1.019	0.983	1.058	1.076	0.931	0.193936
Q9DCE5	p21-activated protein kinase-interacting protein 1 OS=Mus musculus OX=10090 GN=Pak1ip1	Pak1ip1	42.116	45.662	23.6	9	10	9	0.883	1.004	0.973	0.978	1.023	1.071	0.931	0.196583
Q61979	Neuronatin OS=Mus musculus OX=10090 GN=Nnat	Nnat	9.2107	3.679	12.3	1	1	1	0.906	1.006	0.992	1.074	1.115	0.929	0.931	0.34492
Q80UP3	Diacylglycerol kinase zeta OS=Mus musculus OX=10090 GN=Dgkz	Dgkz	104.03	13.191	4.8	4	4	4	0.861	1.042	0.993	1.072	0.932	1.106	0.931	0.40826
Q8C735	Protein lin-9 homolog OS=Mus musculus OX=10090 GN=Lin9	Lin9	61.758	5.772	2.8	1	1	1	1.095	0.841	0.96	0.943	0.978	1.188	0.931	0.53172
P62082	40S ribosomal protein S7 OS=Mus musculus OX=10090 GN=Rps7	Rps7	22.127	92.313	34	11	24	11	0.981	0.965	0.976	1.06	1.015	1.061	0.932	0.0102191
P62754	40S ribosomal protein S6 OS=Mus musculus OX=10090 GN=Rps6	Rps6	28.68	78.492	49.4	15	44	15	0.976	0.976	0.966	1.065	1.008	1.059	0.932	0.016698
P04925	Major prion protein OS=Mus musculus OX=10090 GN=Prnp	Prnp	27.977	6.695	9.1	2	2	2	0.974	0.979	0.947	1.078	1.005	1.028	0.932	0.038918
Q9CYI0	Protein Njmu-R1 OS=Mus musculus OX=10090	---	44.422	9.0529	6.6	2	2	2	0.961	0.936	1.001	1.061	1.01	1.04	0.932	0.042516
Q80Y14	Glutaredoxin-related protein 5, mitochondrial OS=Mus musculus OX=10090 GN=Glrx5	Glrx5	16.292	51.001	29.6	3	8	3	0.962	0.992	0.942	1.051	0.978	1.077	0.932	0.100381
Q8VCH6	Delta(24)-sterol reductase OS=Mus musculus OX=10090 GN=Dhcr24	Dhcr24	60.112	7.4246	7.4	4	4	4	1.011	0.916	0.976	1.019	1.086	1.009	0.932	0.129157
Q8K183	Pyridoxal kinase OS=Mus musculus OX=10090 GN=Pdxk	Pdxk	35.015	21.515	20.5	4	4	4	0.928	0.93	1.018	1.034	1.068	0.985	0.932	0.138224
Q9CY52	Probable tRNA(His) guanylyltransferase OS=Mus musculus OX=10090 GN=Thg1l	Thg1l	34.971	5.4508	8.1	2	2	2	0.922	0.963	1.013	1.088	0.988	1.033	0.932	0.145524
Q60737	Casein kinase II subunit alpha OS=Mus musculus OX=10090 GN=Csnk2a1	Csnk2a1	45.133	63.747	32	11	17	11	1.011	0.873	0.993	1.009	1.04	1.037	0.932	0.20124
O89112	LanC-like protein 1 OS=Mus musculus OX=10090 GN=Lancl1	Lancl1	45.341	22.553	15.3	5	6	5	0.956	1.037	0.91	0.984	1.111	1.02	0.932	0.249
Q9R0P9	Ubiquitin carboxyl-terminal hydrolase isozyme L1 OS=Mus musculus OX=10090 GN=Uchl1	Uchl1	24.838	50.524	37.2	7	7	7	0.988	0.942	0.952	1.067	0.924	1.101	0.932	0.29236
Q9D1A2	Cytosolic non-specific dipeptidase OS=Mus musculus OX=10090 GN=Cndp2	Cndp2	52.767	64.129	30.7	11	18	11	0.958	0.959	0.997	1.042	1.037	1.045	0.933	0.0063573
P26443	Glutamate dehydrogenase 1, mitochondrial OS=Mus musculus OX=10090 GN=Glud1	Glud1	61.336	184.58	38.4	21	57	21	0.977	0.97	0.945	1.017	1.057	1.026	0.933	0.0108649
P49586	Choline-phosphate cytidylyltransferase A OS=Mus musculus OX=10090 GN=Pcyt1a	Pcyt1a	41.666	71.27	36.2	13	16	13	0.957	0.919	0.989	1.011	1.031	1.03	0.933	0.033998
Q9D8B3	Charged multivesicular body protein 4b OS=Mus musculus OX=10090 GN=Chmp4b	Chmp4b	24.936	95.815	30.4	7	16	7	0.964	0.959	0.971	1.052	0.99	1.06	0.933	0.034656
Q99KB8	Hydroxyacylglutathione hydrolase, mitochondrial OS=Mus musculus OX=10090 GN=Hagh	Hagh	34.084	14.018	19.7	6	8	6	1.018	0.947	0.887	0.997	1.039	1.022	0.933	0.16184
Q8R3H9	Tetratricopeptide repeat protein 4 OS=Mus musculus OX=10090 GN=Ttc4	Ttc4	44.338	9.3052	7	3	3	3	0.946	0.92	1.035	1.042	1.038	1.03	0.933	0.185703
Q9CZT8	Ras-related protein Rab-3B OS=Mus musculus OX=10090 GN=Rab3b	Rab3b	24.757	38.747	25.1	6	18	5	0.918	0.931	1.008	0.965	1.091	1.007	0.933	0.2093
Q6P9S7	Polypeptide N-acetylgalactosaminyltransferase 10 OS=Mus musculus OX=10090 GN=Galnt10	Galnt10	69.115	7.3873	6.6	4	4	4	0.854	1.109	0.957	0.914	1.292	0.925	0.933	0.67186
Q91YW3	DnaJ homolog subfamily C member 3 OS=Mus musculus OX=10090 GN=Dnajc3	Dnajc3	57.463	64.959	29.2	13	15	13	0.959	0.945	0.986	1.053	1.031	1.01	0.934	0.0169761
Q62167	ATP-dependent RNA helicase DDX3X OS=Mus musculus OX=10090 GN=Ddx3x	Ddx3x	73.101	240.84	44.7	29	81	8	0.979	0.991	0.967	1.072	1.005	1.066	0.934	0.036595
P62827	GTP-binding nuclear protein Ran OS=Mus musculus OX=10090 GN=Ran	Ran	24.423	92.817	48.1	13	34	13	0.97	0.98	0.974	1.076	0.997	1.059	0.934	0.100441
P35821	Tyrosine-protein phosphatase non-receptor type 1 OS=Mus musculus OX=10090 GN=Ptpn1	Ptpn1	49.593	31.846	22.9	9	11	9	0.979	0.936	0.996	1.019	1.094	1.004	0.934	0.103197
Q9R1K9	Centrin-2 OS=Mus musculus OX=10090 GN=Cetn2	Cetn2	19.796	18.842	38.4	7	8	7	0.992	0.917	1.014	1.055	1.001	1.075	0.934	0.136682
Q9D752	Mitotic spindle assembly checkpoint protein MAD2B OS=Mus musculus OX=10090 GN=Mad2l2	Mad2l2	24.402	6.3415	12.3	3	4	3	0.973	1.027	0.905	1.055	1.03	1.026	0.934	0.137542
Q91VZ6	Stromal membrane-associated protein 1 OS=Mus musculus OX=10090 GN=Smap1	Smap1	47.66	32.296	15.7	7	10	7	0.959	0.891	1.018	1.017	1.045	1.01	0.934	0.15394
Q61069	Upstream stimulatory factor 1 OS=Mus musculus OX=10090 GN=Usf1	Usf1	33.57	3.2232	6.1	2	2	2	1.028	0.964	0.912	1	1.006	1.103	0.934	0.21884
Q8BH24	Transmembrane 9 superfamily member 4 OS=Mus musculus OX=10090 GN=Tm9sf4	Tm9sf4	74.692	40.769	17.3	10	11	10	0.962	0.893	1.062	1.016	1.075	1.031	0.934	0.25596
P25916	Polycomb complex protein BMI-1 OS=Mus musculus OX=10090 GN=Bmi1	Bmi1	36.707	8.75	9	4	4	4	1.05	0.963	0.915	1.088	0.967	1.08	0.934	0.2838
P14115	60S ribosomal protein L27a OS=Mus musculus OX=10090 GN=Rpl27a	Rpl27a	16.605	74.826	46.6	9	17	9	0.981	0.876	1.033	1.02	0.98	1.094	0.934	0.29934
Q00612	Glucose-6-phosphate 1-dehydrogenase X OS=Mus musculus OX=10090 GN=G6pdx	G6pdx	59.262	86.144	43.7	23	34	23	0.954	0.966	0.989	1.011	1.034	1.066	0.935	0.022836
C0HK80	Adipocyte-related X-chromosome expressed sequence 2 OS=Mus musculus OX=10090 GN=Arxes2	Arxes2	20.146	18.658	26.7	5	8	5	0.988	0.929	0.989	1.034	1.062	1.012	0.935	0.053983
O55126	Protein NipSnap homolog 2 OS=Mus musculus OX=10090 GN=Nipsnap2	Nipsnap2	32.932	43.537	27	9	14	9	0.952	0.956	0.958	1.042	0.983	1.039	0.935	0.073318
Q8K3C3	Protein LZIC OS=Mus musculus OX=10090 GN=Lzic	Lzic	21.536	21.477	34.7	6	10	6	0.971	0.928	1.009	1.026	1.009	1.075	0.935	0.093419
P97478	5-demethoxyubiquinone hydroxylase, mitochondrial OS=Mus musculus OX=10090 GN=Coq7	Coq7	24.041	18.988	9.2	2	2	2	0.956	1.016	0.933	1.066	0.985	1.055	0.935	0.132061
Q7TPM1	Protein PRRC2B OS=Mus musculus OX=10090 GN=Prrc2b	Prrc2b	160.91	11.722	4	5	5	5	1.006	0.9	0.999	0.996	1.044	1.067	0.935	0.174903
P49070	Calcium signal-modulating cyclophilin ligand OS=Mus musculus OX=10090 GN=Camlg	Camlg	32.542	22.404	16	4	5	4	0.944	0.994	0.972	1.121	1.049	0.941	0.935	0.2922
Q91WC0	Histone-lysine N-methyltransferase setd3 OS=Mus musculus OX=10090 GN=Setd3	Setd3	67.175	26.461	11.4	7	8	7	0.97	0.957	0.979	0.979	1.132	0.996	0.935	0.29642
Q9D7M8	DNA-directed RNA polymerase II subunit RPB4 OS=Mus musculus OX=10090 GN=Polr2d	Polr2d	16.311	20.461	50	5	6	5	1.03	1.014	0.883	1.055	0.986	1.088	0.935	0.29664
P21300	Aldose reductase-related protein 1 OS=Mus musculus OX=10090 GN=Akr1b7	Akr1b7	35.988	5.5915	8.5	3	3	2	0.878	0.982	1.047	0.98	1.047	1.083	0.935	0.3071
Q99LI2	Chloride channel CLIC-like protein 1 OS=Mus musculus OX=10090 GN=Clcc1	Clcc1	60.621	23.758	11.3	5	5	5	1.063	0.934	0.913	1.042	1.119	0.95	0.935	0.37506
Q61809	Leucine-rich repeat neuronal protein 1 OS=Mus musculus OX=10090 GN=Lrrn1	Lrrn1	80.547	2.9464	4.1	3	3	3	0.946	1.052	0.916	1.008	1.147	0.962	0.935	0.37962
Q9DC33	High mobility group protein 20A OS=Mus musculus OX=10090 GN=Hmg20a	Hmg20a	39.917	25.245	14.5	4	4	4	1.085	0.785	1.027	1.055	0.961	1.083	0.935	0.51554
Q9WV66	E3 ubiquitin-protein ligase MARCH7 OS=Mus musculus OX=10090 GN=March7	March7	76.598	-2	1.3	1	1	1	0.878	0.963	1.074	0.923	1.194	1	0.935	0.53744
Q99K85	Phosphoserine aminotransferase OS=Mus musculus OX=10090 GN=Psat1	Psat1	40.472	157.64	58.1	21	76	21	0.966	0.95	0.976	1.041	1.009	1.04	0.936	0.0068793
Q63810	Calcineurin subunit B type 1 OS=Mus musculus OX=10090 GN=Ppp3r1	Ppp3r1	19.3	20.294	30	4	7	4	0.971	0.968	0.999	1.041	1.031	1.068	0.936	0.0102362
Q9DCT6	Chromatin complexes subunit BAP18 OS=Mus musculus OX=10090 GN=Bap18	Bap18	17.996	7.9479	17.5	2	3	2	0.965	1.007	0.994	1.053	1.081	1.036	0.936	0.0197028
P97311	DNA replication licensing factor MCM6 OS=Mus musculus OX=10090 GN=Mcm6	Mcm6	92.866	158.24	33.3	30	48	30	0.94	0.962	1.001	1.03	1.024	1.046	0.936	0.027395
Q8BVG4	Dipeptidyl peptidase 9 OS=Mus musculus OX=10090 GN=Dpp9	Dpp9	98	9.577	3.9	3	4	3	0.943	0.985	0.981	1.008	1.053	1.046	0.936	0.027559
Q8BFQ4	WD repeat-containing protein 82 OS=Mus musculus OX=10090 GN=Wdr82	Wdr82	35.079	62.684	31.9	10	13	10	0.962	0.997	0.934	1.057	1.016	1.018	0.936	0.043839
Q922J3	CAP-Gly domain-containing linker protein 1 OS=Mus musculus OX=10090 GN=Clip1	Clip1	155.81	13.543	5.8	6	6	2	1.003	0.957	0.949	0.999	1.073	1.037	0.936	0.069001
P99027	60S acidic ribosomal protein P2 OS=Mus musculus OX=10090 GN=Rplp2	Rplp2	11.651	78.436	77.4	6	24	6	0.988	0.939	0.996	1.009	1.03	1.084	0.936	0.079045
Q61081	Hsp90 co-chaperone Cdc37 OS=Mus musculus OX=10090 GN=Cdc37	Cdc37	44.593	116.58	37.2	14	26	14	0.962	0.969	0.971	1.005	1.002	1.093	0.936	0.150517
P30412	Peptidyl-prolyl cis-trans isomerase C OS=Mus musculus OX=10090 GN=Ppic	Ppic	22.794	37.809	46.2	7	11	7	0.969	0.939	0.975	0.987	0.992	1.1	0.936	0.157161
P58269	Zinc finger protein DPF3 OS=Mus musculus OX=10090 GN=Dpf3	Dpf3	43.07	20.36	14	4	4	4	1.021	0.903	0.978	1.074	0.98	1.048	0.936	0.21144
Q571C7	Transcription factor TFIIIB component B'' homolog OS=Mus musculus OX=10090 GN=Bdp1	Bdp1	270.79	-2	0.4	1	1	1	1.036	0.942	0.926	1.062	0.975	1.066	0.936	0.2165
P57776	Elongation factor 1-delta OS=Mus musculus OX=10090 GN=Eef1d	Eef1d	31.293	153.98	50.9	14	38	14	0.983	0.959	0.982	1.031	1.038	1.053	0.937	0.0030151
P83917	Chromobox protein homolog 1 OS=Mus musculus OX=10090 GN=Cbx1	Cbx1	21.418	4.9384	18.9	3	22	2	0.951	0.968	0.99	1.031	1.043	1.031	0.937	0.0059592
P99026	Proteasome subunit beta type-4 OS=Mus musculus OX=10090 GN=Psmb4	Psmb4	29.116	56.295	28.8	5	12	5	0.956	0.961	0.977	1.022	0.999	1.069	0.937	0.03582
Q3TUH1	Phosphatidate cytidylyltransferase, mitochondrial OS=Mus musculus OX=10090 GN=Tamm41	Tamm41	37.827	14.317	9.2	2	3	2	0.979	0.947	0.965	1.009	1.073	1.003	0.937	0.052182
Q8R2Y8	Peptidyl-tRNA hydrolase 2, mitochondrial OS=Mus musculus OX=10090 GN=Ptrh2	Ptrh2	19.526	25.819	21.5	4	6	4	0.965	0.981	0.957	1.065	1.046	0.987	0.937	0.055181
Q8K0T0	Reticulon-1 OS=Mus musculus OX=10090 GN=Rtn1	Rtn1	83.571	135.72	30.6	16	36	16	0.951	0.943	1.021	1.046	1.054	1.012	0.937	0.079142
O35685	Nuclear migration protein nudC OS=Mus musculus OX=10090 GN=Nudc	Nudc	38.358	104.39	47.9	16	44	16	0.947	0.943	1.01	0.993	1.051	1.05	0.937	0.089396
P62267	40S ribosomal protein S23 OS=Mus musculus OX=10090 GN=Rps23	Rps23	15.807	37.467	35	7	15	7	0.993	0.931	0.982	1.02	1.086	0.994	0.937	0.122762
Q9CQI3	Glia maturation factor beta OS=Mus musculus OX=10090 GN=Gmfb	Gmfb	16.723	25.842	26.1	4	6	4	0.984	0.983	0.925	1.075	0.979	1.031	0.937	0.130864
Q8K2T1	NmrA-like family domain-containing protein 1 OS=Mus musculus OX=10090 GN=Nmral1	Nmral1	34.376	55.234	35.9	11	16	11	0.958	1.019	0.975	0.998	1.106	1.047	0.937	0.137437
P70335	Rho-associated protein kinase 1 OS=Mus musculus OX=10090 GN=Rock1	Rock1	158.17	15.288	9.1	11	12	7	0.995	0.931	0.98	1.1	0.997	1.004	0.937	0.16152
Q8VE22	28S ribosomal protein S23, mitochondrial OS=Mus musculus OX=10090 GN=Mrps23	Mrps23	20.348	67.713	48.6	7	11	7	0.96	1.02	0.945	1.023	0.991	1.108	0.937	0.18624
Q6PD26	GPI transamidase component PIG-S OS=Mus musculus OX=10090 GN=Pigs	Pigs	61.71	63.365	18.4	9	11	9	0.978	0.909	1.014	1.068	1.055	0.972	0.937	0.21156
P00920	Carbonic anhydrase 2 OS=Mus musculus OX=10090 GN=Ca2	Ca2	29.032	71.89	35.8	6	12	6	0.92	0.933	1.048	1.035	0.998	1.062	0.937	0.216
Q9CQR2	40S ribosomal protein S21 OS=Mus musculus OX=10090 GN=Rps21	Rps21	9.1413	39.524	49.4	5	14	5	1.001	1.021	0.942	1.115	0.979	1.07	0.937	0.22884
O08599	Syntaxin-binding protein 1 OS=Mus musculus OX=10090 GN=Stxbp1	Stxbp1	67.568	14.651	13.6	8	8	8	0.995	0.875	1.039	1.003	1.062	1.039	0.937	0.28266
P61079	Ubiquitin-conjugating enzyme E2 D3 OS=Mus musculus OX=10090 GN=Ube2d3	Ube2d3	16.687	2.5335	29.9	4	5	2	0.964	0.911	1.029	1.088	0.956	1.054	0.937	0.2869
Q9CQL4	39S ribosomal protein L20, mitochondrial OS=Mus musculus OX=10090 GN=Mrpl20	Mrpl20	17.595	11.095	18.8	2	2	2	0.952	1.033	0.923	1.164	1.017	0.924	0.937	0.45328
Q8QZY9	Splicing factor 3B subunit 4 OS=Mus musculus OX=10090 GN=Sf3b4	Sf3b4	44.355	28.063	11.6	3	4	3	1.054	0.921	0.922	1.13	1.09	0.873	0.937	0.54368
Q8R3L2	Transcription factor 25 OS=Mus musculus OX=10090 GN=Tcf25	Tcf25	76.684	24.811	5.9	3	3	3	0.962	0.936	1	1.101	0.842	1.151	0.937	0.60002
Q9CQB5	CDGSH iron-sulfur domain-containing protein 2 OS=Mus musculus OX=10090 GN=Cisd2	Cisd2	15.242	19.068	35.6	4	7	4	0.967	0.96	1.011	1.045	1.046	1.042	0.938	0.057777
A2RTL5	Arginine/serine-rich coiled-coil protein 2 OS=Mus musculus OX=10090 GN=Rsrc2	Rsrc2	43.876	12.256	9.3	4	7	4	0.979	0.919	0.993	1.045	1.044	0.993	0.938	0.092343
Q91VJ5	Polyglutamine-binding protein 1 OS=Mus musculus OX=10090 GN=Pqbp1	Pqbp1	30.597	41.124	29.3	8	11	8	0.957	0.951	1.023	1.101	0.997	1.026	0.938	0.166877
Q9D168	Integrator complex subunit 12 OS=Mus musculus OX=10090 GN=Ints12	Ints12	48.568	5.9122	6.1	3	3	3	0.967	0.982	0.958	1.034	0.955	1.111	0.938	0.23146
Q8K382	DENN domain-containing protein 1A OS=Mus musculus OX=10090 GN=Dennd1a	Dennd1a	111.54	2.1311	1.1	1	1	1	0.937	0.964	1.008	1.128	1.02	0.954	0.938	0.30596
Q9D1M4	Eukaryotic translation elongation factor 1 epsilon-1 OS=Mus musculus OX=10090 GN=Eef1e1	Eef1e1	19.859	18.273	25.9	5	6	5	0.98	0.862	1.025	0.975	1.062	1.019	0.938	0.31544
E9Q6J5	Biorientation of chromosomes in cell division protein 1-like 1 OS=Mus musculus OX=10090 GN=Bod1l	Bod1l	327.45	37.302	3.2	8	8	8	0.975	0.972	0.969	0.946	1.047	1.116	0.938	0.328
O88351	Inhibitor of nuclear factor kappa-B kinase subunit beta OS=Mus musculus OX=10090 GN=Ikbkb	Ikbkb	86.689	15.003	7.3	5	6	5	0.953	0.935	1.069	1.072	1.11	0.971	0.938	0.32882
Q6DFV1	Condensin-2 complex subunit G2 OS=Mus musculus OX=10090 GN=Ncapg2	Ncapg2	130.89	9.1867	2.1	2	2	2	1.002	0.983	0.935	0.964	1.178	0.97	0.938	0.4357
O09005	Sphingolipid delta(4)-desaturase DES1 OS=Mus musculus OX=10090 GN=Degs1	Degs1	38.241	12.601	10.5	2	2	2	0.946	0.888	1.079	1.065	1.13	0.91	0.938	0.50604
P59325	Eukaryotic translation initiation factor 5 OS=Mus musculus OX=10090 GN=Eif5	Eif5	48.968	87.801	42.7	19	34	19	0.987	0.948	0.959	0.99	1.028	1.063	0.939	0.058783
P62962	Profilin-1 OS=Mus musculus OX=10090 GN=Pfn1	Pfn1	14.957	137.15	72.1	9	45	9	0.953	0.932	0.998	1.036	0.994	1.04	0.939	0.063917
O08663	Methionine aminopeptidase 2 OS=Mus musculus OX=10090 GN=Metap2	Metap2	52.921	54.158	26.8	10	15	10	1.003	0.952	0.974	1.004	1.029	1.085	0.939	0.085815
Q9JKP5	Muscleblind-like protein 1 OS=Mus musculus OX=10090 GN=Mbnl1	Mbnl1	36.975	20.231	15.8	6	7	6	0.998	0.964	0.935	1.062	0.989	1.035	0.939	0.087803
Q920E5	Farnesyl pyrophosphate synthase OS=Mus musculus OX=10090 GN=Fdps	Fdps	40.581	99.013	30.3	10	33	10	0.951	0.936	1.017	1.02	1.005	1.069	0.939	0.113404
Q61239	Protein farnesyltransferase/geranylgeranyltransferase type-1 subunit alpha OS=Mus musculus OX=10090 GN=Fnta	Fnta	44.013	11.425	8.8	3	5	3	1.031	0.948	0.932	1.047	1.003	1.049	0.939	0.139915
Q9R062	Glycogenin-1 OS=Mus musculus OX=10090 GN=Gyg1	Gyg1	37.402	15.451	14.1	4	6	4	0.979	0.951	0.976	1.04	0.966	1.09	0.939	0.162142
Q9D1L9	Ragulator complex protein LAMTOR5 OS=Mus musculus OX=10090 GN=Lamtor5	Lamtor5	9.6418	14.689	54.9	3	4	3	0.96	0.975	0.974	1.036	0.97	1.093	0.939	0.21698
Q8C2E7	WASH complex subunit 5 OS=Mus musculus OX=10090 GN=Washc5	Washc5	134.11	15.131	5.9	6	6	6	1.001	0.916	0.994	1.091	1.032	0.976	0.939	0.22026
Q8C9S4	Coiled-coil domain-containing protein 186 OS=Mus musculus OX=10090 GN=Ccdc186	Ccdc186	104.9	8.727	2.6	2	2	2	0.96	0.931	1.017	1.035	0.949	1.112	0.939	0.30942
P24668	Cation-dependent mannose-6-phosphate receptor OS=Mus musculus OX=10090 GN=M6pr	M6pr	31.172	24.109	25.5	6	8	6	0.962	0.932	1.027	0.944	1.088	1.078	0.939	0.31898
P53612	Geranylgeranyl transferase type-2 subunit beta OS=Mus musculus OX=10090 GN=Rabggtb	Rabggtb	37.803	10.306	13.6	4	5	4	0.955	1.077	0.884	1.027	1.031	1.047	0.939	0.371
Q8R3Q2	Serine/threonine-protein phosphatase 6 regulatory subunit 2 OS=Mus musculus OX=10090 GN=Ppp6r2	Ppp6r2	100.46	8.0639	3	2	2	2	0.932	0.981	0.988	1.118	0.825	1.148	0.939	0.64832
Q80TY0	Formin-binding protein 1 OS=Mus musculus OX=10090 GN=Fnbp1	Fnbp1	71.343	39.219	18.5	11	15	11	0.974	0.966	0.973	1.049	1.029	1.022	0.94	0.00164195
Q61189	Methylosome subunit pICln OS=Mus musculus OX=10090 GN=Clns1a	Clns1a	26.021	22.321	16.1	3	7	3	0.96	0.96	1	1.04	1.043	1.023	0.94	0.0141588
Q3TQI7	Telomere length and silencing protein 1 homolog OS=Mus musculus OX=10090	---	33.543	9.8708	14.2	5	5	5	0.982	0.989	0.961	1.041	1.015	1.063	0.94	0.0178389
Q9EQH2	Endoplasmic reticulum aminopeptidase 1 OS=Mus musculus OX=10090 GN=Erap1	Erap1	106.6	8.2473	5.3	5	5	5	0.959	1.009	0.948	1.027	1.056	1.02	0.94	0.04638
P97461	40S ribosomal protein S5 OS=Mus musculus OX=10090 GN=Rps5	Rps5	22.889	40.985	32.8	10	19	10	1.003	0.932	1.001	1.04	1.028	1.054	0.94	0.069823
Q3TCJ1	BRISC complex subunit Abraxas 2 OS=Mus musculus OX=10090 GN=Abraxas2	Abraxas2	46.942	26.31	14.5	5	6	5	0.954	0.965	0.988	1.035	0.986	1.072	0.94	0.079721
Q9CQE8	RNA transcription, translation and transport factor protein OS=Mus musculus OX=10090 GN=RTRAF	RTRAF	28.152	43.569	43.4	12	17	12	0.951	0.94	1.022	1.034	1.016	1.05	0.94	0.08696
Q99JX4	Eukaryotic translation initiation factor 3 subunit M OS=Mus musculus OX=10090 GN=Eif3m	Eif3m	42.516	52.109	24.3	9	18	9	0.954	0.954	0.996	1.005	1.005	1.08	0.94	0.091938
P68040	Receptor of activated protein C kinase 1 OS=Mus musculus OX=10090 GN=Rack1	Rack1	35.076	298.99	71.6	20	52	20	0.981	0.941	0.991	1.038	0.986	1.074	0.94	0.106358
P97390	Vacuolar protein sorting-associated protein 45 OS=Mus musculus OX=10090 GN=Vps45	Vps45	65.052	15.79	9.5	6	8	6	1.013	0.915	0.975	1.015	1.06	1.012	0.94	0.135062
Q8K4Z3	NAD(P)H-hydrate epimerase OS=Mus musculus OX=10090 GN=Naxe	Naxe	30.972	33.464	29.1	6	9	6	0.992	0.916	1.01	1.011	1.004	1.089	0.94	0.193522
Q78PG9	Coiled-coil domain-containing protein 25 OS=Mus musculus OX=10090 GN=Ccdc25	Ccdc25	24.48	12.941	29.3	7	7	7	0.984	0.957	0.972	0.961	1.004	1.134	0.94	0.30142
Q8VE47	Ubiquitin-like modifier-activating enzyme 5 OS=Mus musculus OX=10090 GN=Uba5	Uba5	44.789	7.6684	10.4	3	3	3	0.962	0.942	1.009	1.125	1.033	0.94	0.94	0.34722
Q9DBL7	Bifunctional coenzyme A synthase OS=Mus musculus OX=10090 GN=Coasy	Coasy	62.022	16.318	11.9	6	6	6	0.958	0.951	0.976	0.933	1.109	1.026	0.94	0.3631
P63082	V-type proton ATPase 16 kDa proteolipid subunit OS=Mus musculus OX=10090 GN=Atp6v0c	Atp6v0c	15.808	10.655	11.6	1	4	1	0.954	0.861	1.105	0.887	1.19	1.03	0.94	0.61818
Q9CQA3	Succinate dehydrogenase [ubiquinone] iron-sulfur subunit, mitochondrial OS=Mus musculus OX=10090 GN=Sdhb	Sdhb	31.814	86.539	41.1	13	29	13	0.992	0.942	0.948	1.016	1.016	1.031	0.941	0.02282
P97351	40S ribosomal protein S3a OS=Mus musculus OX=10090 GN=Rps3a	Rps3a	29.885	146.53	61.4	23	63	23	0.983	0.933	1	1.048	1.006	1.046	0.941	0.068017
P62889	60S ribosomal protein L30 OS=Mus musculus OX=10090 GN=Rpl30	Rpl30	12.784	65.967	67	8	30	8	0.967	0.927	1.001	0.998	1.039	1.04	0.941	0.078179
Q9D0I9	Arginine--tRNA ligase, cytoplasmic OS=Mus musculus OX=10090 GN=Rars	Rars	75.673	168.66	45.8	34	60	34	0.971	0.932	1.008	1.035	1.034	1.026	0.941	0.113479
Q80UY2	E3 ubiquitin-protein ligase KCMF1 OS=Mus musculus OX=10090 GN=Kcmf1	Kcmf1	41.791	4.1592	5.2	2	2	2	0.954	0.932	1.029	1.082	1.046	0.969	0.941	0.24388
Q8BGA9	Mitochondrial inner membrane protein OXA1L OS=Mus musculus OX=10090 GN=Oxa1l	Oxa1l	48.219	9.8599	6	3	3	3	0.961	0.906	1.052	0.959	1.093	1.05	0.941	0.35202
Q3UX10	Tubulin alpha chain-like 3 OS=Mus musculus OX=10090 GN=Tubal3	Tubal3	49.988	12.667	8.3	4	25	1	0.891	1.004	1.029	0.936	1.171	1.001	0.941	0.5045
O55091	Protein IMPACT OS=Mus musculus OX=10090 GN=Impact	Impact	36.276	30.901	18.9	3	4	3	1.078	0.972	0.87	1.141	0.897	1.065	0.941	0.563
Q0VGY8	Protein TANC1 OS=Mus musculus OX=10090 GN=Tanc1	Tanc1	200.8	19.379	3.4	5	5	5	0.97	0.989	0.96	1.012	1.051	1.036	0.942	0.0131153
Q9JHC9	ETS-related transcription factor Elf-2 OS=Mus musculus OX=10090 GN=Elf2	Elf2	63.202	1.8202	1.5	1	1	1	0.98	0.948	0.989	1.023	1.029	1.045	0.942	0.0138811
P13595	Neural cell adhesion molecule 1 OS=Mus musculus OX=10090 GN=Ncam1	Ncam1	119.43	147.17	24.8	24	40	24	0.971	0.971	0.993	1.029	1.066	1.021	0.942	0.0172168
Q9CPR4	60S ribosomal protein L17 OS=Mus musculus OX=10090 GN=Rpl17	Rpl17	21.423	60.227	44.6	9	25	9	0.949	0.955	1.005	1.035	0.997	1.056	0.942	0.073299
Q9WVA3	Mitotic checkpoint protein BUB3 OS=Mus musculus OX=10090 GN=Bub3	Bub3	36.954	100.21	40.2	12	27	12	0.969	0.947	0.983	1.015	0.991	1.071	0.942	0.080236
P51859	Hepatoma-derived growth factor OS=Mus musculus OX=10090 GN=Hdgf	Hdgf	26.268	47.923	52.3	13	25	12	0.961	0.985	0.986	1.031	0.995	1.085	0.942	0.091084
Q8BXL7	ADP-ribosylation factor-related protein 1 OS=Mus musculus OX=10090 GN=Arfrp1	Arfrp1	22.659	6.2906	14.9	3	3	3	0.944	0.985	0.987	1.03	0.988	1.077	0.942	0.109402
Q9R1J0	Sterol-4-alpha-carboxylate 3-dehydrogenase, decarboxylating OS=Mus musculus OX=10090 GN=Nsdhl	Nsdhl	40.685	83.868	26.5	10	17	10	0.979	0.979	0.969	1.022	1.082	1.003	0.942	0.124155
Q9CQU5	ZW10 interactor OS=Mus musculus OX=10090 GN=Zwint	Zwint	28.713	11.564	15.1	4	5	4	0.991	0.921	1.016	1.043	1.012	1.054	0.942	0.129696
Q61112	45 kDa calcium-binding protein OS=Mus musculus OX=10090 GN=Sdf4	Sdf4	42.064	13.897	13.3	4	6	4	0.926	1.005	0.987	0.982	1.037	1.08	0.942	0.180878
Q8BWG8	Beta-arrestin-1 OS=Mus musculus OX=10090 GN=Arrb1	Arrb1	46.972	3.7887	5.5	2	2	2	0.976	0.891	1.048	0.998	1.051	1.047	0.942	0.28028
Q9Z1B5	Mitotic spindle assembly checkpoint protein MAD2A OS=Mus musculus OX=10090 GN=Mad2l1	Mad2l1	23.598	22.059	28.8	6	7	6	0.925	1.01	0.99	0.956	1.057	1.092	0.942	0.28806
Q04887	Transcription factor SOX-9 OS=Mus musculus OX=10090 GN=Sox9	Sox9	56.076	2.218	8.3	4	4	2	0.982	0.864	1.066	1.089	0.997	1.005	0.942	0.40532
Q8BGG7	Ubiquitin-associated and SH3 domain-containing protein B OS=Mus musculus OX=10090 GN=Ubash3b	Ubash3b	71.443	13.244	9.1	4	4	4	0.961	1.053	0.907	1.236	1.112	0.753	0.942	0.8111
Q68FD5	Clathrin heavy chain 1 OS=Mus musculus OX=10090 GN=Cltc	Cltc	191.55	323.31	42.9	67	168	67	0.965	0.955	0.999	1.008	1.053	1.034	0.943	0.034519
Q9R1Q9	V-type proton ATPase subunit S1 OS=Mus musculus OX=10090 GN=Atp6ap1	Atp6ap1	51.007	18.972	5.8	2	4	2	0.959	0.95	1.022	1.023	1.062	1.023	0.943	0.0867
Q9R0P5	Destrin OS=Mus musculus OX=10090 GN=Dstn	Dstn	18.521	26.232	50.3	10	22	9	0.994	0.944	0.984	1.011	1.009	1.078	0.943	0.0959
Q9CQX4	PCNA-associated factor OS=Mus musculus OX=10090 GN=Pclaf	Pclaf	11.993	24.684	57.3	6	6	6	1.006	0.919	0.992	1.022	1.011	1.059	0.943	0.134239
P35585	AP-1 complex subunit mu-1 OS=Mus musculus OX=10090 GN=Ap1m1	Ap1m1	48.542	59.59	30.7	11	15	11	0.94	1	1	0.991	1.108	1.019	0.943	0.21422
O35343	Importin subunit alpha-3 OS=Mus musculus OX=10090 GN=Kpna4	Kpna4	57.922	73.017	24.2	11	15	5	0.991	1.092	0.921	1.072	1.026	1.088	0.943	0.30918
Q8BWZ3	N-alpha-acetyltransferase 25, NatB auxiliary subunit OS=Mus musculus OX=10090 GN=Naa25	Naa25	111.71	13.314	7.8	8	8	8	0.951	0.944	1.029	0.996	1.137	0.967	0.943	0.37558
Q9DCL8	Protein phosphatase inhibitor 2 OS=Mus musculus OX=10090 GN=Ppp1r2	Ppp1r2	23.119	27.813	17.5	3	4	3	1.036	0.801	1.043	1.034	1.032	0.988	0.943	0.49714
Q60634	Flotillin-2 OS=Mus musculus OX=10090 GN=Flot2	Flot2	47.037	8.6443	10.7	4	4	4	1.177	0.835	0.901	1.041	0.978	1.07	0.943	0.55532
P19324	Serpin H1 OS=Mus musculus OX=10090 GN=Serpinh1	Serpinh1	46.533	305.12	56.8	22	72	22	0.985	0.958	0.966	1.043	1.007	1.033	0.944	0.0121018
P42932	T-complex protein 1 subunit theta OS=Mus musculus OX=10090 GN=Cct8	Cct8	59.555	264.44	63.9	39	91	39	0.968	0.952	0.993	1.021	1.025	1.041	0.944	0.0129594
P09103	Protein disulfide-isomerase OS=Mus musculus OX=10090 GN=P4hb	P4hb	57.058	213.55	49.9	29	77	29	0.974	0.986	0.963	1.047	0.998	1.05	0.944	0.033076
P50543	Protein S100-A11 OS=Mus musculus OX=10090 GN=S100a11	S100a11	11.083	21.309	30.6	4	8	4	0.938	0.986	0.974	1.054	0.987	1.029	0.944	0.077617
Q99LD4	COP9 signalosome complex subunit 1 OS=Mus musculus OX=10090 GN=Gps1	Gps1	53.442	86.792	30.1	12	14	12	0.957	0.962	1.018	1.037	1.041	1.034	0.944	0.09938
Q9WTM5	RuvB-like 2 OS=Mus musculus OX=10090 GN=Ruvbl2	Ruvbl2	51.112	189.51	45.6	21	46	21	0.997	1.004	0.922	1.04	1.022	1.035	0.944	0.103016
P97346	Nucleoredoxin OS=Mus musculus OX=10090 GN=Nxn	Nxn	48.343	44.007	11	3	3	3	0.951	1.019	0.951	1.038	1.001	1.054	0.944	0.105923
P70349	Histidine triad nucleotide-binding protein 1 OS=Mus musculus OX=10090 GN=Hint1	Hint1	13.777	43.849	40.5	6	10	6	0.944	0.939	1.005	0.999	0.966	1.094	0.944	0.25924
P56873	Sjoegren syndrome/scleroderma autoantigen 1 homolog OS=Mus musculus OX=10090 GN=Sssca1	Sssca1	21.336	22.471	33.2	4	5	4	1.038	0.9	1.006	1.011	1.058	1.05	0.944	0.26186
Q60996	Serine/threonine-protein phosphatase 2A 56 kDa regulatory subunit gamma isoform OS=Mus musculus OX=10090 GN=Ppp2r5c	Ppp2r5c	60.824	58.406	12.4	6	9	6	1.02	0.878	0.985	0.991	1.041	1.021	0.944	0.28122
O35874	Neutral amino acid transporter A OS=Mus musculus OX=10090 GN=Slc1a4	Slc1a4	56.061	47.37	15.2	6	7	6	0.963	0.896	1.041	0.989	1.086	0.996	0.944	0.33126
Q9CQJ8	NADH dehydrogenase [ubiquinone] 1 beta subcomplex subunit 9 OS=Mus musculus OX=10090 GN=Ndufb9	Ndufb9	21.984	41.055	44.1	5	10	5	1.007	0.895	1.043	0.963	1.15	1.007	0.944	0.4649
Q8R2K1	Fucose mutarotase OS=Mus musculus OX=10090 GN=Fuom	Fuom	16.805	2.7356	7.8	1	1	1	1.009	0.949	0.969	0.874	1.146	1.081	0.944	0.57446
Q9D3B1	Very-long-chain (3R)-3-hydroxyacyl-CoA dehydratase 2 OS=Mus musculus OX=10090 GN=Hacd2	Hacd2	28.402	3.5847	7.9	2	2	2	1.054	0.943	0.928	1.071	1.156	0.873	0.944	0.59978
Q9Z2U1	Proteasome subunit alpha type-5 OS=Mus musculus OX=10090 GN=Psma5	Psma5	26.411	87.416	48.5	9	26	9	0.964	0.982	0.97	1.032	1.021	1.033	0.945	0.00101525
P58044	Isopentenyl-diphosphate Delta-isomerase 1 OS=Mus musculus OX=10090 GN=Idi1	Idi1	26.289	46.457	31.3	10	23	10	0.956	0.973	0.992	1.041	1.003	1.048	0.945	0.030524
Q8BLK3	Limbic system-associated membrane protein OS=Mus musculus OX=10090 GN=Lsamp	Lsamp	38.086	34.196	13.8	4	5	4	0.957	0.944	1.01	1.002	1.05	1.027	0.945	0.084304
O35465	Peptidyl-prolyl cis-trans isomerase FKBP8 OS=Mus musculus OX=10090 GN=Fkbp8	Fkbp8	43.528	55.519	24.4	9	14	9	0.97	0.971	0.976	1.06	1.032	0.995	0.945	0.092565
P62852	40S ribosomal protein S25 OS=Mus musculus OX=10090 GN=Rps25	Rps25	13.742	22.833	36	6	21	6	0.977	0.918	0.997	1.035	0.992	1.032	0.945	0.116839
P17751	Triosephosphate isomerase OS=Mus musculus OX=10090 GN=Tpi1	Tpi1	32.191	155.55	54.2	15	39	15	0.936	0.982	1.013	1.062	1.043	0.997	0.945	0.127896
Q9JJT9	Phosphorylated adapter RNA export protein OS=Mus musculus OX=10090 GN=Phax	Phax	43.247	15.036	11.7	4	5	4	0.982	0.916	1.007	1.019	1.009	1.045	0.945	0.1325
Q9DB15	39S ribosomal protein L12, mitochondrial OS=Mus musculus OX=10090 GN=Mrpl12	Mrpl12	21.708	91.654	53.2	9	17	9	0.989	0.975	0.94	0.978	1.023	1.071	0.945	0.139217
Q9D8W5	26S proteasome non-ATPase regulatory subunit 12 OS=Mus musculus OX=10090 GN=Psmd12	Psmd12	52.895	144.15	44.7	22	34	22	0.965	0.96	1.001	0.974	1.081	1.042	0.945	0.167043
Q9CQN7	39S ribosomal protein L41, mitochondrial OS=Mus musculus OX=10090 GN=Mrpl41	Mrpl41	15.261	25.928	45.2	5	10	5	1.036	0.933	0.959	0.984	1.002	1.111	0.945	0.3204
Q8BXQ2	GPI transamidase component PIG-T OS=Mus musculus OX=10090 GN=Pigt	Pigt	65.704	9.9533	7.9	4	4	4	1.015	0.926	0.966	1.018	1.106	0.953	0.945	0.3328
Q6VNB8	WD repeat and FYVE domain-containing protein 3 OS=Mus musculus OX=10090 GN=Wdfy3	Wdfy3	392.33	17.873	2.1	5	5	5	1.026	0.879	1.015	1.059	1.035	0.995	0.945	0.33306
O88455	7-dehydrocholesterol reductase OS=Mus musculus OX=10090 GN=Dhcr7	Dhcr7	53.918	42.625	12.5	5	6	5	0.989	0.915	1.027	1.006	1.13	0.965	0.945	0.396
Q8BZJ7	DCN1-like protein 2 OS=Mus musculus OX=10090 GN=Dcun1d2	Dcun1d2	30.068	9.052	13.5	3	5	1	0.839	1.064	1.022	0.957	1.036	1.102	0.945	0.51388
P97300	Neuroplastin OS=Mus musculus OX=10090 GN=Nptn	Nptn	44.373	7.8469	8.3	3	3	3	1.007	1.009	0.871	0.913	1.196	0.946	0.945	0.62574
Q9WU78	Programmed cell death 6-interacting protein OS=Mus musculus OX=10090 GN=Pdcd6ip	Pdcd6ip	96.023	117	36.5	32	44	32	0.983	0.952	0.972	1.017	1.025	1.032	0.946	0.0055753
P09671	Superoxide dismutase [Mn], mitochondrial OS=Mus musculus OX=10090 GN=Sod2	Sod2	24.603	66.001	41.9	10	21	10	1.003	0.955	0.981	1.027	1.048	1.033	0.946	0.021944
Q99J36	THUMP domain-containing protein 1 OS=Mus musculus OX=10090 GN=Thumpd1	Thumpd1	38.884	31.055	28.9	11	13	11	0.982	0.937	0.974	1.024	1.002	1.032	0.946	0.030481
Q62351	Transferrin receptor protein 1 OS=Mus musculus OX=10090 GN=Tfrc	Tfrc	85.73	144.68	34.2	26	52	26	0.982	0.98	0.97	1.018	1.068	1.013	0.946	0.033259
P47791	Glutathione reductase, mitochondrial OS=Mus musculus OX=10090 GN=Gsr	Gsr	53.662	45.203	31.2	11	16	11	0.986	0.972	0.944	0.994	1.022	1.051	0.946	0.055024
Q9CR16	Peptidyl-prolyl cis-trans isomerase D OS=Mus musculus OX=10090 GN=Ppid	Ppid	40.742	62.834	48.9	18	37	18	0.979	0.949	1.01	1.004	1.032	1.069	0.946	0.096541
Q9Z0S1	3'(2'),5'-bisphosphate nucleotidase 1 OS=Mus musculus OX=10090 GN=Bpnt1	Bpnt1	33.196	78.759	51	12	25	12	0.946	0.986	0.964	0.987	1.005	1.069	0.946	0.111124
P34022	Ran-specific GTPase-activating protein OS=Mus musculus OX=10090 GN=Ranbp1	Ranbp1	23.596	97.4	46.3	9	24	9	0.976	0.969	0.976	1.037	0.986	1.064	0.946	0.135183
Q91WE4	UPF0729 protein C18orf32 homolog OS=Mus musculus OX=10090	---	8.0355	13.588	41.7	3	3	3	0.98	0.963	0.984	1.007	1.093	0.994	0.946	0.147177
Q9DA08	SAGA-associated factor 29 OS=Mus musculus OX=10090 GN=Sgf29	Sgf29	33.298	2.4179	4.4	1	1	1	0.965	0.995	0.961	1.043	0.96	1.084	0.946	0.22224
P61211	ADP-ribosylation factor-like protein 1 OS=Mus musculus OX=10090 GN=Arl1	Arl1	20.411	32.414	24.9	3	3	3	0.929	0.961	1.019	0.946	1.049	1.081	0.946	0.32146
P49442	Inositol polyphosphate 1-phosphatase OS=Mus musculus OX=10090 GN=Inpp1	Inpp1	43.346	14.124	12.6	3	4	3	0.888	0.959	1.062	1.034	1.035	1.006	0.946	0.33174
Q8BGB7	Enolase-phosphatase E1 OS=Mus musculus OX=10090 GN=Enoph1	Enoph1	28.6	14.851	21.4	5	6	5	0.974	1.117	0.95	1.067	1.125	1.024	0.946	0.3698
Q922B2	Aspartate--tRNA ligase, cytoplasmic OS=Mus musculus OX=10090 GN=Dars	Dars	57.147	177.14	54.1	26	41	26	0.959	0.972	1.009	1.023	1.057	1.023	0.947	0.044525
P67871	Casein kinase II subunit beta OS=Mus musculus OX=10090 GN=Csnk2b	Csnk2b	24.942	69.059	41.4	7	13	7	0.991	0.978	0.997	1	1.068	1.064	0.947	0.070601
O70456	14-3-3 protein sigma OS=Mus musculus OX=10090 GN=Sfn	Sfn	27.706	2.494	16.1	5	21	1	0.945	0.997	0.982	1.06	0.993	1.034	0.947	0.094638
Q3UE37	Ubiquitin-conjugating enzyme E2 Z OS=Mus musculus OX=10090 GN=Ube2z	Ube2z	38.368	7.9492	16.6	5	7	5	0.932	0.976	1.012	1.021	1.065	0.996	0.947	0.153641
Q8JZQ9	Eukaryotic translation initiation factor 3 subunit B OS=Mus musculus OX=10090 GN=Eif3b	Eif3b	91.369	245.77	38.1	27	50	27	0.979	0.92	1.031	1.044	1.008	1.043	0.947	0.185436
Q9D6J3	YJU2 splicing factor homolog OS=Mus musculus OX=10090 GN=Yju2	Yju2	35.988	1.8289	3.2	1	1	1	1.019	0.989	0.918	1.038	1.022	1.03	0.947	0.21892
Q8BHG1	Nardilysin OS=Mus musculus OX=10090 GN=Nrdc	Nrdc	132.89	91.67	16.1	18	25	18	0.999	0.914	1.025	1.006	1.065	1.031	0.947	0.22414
Q8K245	UV radiation resistance associated protein OS=Mus musculus OX=10090 GN=Uvrag	Uvrag	77.524	1.7917	1.1	1	1	1	0.969	0.96	0.994	1.112	1.014	0.96	0.947	0.2998
Q9DAZ9	Abscission/NoCut checkpoint regulator OS=Mus musculus OX=10090 GN=Zfyve19	Zfyve19	43.272	4.1757	2.8	1	1	1	0.951	1.033	0.937	1.119	0.954	1.013	0.947	0.38836
P16014	Secretogranin-1 OS=Mus musculus OX=10090 GN=Chgb	Chgb	77.968	-2	2.1	1	1	1	0.991	0.892	1.044	1.04	1.105	0.945	0.947	0.45034
Q8R2U4	N-terminal Xaa-Pro-Lys N-methyltransferase 1 OS=Mus musculus OX=10090 GN=Ntmt1	Ntmt1	25.42	33.708	11.7	2	2	2	0.972	0.985	0.97	1.112	1.087	0.892	0.947	0.55178
Q8BND3	WD repeat-containing protein 35 OS=Mus musculus OX=10090 GN=Wdr35	Wdr35	133.99	13.357	2.7	2	2	2	1.035	1.1	0.789	1.215	0.942	0.93	0.947	0.69504
P20108	Thioredoxin-dependent peroxide reductase, mitochondrial OS=Mus musculus OX=10090 GN=Prdx3	Prdx3	28.127	122.9	43.6	10	23	10	0.978	0.977	0.953	1.047	1.001	1.021	0.948	0.025657
Q5SQF8	Histone deacetylase complex subunit SAP30L OS=Mus musculus OX=10090 GN=Sap30l	Sap30l	20.745	4.2609	9.9	2	2	2	0.978	0.98	0.966	1.058	1	1.028	0.948	0.033575
Q60715	Prolyl 4-hydroxylase subunit alpha-1 OS=Mus musculus OX=10090 GN=P4ha1	P4ha1	60.909	34.404	23.2	11	12	11	0.965	0.961	0.998	1.012	1.056	1.017	0.948	0.040861
O88544	COP9 signalosome complex subunit 4 OS=Mus musculus OX=10090 GN=Cops4	Cops4	46.284	121.45	54.4	18	24	18	0.985	0.966	0.971	0.999	1.024	1.06	0.948	0.042356
B1AY13	Ubiquitin carboxyl-terminal hydrolase 24 OS=Mus musculus OX=10090 GN=Usp24	Usp24	294	63.654	6.5	14	15	14	0.946	0.975	1	1.019	1.046	1.016	0.948	0.044619
Q60632	COUP transcription factor 1 OS=Mus musculus OX=10090 GN=Nr2f1	Nr2f1	46.084	17.997	11.8	5	7	5	0.948	1.005	0.968	1.041	1.007	1.032	0.948	0.054575
Q8K1J6	CCA tRNA nucleotidyltransferase 1, mitochondrial OS=Mus musculus OX=10090 GN=Trnt1	Trnt1	49.895	57.068	35	14	19	14	0.976	0.952	0.991	0.99	1.03	1.06	0.948	0.080883
O55029	Coatomer subunit beta' OS=Mus musculus OX=10090 GN=Copb2	Copb2	102.45	182.66	39.4	32	48	32	0.96	0.955	1.011	1	1.036	1.052	0.948	0.083879
P61202	COP9 signalosome complex subunit 2 OS=Mus musculus OX=10090 GN=Cops2	Cops2	51.596	42.524	17.2	8	16	8	0.945	0.985	0.996	1.043	0.987	1.057	0.948	0.113004
P51174	Long-chain specific acyl-CoA dehydrogenase, mitochondrial OS=Mus musculus OX=10090 GN=Acadl	Acadl	47.907	111.32	41.2	17	40	17	0.949	1.004	0.962	0.983	1.09	1.001	0.948	0.22034
Q99N85	28S ribosomal protein S18a, mitochondrial OS=Mus musculus OX=10090 GN=Mrps18a	Mrps18a	22.321	6.9809	17.3	3	5	3	1.042	0.95	0.934	1.07	1.022	0.993	0.948	0.2548
Q9CPQ8	ATP synthase subunit g, mitochondrial OS=Mus musculus OX=10090 GN=Atp5l	Atp5l	11.424	8.6899	35.9	5	7	5	0.981	0.951	1.01	0.961	1.081	1.063	0.948	0.26308
Q60973	Histone-binding protein RBBP7 OS=Mus musculus OX=10090 GN=Rbbp7	Rbbp7	47.789	107.25	32.7	12	24	5	0.999	0.947	0.946	1.004	0.96	1.088	0.948	0.26506
Q9CZG9	PDZ domain-containing protein 11 OS=Mus musculus OX=10090 GN=Pdzd11	Pdzd11	16.182	41.99	35.7	3	3	3	0.994	0.959	0.974	0.948	1.017	1.122	0.948	0.36562
Q8K039	Uncharacterized protein KIAA1143 homolog OS=Mus musculus OX=10090	---	17.478	3.2218	16.1	2	2	2	0.994	1.062	0.875	1.035	1.074	0.984	0.948	0.41646
P54818	Galactocerebrosidase OS=Mus musculus OX=10090 GN=Galc	Galc	77.256	12.059	5	3	4	3	0.959	0.994	0.975	1.119	1.088	0.883	0.948	0.586
O08709	Peroxiredoxin-6 OS=Mus musculus OX=10090 GN=Prdx6	Prdx6	24.87	75.358	58.9	13	27	13	0.979	0.96	0.997	1.015	1.033	1.047	0.949	0.020261
Q9DB05	Alpha-soluble NSF attachment protein OS=Mus musculus OX=10090 GN=Napa	Napa	33.189	120.17	51.9	12	18	12	0.981	0.976	0.953	1.006	1.049	1.011	0.949	0.030762
P49138	MAP kinase-activated protein kinase 2 OS=Mus musculus OX=10090 GN=Mapkapk2	Mapkapk2	44.049	15.745	17.4	7	7	6	0.956	0.963	1.01	1.024	1.045	1.017	0.949	0.051299
Q99KC8	von Willebrand factor A domain-containing protein 5A OS=Mus musculus OX=10090 GN=Vwa5a	Vwa5a	87.142	20.779	10.6	7	8	7	0.944	0.98	0.988	1.025	1.021	1.024	0.949	0.063797
Q9QZ23	NFU1 iron-sulfur cluster scaffold homolog, mitochondrial OS=Mus musculus OX=10090 GN=Nfu1	Nfu1	28.567	26.435	29.4	6	9	6	0.967	1.005	0.964	1.009	1.021	1.064	0.949	0.066763
Q9JII6	Alcohol dehydrogenase [NADP(+)] OS=Mus musculus OX=10090 GN=Akr1a1	Akr1a1	36.586	110.38	50.8	16	22	16	0.939	1.011	0.982	1.017	1.013	1.061	0.949	0.111899
Q61171	Peroxiredoxin-2 OS=Mus musculus OX=10090 GN=Prdx2	Prdx2	21.778	77.572	31.8	7	18	7	0.981	1.038	0.948	1.043	1.007	1.076	0.949	0.182821
Q9CR27	WASH complex subunit 3 OS=Mus musculus OX=10090 GN=Washc3	Washc3	21.092	16.123	11.3	2	2	2	0.958	0.965	1.003	1.023	0.967	1.092	0.949	0.25036
Q9D720	Non-structural maintenance of chromosomes element 1 homolog OS=Mus musculus OX=10090 GN=Nsmce1	Nsmce1	30.708	13.002	19.9	4	4	4	0.982	0.959	0.944	1.081	1.027	0.933	0.949	0.31756
Q99PP2	Zinc finger protein 318 OS=Mus musculus OX=10090 GN=Znf318	Znf318	246.32	5.4635	1.2	2	2	2	1.01	1.011	0.907	1.101	1.018	0.967	0.949	0.3719
Q8BYK6	YTH domain-containing family protein 3 OS=Mus musculus OX=10090 GN=Ythdf3	Ythdf3	63.961	40.212	17.6	9	15	5	0.987	0.923	1.021	1.044	1.125	0.919	0.949	0.49458
Q6P5E6	ADP-ribosylation factor-binding protein GGA2 OS=Mus musculus OX=10090 GN=Gga2	Gga2	66.048	3.9457	4.8	2	2	2	0.923	0.872	1.133	1.003	1.076	1.006	0.949	0.52102
P61255	60S ribosomal protein L26 OS=Mus musculus OX=10090 GN=Rpl26	Rpl26	17.258	30.929	52.4	11	26	11	0.968	0.973	0.984	1.019	1.008	1.051	0.95	0.0192751
P70195	Proteasome subunit beta type-7 OS=Mus musculus OX=10090 GN=Psmb7	Psmb7	29.891	21.937	16.2	5	14	5	0.984	0.966	0.998	1.023	1.018	1.061	0.95	0.034295
Q9WUD8	Fas apoptotic inhibitory molecule 1 OS=Mus musculus OX=10090 GN=Faim	Faim	20.201	2.1567	5	1	1	1	1.002	0.946	0.981	1.04	1.008	1.034	0.95	0.057456
P48774	Glutathione S-transferase Mu 5 OS=Mus musculus OX=10090 GN=Gstm5	Gstm5	26.635	31.705	39.7	10	19	9	0.957	0.985	0.994	1.02	1.064	1.007	0.95	0.063877
Q64127	Transcription intermediary factor 1-alpha OS=Mus musculus OX=10090 GN=Trim24	Trim24	116.66	30.991	8.8	8	8	7	0.958	1.005	0.944	1.028	1.004	1.028	0.95	0.065399
Q9CQ21	Malignant T-cell-amplified sequence 2 OS=Mus musculus OX=10090 GN=Mcts2	Mcts2	20.437	3.9287	28.7	4	5	2	0.987	0.961	0.984	0.991	1.061	1.033	0.95	0.079136
P60843	Eukaryotic initiation factor 4A-I OS=Mus musculus OX=10090 GN=Eif4a1	Eif4a1	46.153	199.65	51.7	27	88	11	0.96	0.936	1.005	1.032	0.982	1.039	0.95	0.134899
Q9JJI8	60S ribosomal protein L38 OS=Mus musculus OX=10090 GN=Rpl38	Rpl38	8.2038	7.5717	48.6	3	6	3	0.936	0.977	1.016	1.03	0.998	1.054	0.95	0.146484
Q8BY02	NF-kappa-B-repressing factor OS=Mus musculus OX=10090 GN=Nkrf	Nkrf	77.738	29.886	15.9	12	13	12	1.024	0.933	0.949	1.045	1.019	0.995	0.95	0.179081
Q80ZM7	Transcription initiation factor IIA subunit 2 OS=Mus musculus OX=10090 GN=Gtf2a2	Gtf2a2	12.473	2.566	14.7	2	2	2	0.992	0.923	1.012	1.049	0.987	1.045	0.95	0.20542
Q9JM76	Actin-related protein 2/3 complex subunit 3 OS=Mus musculus OX=10090 GN=Arpc3	Arpc3	20.524	21.903	34.8	6	10	6	0.998	0.931	0.982	0.976	0.999	1.088	0.95	0.26852
Q9R013	Cathepsin F OS=Mus musculus OX=10090 GN=Ctsf	Ctsf	51.66	11.106	4.8	2	3	2	0.995	0.923	1.041	0.987	1.069	1.059	0.95	0.29516
P54726	UV excision repair protein RAD23 homolog A OS=Mus musculus OX=10090 GN=Rad23a	Rad23a	39.706	11.25	14.3	6	7	4	1.014	1.045	0.893	1.012	1.053	1.042	0.95	0.34298
Q3TNH5	Protein FAM172A OS=Mus musculus OX=10090 GN=Fam172a	Fam172a	48.072	4.3183	7.7	3	3	3	0.913	1.045	0.969	1.003	0.932	1.147	0.95	0.53164
P62342	Thioredoxin reductase-like selenoprotein T OS=Mus musculus OX=10090 GN=Selenot	Selenot	22.292	3.7523	6.7	1	1	1	0.974	0.999	0.962	0.875	1.072	1.142	0.95	0.63506
O88342	WD repeat-containing protein 1 OS=Mus musculus OX=10090 GN=Wdr1	Wdr1	66.406	177.22	46.4	23	35	23	0.989	0.949	0.964	1.025	1.001	1.025	0.951	0.025244
Q8C1D8	Protein IWS1 homolog OS=Mus musculus OX=10090 GN=Iws1	Iws1	85.247	27.244	11.1	9	11	9	0.951	0.991	0.992	1.052	1.02	1.012	0.951	0.052222
P62908	40S ribosomal protein S3 OS=Mus musculus OX=10090 GN=Rps3	Rps3	26.674	93.45	67.5	19	45	19	0.962	0.958	1.018	1.036	1.024	1.031	0.951	0.061823
P23906	Interferon regulatory factor 2 OS=Mus musculus OX=10090 GN=Irf2	Irf2	39.452	1.8386	2.3	1	1	1	0.973	1.002	0.958	1.046	1.044	0.994	0.951	0.077923
Q8C1B7	Septin-11 OS=Mus musculus OX=10090 GN=Sept11	Sept11	49.694	166.5	38.5	14	31	5	0.995	0.976	0.999	1.001	1.045	1.076	0.951	0.089338
P48722	Heat shock 70 kDa protein 4L OS=Mus musculus OX=10090 GN=Hspa4l	Hspa4l	94.381	59.438	25.4	18	24	15	0.949	0.986	1.005	1.053	0.996	1.043	0.951	0.10438
Q8JZY2	COMM domain-containing protein 10 OS=Mus musculus OX=10090 GN=Commd10	Commd10	22.812	2.8168	4	1	1	1	0.969	0.956	1.003	1.042	0.979	1.059	0.951	0.14592
Q9DBF1	Alpha-aminoadipic semialdehyde dehydrogenase OS=Mus musculus OX=10090 GN=Aldh7a1	Aldh7a1	58.861	57.837	30.8	13	18	13	0.936	1.018	1.013	1.056	1.04	1.024	0.951	0.149761
Q8N7N5	DDB1- and CUL4-associated factor 8 OS=Mus musculus OX=10090 GN=Dcaf8	Dcaf8	66.031	41.833	16.8	8	9	8	0.99	0.957	1.015	1.046	1.088	0.98	0.951	0.23012
B8ZXI1	Queuine tRNA-ribosyltransferase accessory subunit 2 OS=Mus musculus OX=10090 GN=Qtrt2	Qtrt2	46.288	18.518	11.6	4	4	4	1.027	0.924	0.978	1.003	0.99	1.088	0.951	0.29908
Q8BGH7	CDC42 small effector protein 2 OS=Mus musculus OX=10090 GN=Cdc42se2	Cdc42se2	9.2234	4.3842	22.6	1	1	1	0.983	1.005	0.947	0.948	1.046	1.091	0.951	0.34334
Q78IS1	Transmembrane emp24 domain-containing protein 3 OS=Mus musculus OX=10090 GN=Tmed3	Tmed3	25.465	5.9327	5.4	1	1	1	0.984	0.896	1.049	1.061	1.035	0.985	0.951	0.36158
O88574	Histone deacetylase complex subunit SAP30 OS=Mus musculus OX=10090 GN=Sap30	Sap30	23.231	5.1732	8.2	2	2	2	1.001	1.031	0.897	1.083	0.951	1.045	0.951	0.43108
P16951	Cyclic AMP-dependent transcription factor ATF-2 OS=Mus musculus OX=10090 GN=Atf2	Atf2	52.297	9.7369	7.2	3	3	1	1.059	0.919	0.956	0.957	1.106	1.023	0.951	0.44294
Q8CD10	Calcium uptake protein 2, mitochondrial OS=Mus musculus OX=10090 GN=Micu2	Micu2	49.475	14.67	12.5	3	3	3	0.963	1.047	0.935	0.98	1.252	0.866	0.951	0.743
P16125	L-lactate dehydrogenase B chain OS=Mus musculus OX=10090 GN=Ldhb	Ldhb	36.572	131.05	34.4	12	32	11	0.947	0.984	0.996	1.038	1.006	1.032	0.952	0.05046
P18242	Cathepsin D OS=Mus musculus OX=10090 GN=Ctsd	Ctsd	44.953	65.602	34.9	12	30	12	0.954	1.005	0.949	1.001	1.012	1.042	0.952	0.086356
Q99JI4	26S proteasome non-ATPase regulatory subunit 6 OS=Mus musculus OX=10090 GN=Psmd6	Psmd6	45.536	99.692	46.5	19	36	19	0.965	0.951	1.004	1.02	1.027	1.019	0.952	0.095841
Q9CWK8	Sorting nexin-2 OS=Mus musculus OX=10090 GN=Snx2	Snx2	58.47	21.202	17.1	8	11	7	1.017	0.941	0.972	1.014	1.018	1.047	0.952	0.11266
Q8CCP0	Nuclear export mediator factor Nemf OS=Mus musculus OX=10090 GN=Nemf	Nemf	121.19	33.473	12.7	13	14	13	0.96	0.964	1	0.984	1.073	1.013	0.952	0.166423
Q99M31	Heat shock 70 kDa protein 14 OS=Mus musculus OX=10090 GN=Hspa14	Hspa14	54.65	38.199	21	10	16	10	0.984	0.942	0.973	0.951	1.047	1.047	0.952	0.23554
Q91W67	Ubiquitin-like protein 7 OS=Mus musculus OX=10090 GN=Ubl7	Ubl7	40.433	2.053	2.4	1	2	1	0.95	0.937	1.045	1.003	1.015	1.061	0.952	0.26352
Q91VK4	Integral membrane protein 2C OS=Mus musculus OX=10090 GN=Itm2c	Itm2c	30.482	17.169	15.6	3	3	3	0.984	0.982	0.968	1.072	1.057	0.954	0.952	0.32336
Q61361	Brevican core protein OS=Mus musculus OX=10090 GN=Bcan	Bcan	95.814	51.646	12.6	8	8	8	0.958	1.028	0.979	1.026	1.128	0.96	0.952	0.40838
P07310	Creatine kinase M-type OS=Mus musculus OX=10090 GN=Ckm	Ckm	43.044	14.775	14.2	3	21	2	0.93	0.963	0.941	0.93	1.102	0.946	0.952	0.4429
Q9D1C8	Vacuolar protein sorting-associated protein 28 homolog OS=Mus musculus OX=10090 GN=Vps28	Vps28	25.452	79.896	28.5	6	7	6	0.914	0.936	0.999	1.044	0.899	1.049	0.952	0.45602
Q91W18	Tudor domain-containing protein 3 OS=Mus musculus OX=10090 GN=Tdrd3	Tdrd3	82.252	12.245	8.3	6	7	6	0.973	0.941	1.014	1.139	0.987	0.951	0.952	0.47058
Q91VT1	E3 SUMO-protein ligase NSE2 OS=Mus musculus OX=10090 GN=Nsmce2	Nsmce2	28.231	4.3146	11.7	3	3	3	1.106	0.837	0.986	1.048	1.032	0.998	0.952	0.5336
Q9CRC9	Glucosamine-6-phosphate isomerase 2 OS=Mus musculus OX=10090 GN=Gnpda2	Gnpda2	31.083	17.238	19.2	3	4	2	1.074	0.929	0.937	0.923	1.158	1.006	0.952	0.59614
Q61316	Heat shock 70 kDa protein 4 OS=Mus musculus OX=10090 GN=Hspa4	Hspa4	94.132	291.7	54.1	43	108	39	0.973	0.968	0.989	1.009	1.042	1.023	0.953	0.0134353
Q8R1Q8	Cytoplasmic dynein 1 light intermediate chain 1 OS=Mus musculus OX=10090 GN=Dync1li1	Dync1li1	56.614	97.94	47.2	20	29	19	0.955	0.99	0.986	1.028	1.019	1.029	0.953	0.0148219
Q8CI32	BAG family molecular chaperone regulator 5 OS=Mus musculus OX=10090 GN=Bag5	Bag5	50.942	51.167	31.5	11	13	11	0.973	0.961	0.994	1.045	1.006	1.021	0.953	0.031763
P80314	T-complex protein 1 subunit beta OS=Mus musculus OX=10090 GN=Cct2	Cct2	57.477	212.07	50.1	26	67	26	0.957	0.983	0.982	1.043	0.987	1.036	0.953	0.069741
Q99MN1	Lysine--tRNA ligase OS=Mus musculus OX=10090 GN=Kars	Kars	67.839	142.47	39.8	26	46	26	0.976	0.945	1.004	1.032	1	1.038	0.953	0.081684
P28667	MARCKS-related protein OS=Mus musculus OX=10090 GN=Marcksl1	Marcksl1	20.165	59.845	26	5	13	5	0.933	0.999	1.007	1.016	1.037	1.03	0.953	0.124602
Q6ZWN5	40S ribosomal protein S9 OS=Mus musculus OX=10090 GN=Rps9	Rps9	22.591	49.68	52.6	17	34	17	0.981	0.936	1.013	1.036	1.001	1.037	0.953	0.133297
P45952	Medium-chain specific acyl-CoA dehydrogenase, mitochondrial OS=Mus musculus OX=10090 GN=Acadm	Acadm	46.481	58.214	31.4	14	23	14	0.983	1.025	0.946	1.001	1.035	1.063	0.953	0.171679
Q9CWZ3	RNA-binding protein 8A OS=Mus musculus OX=10090 GN=Rbm8a	Rbm8a	19.889	20.002	21.3	5	7	5	1.006	1	0.923	1	1.067	1.007	0.953	0.2317
P25444	40S ribosomal protein S2 OS=Mus musculus OX=10090 GN=Rps2	Rps2	31.231	94.929	51.2	16	46	16	0.987	0.907	1.018	1.012	1.004	1.039	0.953	0.2453
P62313	U6 snRNA-associated Sm-like protein LSm6 OS=Mus musculus OX=10090 GN=Lsm6	Lsm6	9.1275	11.591	35	4	7	4	0.964	1.01	0.978	0.995	1.003	1.1	0.953	0.24712
P61957	Small ubiquitin-related modifier 2 OS=Mus musculus OX=10090 GN=Sumo2	Sumo2	10.871	28.838	27.4	3	13	2	0.989	0.969	0.957	1.035	0.954	1.071	0.953	0.25358
Q9Z130	Heterogeneous nuclear ribonucleoprotein D-like OS=Mus musculus OX=10090 GN=Hnrnpdl	Hnrnpdl	33.558	81.599	25.2	11	20	11	1.052	0.968	0.912	1.045	0.993	1.038	0.953	0.32814
Q8K1N4	Spermatogenesis-associated serine-rich protein 2 OS=Mus musculus OX=10090 GN=Spats2	Spats2	58.955	34.939	15.6	8	9	8	1.018	0.897	1.024	1.022	1.032	1.03	0.953	0.36758
O35551	Rab GTPase-binding effector protein 1 OS=Mus musculus OX=10090 GN=Rabep1	Rabep1	99.523	32.177	8.9	7	7	7	1.045	0.894	0.983	1.155	0.829	1.081	0.953	0.73764
O88844	Isocitrate dehydrogenase [NADP] cytoplasmic OS=Mus musculus OX=10090 GN=Idh1	Idh1	46.674	235.76	54.8	26	73	25	0.979	0.973	0.984	1.019	1.018	1.041	0.954	0.0040982
P42208	Septin-2 OS=Mus musculus OX=10090 GN=Sept2	Sept2	41.525	253.28	60.1	17	44	17	0.973	0.973	0.994	1.018	1.019	1.044	0.954	0.0126613
P28651	Carbonic anhydrase-related protein OS=Mus musculus OX=10090 GN=Ca8	Ca8	33.081	23.062	24.1	4	4	4	0.943	0.942	0.978	0.998	0.986	1.016	0.954	0.036143
Q64010	Adapter molecule crk OS=Mus musculus OX=10090 GN=Crk	Crk	33.814	57.57	35.5	8	12	8	1.004	0.974	0.957	1.02	0.994	1.062	0.954	0.121061
Q9CXU0	Mediator of RNA polymerase II transcription subunit 10 OS=Mus musculus OX=10090 GN=Med10	Med10	15.661	22.932	23.7	3	4	3	1.017	0.936	0.952	1.006	0.997	1.041	0.954	0.173339
P06837	Neuromodulin OS=Mus musculus OX=10090 GN=Gap43	Gap43	23.632	146.66	63.9	12	26	12	0.973	0.931	1.022	1.003	1.059	1.005	0.954	0.21532
O88708	Origin recognition complex subunit 4 OS=Mus musculus OX=10090 GN=Orc4	Orc4	49.981	3.2818	2.1	1	1	1	1.038	0.96	0.936	1.035	0.988	1.053	0.954	0.25964
Q61474	RNA-binding protein Musashi homolog 1 OS=Mus musculus OX=10090 GN=Msi1	Msi1	39.119	13.838	19.6	6	11	5	0.964	0.963	1.02	1.013	1.092	0.985	0.954	0.26548
P60521	Gamma-aminobutyric acid receptor-associated protein-like 2 OS=Mus musculus OX=10090 GN=Gabarapl2	Gabarapl2	13.667	12.522	35.9	5	5	5	1.003	0.901	0.999	1.02	0.959	1.064	0.954	0.36358
Q8BK63	Casein kinase I isoform alpha OS=Mus musculus OX=10090 GN=Csnk1a1	Csnk1a1	38.914	43.641	25.5	8	9	7	1.005	0.894	1.002	0.992	1.071	0.979	0.954	0.36934
P47955	60S acidic ribosomal protein P1 OS=Mus musculus OX=10090 GN=Rplp1	Rplp1	11.475	40.695	51.8	2	9	2	1.01	0.939	1.006	1.008	0.962	1.129	0.954	0.43646
P26638	Serine--tRNA ligase, cytoplasmic OS=Mus musculus OX=10090 GN=Sars	Sars	58.388	84.499	32.8	16	21	16	0.97	0.961	0.991	1.006	1.018	1.035	0.955	0.020239
P62196	26S proteasome regulatory subunit 8 OS=Mus musculus OX=10090 GN=Psmc5	Psmc5	45.626	144.78	53.4	18	41	18	0.96	0.983	1.002	1.022	1.017	1.045	0.955	0.036482
Q99KN9	Clathrin interactor 1 OS=Mus musculus OX=10090 GN=Clint1	Clint1	68.512	24.575	18.4	9	9	9	0.947	0.986	1.01	1.038	1.005	1.038	0.955	0.100565
Q3UI43	BRISC and BRCA1-A complex member 1 OS=Mus musculus OX=10090 GN=Babam1	Babam1	36.793	24.313	22.8	4	5	4	0.982	0.949	1.014	1.004	1.045	1.035	0.955	0.109797
Q3UHC7	Disabled homolog 2-interacting protein OS=Mus musculus OX=10090 GN=Dab2ip	Dab2ip	131.72	3.5154	3.4	4	4	4	0.957	1.001	0.982	1.058	1.044	0.975	0.955	0.188384
P83870	PHD finger-like domain-containing protein 5A OS=Mus musculus OX=10090 GN=Phf5a	Phf5a	12.405	38.653	69.1	10	17	10	0.991	1.007	0.92	1.037	0.992	1.027	0.955	0.20476
Q8BMZ5	tRNA-splicing endonuclease subunit Sen34 OS=Mus musculus OX=10090 GN=Tsen34	Tsen34	34.196	20.458	26.3	8	11	8	0.996	0.977	0.941	1.011	1.066	0.973	0.955	0.22208
P06797	Cathepsin L1 OS=Mus musculus OX=10090 GN=Ctsl	Ctsl	37.547	3.0176	2.7	2	3	2	1.004	0.926	0.972	0.995	0.979	1.065	0.955	0.25774
Q6PGH2	Jupiter microtubule associated homolog 2 OS=Mus musculus OX=10090 GN=Jpt2	Jpt2	20.02	33.211	60	8	13	8	1.002	0.953	1.005	1.059	0.972	1.067	0.955	0.26252
O54864	Histone-lysine N-methyltransferase SUV39H1 OS=Mus musculus OX=10090 GN=Suv39h1	Suv39h1	47.754	6.2329	5.8	2	2	2	0.998	1.027	0.915	1.006	1.031	1.041	0.955	0.26406
Q9DBP5	UMP-CMP kinase OS=Mus musculus OX=10090 GN=Cmpk1	Cmpk1	22.165	33.939	33.2	6	14	6	0.989	0.996	0.988	1.038	0.98	1.094	0.955	0.29598
Q9D710	Thioredoxin-related transmembrane protein 2 OS=Mus musculus OX=10090 GN=Tmx2	Tmx2	33.942	31.613	32.9	8	9	8	1.022	0.925	1.008	1.051	1.077	0.967	0.955	0.36386
Q9CQC7	NADH dehydrogenase [ubiquinone] 1 beta subcomplex subunit 4 OS=Mus musculus OX=10090 GN=Ndufb4	Ndufb4	15.081	24.678	36.4	4	6	4	0.926	0.985	1.027	0.959	1.026	1.093	0.955	0.39434
Q8C796	REST corepressor 2 OS=Mus musculus OX=10090 GN=Rcor2	Rcor2	57.907	12.677	17	7	11	5	0.928	1.089	0.921	1.037	0.989	1.051	0.955	0.44398
Q9ER69	Pre-mRNA-splicing regulator WTAP OS=Mus musculus OX=10090 GN=Wtap	Wtap	44.176	53.817	33.6	11	13	11	1.049	1.014	0.883	1.071	0.963	1.052	0.955	0.48186
Q9D8B4	NADH dehydrogenase [ubiquinone] 1 alpha subcomplex subunit 11 OS=Mus musculus OX=10090 GN=Ndufa11	Ndufa11	14.982	9.8973	24.1	2	3	2	0.952	0.9	1.089	0.974	1.131	0.975	0.955	0.56682
Q9D6M3	Mitochondrial glutamate carrier 1 OS=Mus musculus OX=10090 GN=Slc25a22	Slc25a22	34.67	9.6805	16.4	5	8	2	1.047	0.943	0.954	0.913	1.129	1.04	0.955	0.57184
Q3UFB2	Box C/D snoRNA protein 1 OS=Mus musculus OX=10090 GN=Znhit6	Znhit6	52.212	2.4713	6.7	3	3	3	0.864	0.919	1.151	0.992	0.991	1.089	0.955	0.59946
Q923Z0	G-protein coupled receptor family C group 5 member B OS=Mus musculus OX=10090 GN=Gprc5b	Gprc5b	45.899	2.7325	3.2	1	1	1	0.908	1.124	0.912	1.064	1.089	0.93	0.955	0.6002
Q8BGT7	Survival of motor neuron-related-splicing factor 30 OS=Mus musculus OX=10090 GN=Smndc1	Smndc1	26.753	62.973	34.9	6	11	6	0.993	0.988	0.955	1.036	1.045	0.99	0.956	0.097058
Q9CQ92	Mitochondrial fission 1 protein OS=Mus musculus OX=10090 GN=Fis1	Fis1	17.008	37.107	30.9	6	12	6	0.987	0.976	0.974	1.03	0.984	1.058	0.956	0.107944
Q91YR1	Twinfilin-1 OS=Mus musculus OX=10090 GN=Twf1	Twf1	40.079	79.024	36.3	12	19	10	0.949	0.98	1.002	0.987	1.046	1.033	0.956	0.13022
Q8QZS1	3-hydroxyisobutyryl-CoA hydrolase, mitochondrial OS=Mus musculus OX=10090 GN=Hibch	Hibch	43.037	51.743	29.9	11	14	11	0.957	0.989	0.967	1.036	1.044	0.967	0.956	0.16506
Q8BT60	Copine-3 OS=Mus musculus OX=10090 GN=Cpne3	Cpne3	59.584	26.685	16.7	9	12	7	0.982	0.937	1.015	1.02	1.048	1.001	0.956	0.165281
E9Q4P1	WD repeat and FYVE domain-containing protein 1 OS=Mus musculus OX=10090 GN=Wdfy1	Wdfy1	46.217	11.591	7.3	2	3	2	0.951	1.01	0.981	1.006	1.068	1.004	0.956	0.166663
Q5NC05	Transcription termination factor 2 OS=Mus musculus OX=10090 GN=Ttf2	Ttf2	125.53	3.3217	1.1	1	1	1	0.985	1.009	0.949	1.041	1.05	0.986	0.956	0.169499
P30681	High mobility group protein B2 OS=Mus musculus OX=10090 GN=Hmgb2	Hmgb2	24.162	53.344	60.5	15	40	12	0.986	0.946	1.021	1.031	1.023	1.034	0.956	0.1798
P82343	N-acylglucosamine 2-epimerase OS=Mus musculus OX=10090 GN=Renbp	Renbp	49.771	4.51	5.1	1	1	1	0.946	0.982	1.01	1.01	0.996	1.067	0.956	0.188336
P80316	T-complex protein 1 subunit epsilon OS=Mus musculus OX=10090 GN=Cct5	Cct5	59.623	167.44	50.1	30	78	30	0.982	0.959	0.99	1.002	0.985	1.08	0.956	0.209
Q9D379	Epoxide hydrolase 1 OS=Mus musculus OX=10090 GN=Ephx1	Ephx1	52.576	153.55	39.6	22	34	22	0.968	0.951	0.995	1.035	1.062	0.952	0.956	0.27974
Q60739	BAG family molecular chaperone regulator 1 OS=Mus musculus OX=10090 GN=Bag1	Bag1	39.74	9.7483	11	4	4	4	1.031	0.922	0.987	1.021	1.062	0.993	0.956	0.29266
Q924Z4	Ceramide synthase 2 OS=Mus musculus OX=10090 GN=Cers2	Cers2	45.024	12.531	10.5	3	5	3	0.918	1.063	0.961	1.065	1.057	0.957	0.956	0.45054
P18052	Receptor-type tyrosine-protein phosphatase alpha OS=Mus musculus OX=10090 GN=Ptpra	Ptpra	93.696	41.011	12.1	7	9	7	0.897	1.026	0.999	0.971	1.095	0.991	0.956	0.45794
Q9CQB2	MAPK regulated corepressor interacting protein 2 OS=Mus musculus OX=10090 GN=Mcrip2	Mcrip2	17.871	27.748	29.4	3	3	3	0.891	0.936	1.11	1.046	0.998	1.027	0.956	0.51138
P61620	Protein transport protein Sec61 subunit alpha isoform 1 OS=Mus musculus OX=10090 GN=Sec61a1	Sec61a1	52.264	44.369	17.2	10	16	4	0.969	0.967	1.003	0.953	1.144	0.976	0.956	0.51864
E9Q942	Small integral membrane protein 13 OS=Mus musculus OX=10090 GN=Smim13	Smim13	9.9543	2.3388	9.1	1	1	1	0.906	0.951	1.079	1.121	1.018	0.933	0.956	0.57582
P60840	Alpha-endosulfine OS=Mus musculus OX=10090 GN=Ensa	Ensa	13.335	5.8122	39.7	4	6	3	1.014	0.856	1.068	0.923	1.049	1.102	0.956	0.61134
Q9QZE7	Translin-associated protein X OS=Mus musculus OX=10090 GN=Tsnax	Tsnax	32.926	42.139	37.9	10	14	10	1.004	0.985	1	1.048	1.038	1.036	0.957	0.003084
P14131	40S ribosomal protein S16 OS=Mus musculus OX=10090 GN=Rps16	Rps16	16.445	70.535	76	15	40	15	0.977	0.952	1.002	1.035	1.001	1.027	0.957	0.06908
O88447	Kinesin light chain 1 OS=Mus musculus OX=10090 GN=Klc1	Klc1	61.449	76.312	36.4	23	32	17	0.984	0.957	1.001	1.001	1.058	1.014	0.957	0.110285
Q8CFI7	DNA-directed RNA polymerase II subunit RPB2 OS=Mus musculus OX=10090 GN=Polr2b	Polr2b	133.91	76.216	17.5	21	23	21	0.988	0.957	1.005	1.022	1.064	0.997	0.957	0.138164
Q5U430	E3 ubiquitin-protein ligase UBR3 OS=Mus musculus OX=10090 GN=Ubr3	Ubr3	212.75	15.797	3.3	6	6	6	0.981	1.013	0.971	1.005	1.081	1.012	0.957	0.176056
Q9JMA1	Ubiquitin carboxyl-terminal hydrolase 14 OS=Mus musculus OX=10090 GN=Usp14	Usp14	56.001	93.792	25.8	13	21	13	0.963	0.968	0.995	0.969	1.056	1.034	0.957	0.189435
Q62418	Drebrin-like protein OS=Mus musculus OX=10090 GN=Dbnl	Dbnl	48.699	76.713	22.2	7	10	7	1.009	0.931	0.986	1.022	0.98	1.055	0.957	0.24272
A6H630	Protein-glutamate O-methyltransferase OS=Mus musculus OX=10090 GN=Armt1	Armt1	50.548	5.5017	5.5	3	3	3	1.035	0.931	1.008	1.041	0.995	1.072	0.957	0.31112
O70493	Sorting nexin-12 OS=Mus musculus OX=10090 GN=Snx12	Snx12	19.116	28.886	35.8	8	12	6	1.021	0.945	0.975	1.053	0.957	1.062	0.957	0.34552
Q9CVD2	Ataxin-3 OS=Mus musculus OX=10090 GN=Atxn3	Atxn3	40.533	4.3852	2.8	1	1	1	0.985	1.053	0.905	0.986	1.007	1.082	0.957	0.4363
Q8BVA5	Lipid droplet-associated hydrolase OS=Mus musculus OX=10090 GN=Ldah	Ldah	37.374	56.705	18.1	5	6	5	1.036	0.917	0.99	1.064	0.929	1.081	0.957	0.5164
Q8BLY1	SPARC-related modular calcium-binding protein 1 OS=Mus musculus OX=10090 GN=Smoc1	Smoc1	51.076	29.856	16.8	6	7	6	1.056	0.911	0.953	1.033	1.111	0.907	0.957	0.59648
P11983	T-complex protein 1 subunit alpha OS=Mus musculus OX=10090 GN=Tcp1	Tcp1	60.448	179.49	49.1	25	55	25	0.97	0.975	0.997	1.022	1.028	1.021	0.958	0.0077954
P61290	Proteasome activator complex subunit 3 OS=Mus musculus OX=10090 GN=Psme3	Psme3	29.506	84.343	42.5	11	16	11	0.959	0.977	0.973	0.999	1.008	1.028	0.958	0.0140378
O54879	High mobility group protein B3 OS=Mus musculus OX=10090 GN=Hmgb3	Hmgb3	23.01	44.142	46.5	11	23	10	0.966	0.965	0.995	1.04	0.998	1.017	0.958	0.050498
Q9CPQ1	Cytochrome c oxidase subunit 6C OS=Mus musculus OX=10090 GN=Cox6c	Cox6c	8.4689	11.992	46.1	6	8	6	0.993	0.952	0.988	1.047	1.035	0.978	0.958	0.166115
Q8BW72	Lysine-specific demethylase 4A OS=Mus musculus OX=10090 GN=Kdm4a	Kdm4a	120.33	5.9234	3.4	4	4	4	0.985	0.981	0.985	0.974	1.034	1.073	0.958	0.27264
Q8VBZ3	Cleft lip and palate transmembrane protein 1 homolog OS=Mus musculus OX=10090 GN=Clptm1	Clptm1	75.29	104.26	20.3	10	23	10	1.002	0.936	0.997	1.031	1.067	0.966	0.958	0.30738
Q99JF5	Diphosphomevalonate decarboxylase OS=Mus musculus OX=10090 GN=Mvd	Mvd	44.072	60.262	28.2	10	14	10	0.98	0.932	1.039	0.985	1.042	1.052	0.958	0.31538
Q9R008	Mevalonate kinase OS=Mus musculus OX=10090 GN=Mvk	Mvk	41.877	12.476	23.5	7	7	7	0.908	1.002	1.01	1.053	0.995	1.001	0.958	0.31806
Q80ZK0	28S ribosomal protein S10, mitochondrial OS=Mus musculus OX=10090 GN=Mrps10	Mrps10	18.698	20.493	30.6	5	6	5	1.002	0.945	0.995	0.969	1.089	1.014	0.958	0.3343
Q505B7	Protein archease OS=Mus musculus OX=10090 GN=Zbtb8os	Zbtb8os	19.727	6.5563	14.9	3	4	3	0.932	1.041	0.972	0.983	1.022	1.068	0.958	0.34448
Q8K135	Dyslexia-associated protein KIAA0319-like protein OS=Mus musculus OX=10090 GN=Kiaa0319l	Kiaa0319l	115.31	11.824	4.9	5	5	5	0.953	1.048	0.946	1.037	1.074	0.965	0.958	0.39954
P15209	BDNF/NT-3 growth factors receptor OS=Mus musculus OX=10090 GN=Ntrk2	Ntrk2	92.132	9.2368	3	2	3	2	0.917	1.02	1.011	0.996	1.093	0.987	0.958	0.41778
Q9QZR0	E3 ubiquitin-protein ligase RNF25 OS=Mus musculus OX=10090 GN=Rnf25	Rnf25	51.226	16.631	17.3	7	7	7	0.99	0.888	1.053	0.991	1.048	1.021	0.958	0.43612
B2RXC1	Trafficking protein particle complex subunit 11 OS=Mus musculus OX=10090 GN=Trappc11	Trappc11	128.39	10.139	3.7	4	4	4	0.866	1.068	1.02	0.984	1.194	0.904	0.958	0.72344
Q8VEH3	ADP-ribosylation factor-like protein 8A OS=Mus musculus OX=10090 GN=Arl8a	Arl8a	21.39	14.083	22.6	5	8	3	0.987	0.973	0.983	1.034	1.044	0.991	0.959	0.065556
Q9CZ13	Cytochrome b-c1 complex subunit 1, mitochondrial OS=Mus musculus OX=10090 GN=Uqcrc1	Uqcrc1	52.851	194.78	34.8	14	33	13	0.971	1.003	0.96	1.045	1.008	1.008	0.959	0.075759
Q9D7G0	Ribose-phosphate pyrophosphokinase 1 OS=Mus musculus OX=10090 GN=Prps1	Prps1	34.834	39.311	31.4	12	22	6	0.981	0.955	1.013	1.023	1.036	1.017	0.959	0.076765
Q9D902	General transcription factor IIE subunit 2 OS=Mus musculus OX=10090 GN=Gtf2e2	Gtf2e2	33.046	26.922	28.8	8	8	8	0.997	0.946	0.998	1.011	1.035	1.022	0.959	0.087884
P63037	DnaJ homolog subfamily A member 1 OS=Mus musculus OX=10090 GN=Dnaja1	Dnaja1	44.868	80.696	33.2	13	25	13	0.968	0.967	0.994	1.042	0.986	1.026	0.959	0.090841
O35927	Catenin delta-2 OS=Mus musculus OX=10090 GN=Ctnnd2	Ctnnd2	135	84.811	11.5	12	13	11	0.954	0.945	1.001	0.987	1.018	1.019	0.959	0.111503
P47740	Fatty aldehyde dehydrogenase OS=Mus musculus OX=10090 GN=Aldh3a2	Aldh3a2	53.97	28.196	16.7	7	8	7	0.967	0.989	0.968	1.053	1.011	0.985	0.959	0.116043
Q8BG32	26S proteasome non-ATPase regulatory subunit 11 OS=Mus musculus OX=10090 GN=Psmd11	Psmd11	47.436	79.868	42.7	18	29	18	0.942	0.96	1.02	1.002	1	1.044	0.959	0.2058
Q99LB6	Methionine adenosyltransferase 2 subunit beta OS=Mus musculus OX=10090 GN=Mat2b	Mat2b	37.392	61.636	20.1	5	8	5	0.969	0.949	1.032	0.983	1.035	1.057	0.959	0.27728
Q9D032	Single-stranded DNA-binding protein 3 OS=Mus musculus OX=10090 GN=Ssbp3	Ssbp3	40.421	12.468	10.3	3	3	3	0.956	1.02	0.966	1.088	0.984	0.997	0.959	0.32756
Q6ZWV7	60S ribosomal protein L35 OS=Mus musculus OX=10090 GN=Rpl35	Rpl35	14.552	29.707	35	6	12	6	1.002	0.893	1.032	1.009	1.051	0.991	0.959	0.41486
Q8R0X7	Sphingosine-1-phosphate lyase 1 OS=Mus musculus OX=10090 GN=Sgpl1	Sgpl1	63.676	35.673	22	13	21	13	1.022	0.918	1.04	1.046	1.083	0.978	0.959	0.43768
Q9QUI0	Transforming protein RhoA OS=Mus musculus OX=10090 GN=Rhoa	Rhoa	21.782	41.232	32.6	9	32	4	0.988	0.895	1.009	1.017	1.058	0.942	0.959	0.44546
O88413	Tubby-related protein 3 OS=Mus musculus OX=10090 GN=Tulp3	Tulp3	51.23	15.801	8.3	3	3	3	0.962	0.997	1.063	1.112	1.09	0.95	0.959	0.5192
Q8BVU5	ADP-ribose pyrophosphatase, mitochondrial OS=Mus musculus OX=10090 GN=Nudt9	Nudt9	38.604	10.585	12.3	5	6	5	0.978	1.103	0.888	1.007	1.058	1.03	0.959	0.52006
Q80TS3	Adhesion G protein-coupled receptor L3 OS=Mus musculus OX=10090 GN=Adgrl3	Adgrl3	171.08	5.1794	1.3	2	2	2	0.984	1.061	0.896	1.099	0.944	1.024	0.959	0.55392
Q9QZ67	Protein phosphatase 1D OS=Mus musculus OX=10090 GN=Ppm1d	Ppm1d	65.722	6.5284	4.8	2	3	2	1.025	0.929	0.987	1.127	1.019	0.921	0.959	0.57696
Q923D4	Splicing factor 3B subunit 5 OS=Mus musculus OX=10090 GN=Sf3b5	Sf3b5	10.119	15.871	55.8	4	8	4	0.93	1.055	1.016	1.202	0.967	0.961	0.959	0.66962
Q9JIY2	E3 ubiquitin-protein ligase Hakai OS=Mus musculus OX=10090 GN=Cbll1	Cbll1	54.444	8.5858	10.6	4	4	3	1.116	1.032	0.792	1.214	0.942	0.911	0.959	0.76392
Q8VEE4	Replication protein A 70 kDa DNA-binding subunit OS=Mus musculus OX=10090 GN=Rpa1	Rpa1	69.036	106.42	28.4	18	32	18	0.992	0.952	1.003	1.022	1.006	1.043	0.96	0.095241
Q9D8S4	Oligoribonuclease, mitochondrial OS=Mus musculus OX=10090 GN=Rexo2	Rexo2	26.738	10.315	12.7	3	3	3	1.015	0.96	0.97	1.006	1.017	1.045	0.96	0.115679
P56480	ATP synthase subunit beta, mitochondrial OS=Mus musculus OX=10090 GN=Atp5f1b	Atp5f1b	56.3	323.31	52	22	139	22	0.965	0.998	0.958	1.013	0.985	1.046	0.96	0.127799
Q69ZC8	GPALPP motifs-containing protein 1 OS=Mus musculus OX=10090 GN=Gpalpp1	Gpalpp1	38.954	3.4079	6.1	2	2	2	0.946	1.001	0.997	1.059	0.99	1.019	0.96	0.197503
Q8CHG3	GRIP and coiled-coil domain-containing protein 2 OS=Mus musculus OX=10090 GN=Gcc2	Gcc2	194.44	15.341	4.9	7	7	7	0.975	0.95	1.021	0.985	1.05	1.034	0.96	0.2245
P61965	WD repeat-containing protein 5 OS=Mus musculus OX=10090 GN=Wdr5	Wdr5	36.588	75.19	27.2	8	11	8	0.974	1.018	0.957	1.027	0.979	1.066	0.96	0.25712
Q99N84	28S ribosomal protein S18b, mitochondrial OS=Mus musculus OX=10090 GN=Mrps18b	Mrps18b	28.702	10.993	12.6	3	5	3	0.948	0.982	1.002	1.002	0.963	1.09	0.96	0.3732
Q91VX2	Ubiquitin-associated protein 2 OS=Mus musculus OX=10090 GN=Ubap2	Ubap2	117.96	61.077	11.1	8	11	8	1.011	0.899	1.036	1.038	0.993	1.038	0.96	0.40894
Q8BN78	Transcriptional regulator Kaiso OS=Mus musculus OX=10090 GN=Zbtb33	Zbtb33	74.049	20.939	3.1	1	1	1	1.022	0.885	1.037	0.993	1.036	1.038	0.96	0.4573
Q8BMS9	Ras association domain-containing protein 2 OS=Mus musculus OX=10090 GN=Rassf2	Rassf2	37.973	25.712	16.9	5	6	5	0.955	0.982	1.024	0.952	1.114	1.017	0.96	0.48096
Q9Z2R6	Protein unc-119 homolog A OS=Mus musculus OX=10090 GN=Unc119	Unc119	27.01	11.628	10.8	3	3	3	1.053	0.886	1.004	1.034	1.018	1.015	0.96	0.48642
P60904	DnaJ homolog subfamily C member 5 OS=Mus musculus OX=10090 GN=Dnajc5	Dnajc5	22.101	7.8713	12.1	3	3	3	0.99	1.005	0.948	0.981	0.96	1.125	0.96	0.5026
Q99JP4	Anaphase-promoting complex subunit CDC26 OS=Mus musculus OX=10090 GN=Cdc26	Cdc26	9.7608	26.106	28.2	1	2	1	0.993	0.966	0.98	1.122	0.93	1.011	0.96	0.55616
P63073	Eukaryotic translation initiation factor 4E OS=Mus musculus OX=10090 GN=Eif4e	Eif4e	25.053	56.04	18.4	5	9	5	1.037	0.982	0.929	1.066	1.092	0.914	0.96	0.5745
Q9CT10	Ran-binding protein 3 OS=Mus musculus OX=10090 GN=Ranbp3	Ranbp3	52.572	58.551	26.1	11	16	11	0.977	0.98	0.987	1.028	1.011	1.024	0.961	0.0025174
P39688	Tyrosine-protein kinase Fyn OS=Mus musculus OX=10090 GN=Fyn	Fyn	60.674	27.907	16.8	9	11	7	0.987	0.965	0.966	1.008	0.999	1.03	0.961	0.026723
P12970	60S ribosomal protein L7a OS=Mus musculus OX=10090 GN=Rpl7a	Rpl7a	29.976	215.02	56.8	22	68	22	0.976	0.959	0.994	1.019	1.028	1.001	0.961	0.037201
Q9D7N9	Adipocyte plasma membrane-associated protein OS=Mus musculus OX=10090 GN=Apmap	Apmap	46.434	41.147	25.5	11	17	11	0.982	0.992	0.968	1.029	0.993	1.039	0.961	0.063283
Q9DB27	Malignant T-cell-amplified sequence 1 OS=Mus musculus OX=10090 GN=Mcts1	Mcts1	20.555	15.913	33.7	5	5	3	0.991	0.979	0.975	1.048	0.992	1.025	0.961	0.075961
Q8C129	Leucyl-cystinyl aminopeptidase OS=Mus musculus OX=10090 GN=Lnpep	Lnpep	117.3	43.146	11.8	10	14	10	0.997	0.984	0.974	0.995	1.028	1.051	0.961	0.085439
P23506	Protein-L-isoaspartate(D-aspartate) O-methyltransferase OS=Mus musculus OX=10090 GN=Pcmt1	Pcmt1	24.634	84.54	52.9	9	13	9	0.983	0.997	0.971	0.995	1.009	1.068	0.961	0.158236
P46656	Adrenodoxin, mitochondrial OS=Mus musculus OX=10090 GN=Fdx1	Fdx1	20.123	6.7082	10.1	3	4	3	0.991	0.984	0.992	1.003	1.019	1.067	0.961	0.16646
Q8C7K6	Prenylcysteine oxidase-like OS=Mus musculus OX=10090 GN=Pcyox1l	Pcyox1l	54.874	4.5315	5.1	3	3	3	0.973	0.962	1.013	0.985	1.063	1.021	0.961	0.21302
P62627	Dynein light chain roadblock-type 1 OS=Mus musculus OX=10090 GN=Dynlrb1	Dynlrb1	10.99	30.991	34.4	2	4	2	0.983	0.941	1.01	1.027	0.98	1.047	0.961	0.2315
Q8JZK9	Hydroxymethylglutaryl-CoA synthase, cytoplasmic OS=Mus musculus OX=10090 GN=Hmgcs1	Hmgcs1	57.568	184.92	30.8	18	65	18	0.984	0.947	1.022	0.998	1.008	1.066	0.961	0.25872
Q9DAR7	m7GpppX diphosphatase OS=Mus musculus OX=10090 GN=Dcps	Dcps	38.988	54.442	26.9	9	13	9	0.967	0.959	1.022	1.01	0.965	1.092	0.961	0.4017
Q66JV4	RNA-binding protein 12B-B OS=Mus musculus OX=10090 GN=Rbm12b2	Rbm12b2	96.449	35.935	10.1	7	7	7	0.952	1.06	0.967	1.024	1.103	0.972	0.961	0.47352
P03930	ATP synthase protein 8 OS=Mus musculus OX=10090 GN=Mtatp8	Mtatp8	7.7662	6.3514	26.9	2	2	2	1.011	0.97	0.963	1.118	0.978	0.968	0.961	0.4798
Q9D8Y0	EF-hand domain-containing protein D2 OS=Mus musculus OX=10090 GN=Efhd2	Efhd2	26.791	18.082	26.7	6	6	4	0.917	1.073	0.964	0.982	1.087	1.004	0.961	0.5052
P30416	Peptidyl-prolyl cis-trans isomerase FKBP4 OS=Mus musculus OX=10090 GN=Fkbp4	Fkbp4	51.572	124.69	54.1	25	49	25	0.973	0.97	1.002	0.993	1.033	1.036	0.962	0.085935
P13020	Gelsolin OS=Mus musculus OX=10090 GN=Gsn	Gsn	85.941	70.423	21.2	18	26	18	0.952	1.001	0.987	1.037	1.024	0.994	0.962	0.120284
Q920B9	FACT complex subunit SPT16 OS=Mus musculus OX=10090 GN=Supt16h	Supt16h	119.82	147.9	30.3	31	52	31	0.971	0.983	1.001	0.998	1.01	1.064	0.962	0.148445
Q3TKY6	Spliceosome-associated protein CWC27 homolog OS=Mus musculus OX=10090 GN=Cwc27	Cwc27	53.542	38.92	13	3	6	3	0.984	0.972	0.992	1.002	0.987	1.077	0.962	0.2346
P35276	Ras-related protein Rab-3D OS=Mus musculus OX=10090 GN=Rab3d	Rab3d	24.416	5.4657	8.7	2	4	1	1.025	0.941	0.984	1	1.063	1.005	0.962	0.27894
Q9EQQ0	Histone-lysine N-methyltransferase SUV39H2 OS=Mus musculus OX=10090 GN=Suv39h2	Suv39h2	54.097	10.962	10.9	5	5	5	0.962	1.011	0.981	0.974	1.095	1.001	0.962	0.3823
Q61315	Adenomatous polyposis coli protein OS=Mus musculus OX=10090 GN=Apc	Apc	311.09	31.103	2	4	4	4	0.952	1.038	0.957	1.028	0.966	1.071	0.962	0.394
Q9QXL2	Kinesin-like protein KIF21A OS=Mus musculus OX=10090 GN=Kif21a	Kif21a	186.53	8.5154	2.9	4	5	2	0.938	0.984	1.025	1.078	1.021	0.965	0.962	0.39986
P09242	Alkaline phosphatase, tissue-nonspecific isozyme OS=Mus musculus OX=10090 GN=Alpl	Alpl	57.514	4.9126	2.7	1	1	1	0.971	1.016	0.964	0.939	1.034	1.095	0.962	0.48004
Q9JK91	DNA mismatch repair protein Mlh1 OS=Mus musculus OX=10090 GN=Mlh1	Mlh1	84.669	1.9526	1.3	1	1	1	0.969	0.915	1.063	0.975	1.013	1.076	0.962	0.48642
Q6P8X1	Sorting nexin-6 OS=Mus musculus OX=10090 GN=Snx6	Snx6	46.648	30.727	23.2	10	15	9	0.986	0.971	0.996	1.029	1.01	1.029	0.963	0.0166968
P40142	Transketolase OS=Mus musculus OX=10090 GN=Tkt	Tkt	67.63	308.91	49.9	30	86	30	0.971	0.988	0.987	1.042	1.001	1.015	0.963	0.046297
P31230	Aminoacyl tRNA synthase complex-interacting multifunctional protein 1 OS=Mus musculus OX=10090 GN=Aimp1	Aimp1	33.997	143.72	68.1	15	25	15	0.986	0.973	1.001	1.042	0.991	1.04	0.963	0.1121
O70492	Sorting nexin-3 OS=Mus musculus OX=10090 GN=Snx3	Snx3	18.757	17.615	27.8	6	14	4	0.97	0.954	1.002	1.004	0.994	1.042	0.963	0.133357
Q62419	Endophilin-A2 OS=Mus musculus OX=10090 GN=Sh3gl1	Sh3gl1	41.518	74.579	54.3	19	26	15	0.99	0.962	1.008	1.013	1.058	1.004	0.963	0.146336
Q8VH51	RNA-binding protein 39 OS=Mus musculus OX=10090 GN=Rbm39	Rbm39	59.406	103.32	27.4	15	25	15	0.989	0.986	0.952	1.03	0.978	1.033	0.963	0.152656
Q9CPR5	39S ribosomal protein L15, mitochondrial OS=Mus musculus OX=10090 GN=Mrpl15	Mrpl15	33.541	38.963	36.3	8	10	8	1.001	0.981	0.949	1.011	0.988	1.045	0.963	0.168399
P00375	Dihydrofolate reductase OS=Mus musculus OX=10090 GN=Dhfr	Dhfr	21.606	34.947	42.8	8	13	8	0.987	1.022	0.954	1.05	1.011	1.015	0.963	0.180057
P58252	Elongation factor 2 OS=Mus musculus OX=10090 GN=Eef2	Eef2	95.313	323.31	54.4	51	182	50	0.984	0.934	1.013	0.997	1.001	1.045	0.963	0.24968
Q9EQX4	Allograft inflammatory factor 1-like OS=Mus musculus OX=10090 GN=Aif1l	Aif1l	17.024	15.731	34.7	6	7	6	0.994	0.993	0.951	0.968	1.012	1.07	0.963	0.3202
Q8BQ30	Phostensin OS=Mus musculus OX=10090 GN=Ppp1r18	Ppp1r18	65.629	5.6471	3.7	2	2	2	1.021	0.912	1.014	1.007	0.994	1.059	0.963	0.40354
Q64337	Sequestosome-1 OS=Mus musculus OX=10090 GN=Sqstm1	Sqstm1	48.162	37.562	26	7	8	7	1.065	0.874	1.068	1.008	1.045	1.068	0.963	0.57952
B2RQC2	Ubiquitin carboxyl-terminal hydrolase 42 OS=Mus musculus OX=10090 GN=Usp42	Usp42	146.22	2.8936	1.6	2	2	2	1.081	1.085	0.787	1.168	1.062	0.838	0.963	0.79856
Q61792	LIM and SH3 domain protein 1 OS=Mus musculus OX=10090 GN=Lasp1	Lasp1	29.994	96.423	53.2	16	26	16	0.991	0.992	0.998	1.021	1.026	1.044	0.964	0.0070212
Q9CZ30	Obg-like ATPase 1 OS=Mus musculus OX=10090 GN=Ola1	Ola1	44.729	57.939	41.2	16	25	16	0.98	0.967	1.008	1.013	1.023	1.03	0.964	0.048204
P60867	40S ribosomal protein S20 OS=Mus musculus OX=10090 GN=Rps20	Rps20	13.373	34.725	37	6	12	6	0.979	0.952	1.017	1.016	1.009	1.032	0.964	0.145017
P27612	Phospholipase A-2-activating protein OS=Mus musculus OX=10090 GN=Plaa	Plaa	87.22	129.87	32.9	22	32	22	0.978	0.968	1.001	1.021	1.048	0.987	0.964	0.145124
Q9R0H0	Peroxisomal acyl-coenzyme A oxidase 1 OS=Mus musculus OX=10090 GN=Acox1	Acox1	74.648	168.5	41.5	23	43	23	0.975	0.976	0.983	1.011	1.045	0.987	0.964	0.163181
P61027	Ras-related protein Rab-10 OS=Mus musculus OX=10090 GN=Rab10	Rab10	22.541	30.029	33	9	13	7	0.99	0.952	1.011	1.013	1.05	1	0.964	0.18426
Q9CZM2	60S ribosomal protein L15 OS=Mus musculus OX=10090 GN=Rpl15	Rpl15	24.146	52.913	51.5	14	24	14	0.997	0.938	1.006	1.04	1.012	0.998	0.964	0.21722
P47878	Insulin-like growth factor-binding protein 3 OS=Mus musculus OX=10090 GN=Igfbp3	Igfbp3	31.687	48.446	33.9	10	14	10	1.023	0.97	0.983	1.048	1.052	0.988	0.964	0.22776
Q3UMB9	WASH complex subunit 4 OS=Mus musculus OX=10090 GN=Washc4	Washc4	136.37	21.046	7.8	8	8	8	1.025	0.941	0.984	1.003	1.01	1.048	0.964	0.25582
Q6P5F9	Exportin-1 OS=Mus musculus OX=10090 GN=Xpo1	Xpo1	123.09	135.84	27.3	28	57	28	0.995	0.918	1.013	0.987	1.02	1.028	0.964	0.31798
O35344	Importin subunit alpha-4 OS=Mus musculus OX=10090 GN=Kpna3	Kpna3	57.772	35.603	17.3	10	17	4	0.995	0.997	0.949	1.035	0.962	1.055	0.964	0.32286
Q9Z2Z6	Mitochondrial carnitine/acylcarnitine carrier protein OS=Mus musculus OX=10090 GN=Slc25a20	Slc25a20	33.026	12.531	23.6	7	7	7	0.966	0.945	1.011	0.975	1.073	0.984	0.964	0.37394
P14733	Lamin-B1 OS=Mus musculus OX=10090 GN=Lmnb1	Lmnb1	66.785	323.31	60.4	44	155	39	1.026	1.014	0.902	1.063	0.989	0.999	0.964	0.46836
Q5SV85	Synergin gamma OS=Mus musculus OX=10090 GN=Synrg	Synrg	139.61	18.417	4.8	4	4	4	0.972	0.958	1.022	1.082	1.045	0.934	0.964	0.514
Q64669	NAD(P)H dehydrogenase [quinone] 1 OS=Mus musculus OX=10090 GN=Nqo1	Nqo1	30.959	6.0882	11.7	3	3	3	1.045	1.006	0.893	1.157	0.875	1.022	0.964	0.74674
P38647	Stress-70 protein, mitochondrial OS=Mus musculus OX=10090 GN=Hspa9	Hspa9	73.46	323.31	58.8	44	137	43	0.983	0.989	0.966	1.014	1.008	1.023	0.965	0.0122798
Q9Z1F9	SUMO-activating enzyme subunit 2 OS=Mus musculus OX=10090 GN=Uba2	Uba2	70.568	134.13	39.8	22	36	22	0.989	0.962	1.008	1.004	1.032	1.031	0.965	0.091823
Q99JW4	LIM and senescent cell antigen-like-containing domain protein 1 OS=Mus musculus OX=10090 GN=Lims1	Lims1	37.24	37.635	41.5	12	18	12	0.966	0.979	1.007	1.011	1.004	1.043	0.965	0.105821
P63280	SUMO-conjugating enzyme UBC9 OS=Mus musculus OX=10090 GN=Ube2i	Ube2i	18.007	25.002	34.8	8	15	8	0.973	0.943	1.008	1.019	1.005	1.007	0.965	0.139721
Q9ET26	E3 ubiquitin-protein ligase RNF114 OS=Mus musculus OX=10090 GN=Rnf114	Rnf114	25.745	25.446	25.3	5	5	5	0.988	0.98	1.012	1.039	0.994	1.056	0.965	0.156538
Q9CQJ2	PIH1 domain-containing protein 1 OS=Mus musculus OX=10090 GN=Pih1d1	Pih1d1	32.208	18.677	9	2	2	2	1.016	0.958	0.98	0.994	1.049	1.019	0.965	0.195024
P35235	Tyrosine-protein phosphatase non-receptor type 11 OS=Mus musculus OX=10090 GN=Ptpn11	Ptpn11	68.46	86.606	32.3	22	29	22	0.975	0.957	1.022	0.991	1.045	1.024	0.965	0.22854
P54775	26S proteasome regulatory subunit 6B OS=Mus musculus OX=10090 GN=Psmc4	Psmc4	47.408	104.07	35.2	17	33	17	0.964	0.995	0.999	1.035	0.974	1.055	0.965	0.26124
P67984	60S ribosomal protein L22 OS=Mus musculus OX=10090 GN=Rpl22	Rpl22	14.759	44.681	35.2	5	14	4	0.966	0.957	1.043	1.031	1.031	1.01	0.965	0.27158
Q9WTX6	Cullin-1 OS=Mus musculus OX=10090 GN=Cul1	Cul1	89.69	67.686	22.4	18	19	18	0.962	0.953	1.038	1.014	1.047	1	0.965	0.29472
Q99KX1	Myeloid leukemia factor 2 OS=Mus musculus OX=10090 GN=Mlf2	Mlf2	28.055	18.431	19	4	7	4	1.005	0.918	0.985	1.006	0.975	1.034	0.965	0.32022
Q9CRD0	OCIA domain-containing protein 1 OS=Mus musculus OX=10090 GN=Ociad1	Ociad1	27.61	40.386	33.2	6	10	6	0.957	0.944	1.031	1.027	1.037	0.974	0.965	0.34574
P70205	Pituitary adenylate cyclase-activating polypeptide type I receptor OS=Mus musculus OX=10090 GN=Adcyap1r1	Adcyap1r1	56.639	2.4581	1.6	1	2	1	1.001	0.988	0.967	1.022	1.08	0.962	0.965	0.37424
O35604	NPC intracellular cholesterol transporter 1 OS=Mus musculus OX=10090 GN=Npc1	Npc1	142.88	26.797	4.6	6	10	6	1.052	0.943	0.947	1.039	1.017	0.993	0.965	0.38816
P14873	Microtubule-associated protein 1B OS=Mus musculus OX=10090 GN=Map1b	Map1b	270.25	148.18	16.1	32	41	31	0.947	0.935	1.042	0.977	1.004	1.048	0.965	0.4166
Q6WVG3	BTB/POZ domain-containing protein KCTD12 OS=Mus musculus OX=10090 GN=Kctd12	Kctd12	35.892	18.892	19.3	5	7	5	0.956	0.948	1.012	0.908	1.065	1.049	0.965	0.57312
Q3V1T4	Prolyl 3-hydroxylase 1 OS=Mus musculus OX=10090 GN=P3h1	P3h1	83.65	22.525	7.8	6	6	6	0.959	0.993	0.992	1.027	0.999	1.023	0.966	0.07064
Q8BHC9	Alpha-(1,3)-fucosyltransferase 11 OS=Mus musculus OX=10090 GN=Fut11	Fut11	55.532	10.14	4.1	2	2	2	0.996	0.961	0.999	1.009	1.043	1.009	0.966	0.103838
Q6IRU2	Tropomyosin alpha-4 chain OS=Mus musculus OX=10090 GN=Tpm4	Tpm4	28.467	140.38	64.5	19	36	16	1.003	0.964	0.991	1.006	1.011	1.046	0.966	0.109117
Q9R1P4	Proteasome subunit alpha type-1 OS=Mus musculus OX=10090 GN=Psma1	Psma1	29.546	89.424	48.3	13	23	13	0.961	0.978	1.008	1.02	0.995	1.035	0.966	0.129677
P80315	T-complex protein 1 subunit delta OS=Mus musculus OX=10090 GN=Cct4	Cct4	58.066	303.18	52.5	30	68	30	0.982	0.948	1.017	0.997	1.028	1.026	0.966	0.195921
Q9D2G2	Dihydrolipoyllysine-residue succinyltransferase component of 2-oxoglutarate dehydrogenase complex, mitochondrial OS=Mus musculus OX=10090 GN=Dlst	Dlst	48.994	56.504	21.8	8	18	8	0.993	0.934	0.983	1.012	1.022	0.977	0.966	0.21622
Q00422	GA-binding protein alpha chain OS=Mus musculus OX=10090 GN=Gabpa	Gabpa	51.344	46.376	18.7	7	8	7	0.961	0.952	1.035	1.026	0.998	1.029	0.966	0.27494
Q9JMH6	Thioredoxin reductase 1, cytoplasmic OS=Mus musculus OX=10090 GN=Txnrd1	Txnrd1	67.083	102.02	28.7	15	25	15	0.99	0.946	0.998	0.996	0.982	1.06	0.966	0.29622
Q3UMU9	Hepatoma-derived growth factor-related protein 2 OS=Mus musculus OX=10090 GN=Hdgfl2	Hdgfl2	74.29	30.518	17.2	14	19	12	0.986	0.988	0.988	1.039	0.959	1.067	0.966	0.40986
O09106	Histone deacetylase 1 OS=Mus musculus OX=10090 GN=Hdac1	Hdac1	55.074	47.562	27.4	12	23	8	1.042	1.014	0.927	0.984	1.063	1.042	0.966	0.44646
Q9WTV7	E3 ubiquitin-protein ligase RLIM OS=Mus musculus OX=10090 GN=Rlim	Rlim	66.376	3.4274	2.2	1	1	1	1.044	0.966	0.941	1.074	0.948	1.032	0.966	0.5204
Q61730	Interleukin-1 receptor accessory protein OS=Mus musculus OX=10090 GN=Il1rap	Il1rap	65.74	4.4717	4.9	3	4	3	1.019	0.974	0.966	0.932	1.078	1.053	0.966	0.53232
Q8R1R3	StAR-related lipid transfer protein 7, mitochondrial OS=Mus musculus OX=10090 GN=Stard7	Stard7	43.144	6.4919	5.1	2	2	2	0.969	0.989	0.999	0.93	1.037	1.093	0.966	0.54364
Q6P9Z1	SWI/SNF-related matrix-associated actin-dependent regulator of chromatin subfamily D member 3 OS=Mus musculus OX=10090 GN=Smarcd3	Smarcd3	54.985	39.703	11	5	6	5	0.959	1.047	0.951	1.027	1.095	0.939	0.966	0.56916
Q9QUR6	Prolyl endopeptidase OS=Mus musculus OX=10090 GN=Prep	Prep	80.751	298.03	57.6	33	55	33	0.98	0.985	1.003	1.02	1.017	1.033	0.967	0.0165164
O35239	Tyrosine-protein phosphatase non-receptor type 9 OS=Mus musculus OX=10090 GN=Ptpn9	Ptpn9	67.969	23.114	12.5	7	8	7	0.977	0.94	0.998	0.99	1.017	1.007	0.967	0.154699
Q8BJZ4	28S ribosomal protein S35, mitochondrial OS=Mus musculus OX=10090 GN=Mrps35	Mrps35	35.975	48.965	40.9	9	10	9	0.959	1.013	1.01	1.015	1.043	1.025	0.967	0.160116
Q6P5E4	UDP-glucose:glycoprotein glucosyltransferase 1 OS=Mus musculus OX=10090 GN=Uggt1	Uggt1	176.43	213.21	19.9	30	52	30	0.981	0.981	1.003	0.988	1.072	1.005	0.967	0.27696
P43883	Perilipin-2 OS=Mus musculus OX=10090 GN=Plin2	Plin2	46.646	15.714	15.5	5	5	5	0.937	0.989	1.025	1.021	1.036	0.994	0.967	0.30448
Q64701	Retinoblastoma-like protein 1 OS=Mus musculus OX=10090 GN=Rbl1	Rbl1	119.46	3.8038	5.1	4	4	4	0.964	0.941	1.032	1.015	0.986	1.037	0.967	0.33338
Q61142	Spindlin-1 OS=Mus musculus OX=10090 GN=Spin1	Spin1	29.642	11.309	11.5	2	3	2	0.943	0.974	0.984	1.041	0.948	1.012	0.967	0.33692
Q9D0R2	Threonine--tRNA ligase, cytoplasmic OS=Mus musculus OX=10090 GN=Tars	Tars	83.355	79.691	33.8	22	30	21	0.985	0.935	1.028	0.983	1.006	1.061	0.967	0.3897
P47941	Crk-like protein OS=Mus musculus OX=10090 GN=Crkl	Crkl	33.83	117.07	48.8	11	20	11	0.931	0.97	1.039	1.01	0.986	1.044	0.967	0.39648
Q60710	Deoxynucleoside triphosphate triphosphohydrolase SAMHD1 OS=Mus musculus OX=10090 GN=Samhd1	Samhd1	75.892	40.447	9.1	6	7	6	0.933	0.998	1.008	1.009	0.961	1.068	0.967	0.44776
Q99L45	Eukaryotic translation initiation factor 2 subunit 2 OS=Mus musculus OX=10090 GN=Eif2s2	Eif2s2	38.092	96.941	42.3	15	33	15	0.974	0.93	1.049	0.987	1.006	1.062	0.967	0.44864
Q6TEK5	Vitamin K epoxide reductase complex subunit 1-like protein 1 OS=Mus musculus OX=10090 GN=Vkorc1l1	Vkorc1l1	19.778	2.1258	8	2	2	2	0.97	1.034	0.953	1.082	1.017	0.959	0.967	0.48338
Q61194	Phosphatidylinositol 4-phosphate 3-kinase C2 domain-containing subunit alpha OS=Mus musculus OX=10090 GN=Pik3c2a	Pik3c2a	190.76	12.581	4.2	6	6	6	0.962	0.931	1.064	1.046	1.059	0.953	0.967	0.54886
P59279	Ras-related protein Rab-2B OS=Mus musculus OX=10090 GN=Rab2b	Rab2b	24.198	7.1933	41.7	8	14	2	0.936	0.992	1.027	0.957	0.989	1.111	0.967	0.57002
P56379	6.8 kDa mitochondrial proteolipid OS=Mus musculus OX=10090 GN=Mp68	Mp68	6.6979	8.358	34.5	3	14	3	1.012	1.026	0.952	1.122	0.957	1.012	0.967	0.57638
P97784	Cryptochrome-1 OS=Mus musculus OX=10090 GN=Cry1	Cry1	68.001	2.5882	2.3	1	1	1	1.073	0.915	0.972	0.901	1.094	1.067	0.967	0.69412
Q61823	Programmed cell death protein 4 OS=Mus musculus OX=10090 GN=Pdcd4	Pdcd4	51.702	15.08	11.7	5	6	5	0.973	0.947	1.019	1.013	1.13	0.896	0.967	0.69708
P84244	Histone H3.3 OS=Mus musculus OX=10090 GN=H3f3a	H3f3a	15.328	3.274	31.6	6	39	1	0.981	1.05	0.935	1.015	1.159	0.892	0.967	0.74714
P52479	Ubiquitin carboxyl-terminal hydrolase 10 OS=Mus musculus OX=10090 GN=Usp10	Usp10	87.021	110.42	25	15	22	15	0.996	0.973	0.995	1.018	1.02	1.025	0.968	0.01404
Q8C0E2	Vacuolar protein sorting-associated protein 26B OS=Mus musculus OX=10090 GN=Vps26b	Vps26b	39.124	57.778	24.7	8	17	8	0.995	1.004	0.978	1.024	1.015	1.035	0.968	0.028237
Q9CR68	Cytochrome b-c1 complex subunit Rieske, mitochondrial OS=Mus musculus OX=10090 GN=Uqcrfs1	Uqcrfs1	29.367	84.818	39.1	11	18	11	0.997	0.971	0.988	1.02	1.032	1.003	0.968	0.043897
Q60930	Voltage-dependent anion-selective channel protein 2 OS=Mus musculus OX=10090 GN=Vdac2	Vdac2	31.732	97.919	44.4	12	30	12	0.982	0.968	0.994	1.036	1.01	0.996	0.968	0.077599
O08807	Peroxiredoxin-4 OS=Mus musculus OX=10090 GN=Prdx4	Prdx4	31.052	77.347	48.9	11	23	10	0.97	1.011	0.978	1.029	1	1.027	0.968	0.107864
Q922V4	Pleiotropic regulator 1 OS=Mus musculus OX=10090 GN=Plrg1	Plrg1	56.937	79.527	42.1	17	22	17	0.98	0.994	0.969	1.016	1.036	0.987	0.968	0.114624
Q8BVE3	V-type proton ATPase subunit H OS=Mus musculus OX=10090 GN=Atp6v1h	Atp6v1h	55.854	91.526	15.3	5	10	5	0.986	0.956	1.002	0.984	1.031	1.027	0.968	0.182978
P39447	Tight junction protein ZO-1 OS=Mus musculus OX=10090 GN=Tjp1	Tjp1	194.74	164.23	20.3	31	40	31	0.998	0.966	0.994	0.986	1.048	1.023	0.968	0.185537
Q9QXG4	Acetyl-coenzyme A synthetase, cytoplasmic OS=Mus musculus OX=10090 GN=Acss2	Acss2	78.861	52.888	21.7	14	18	14	0.975	0.972	1.032	1.01	1.034	1.034	0.968	0.190824
P51881	ADP/ATP translocase 2 OS=Mus musculus OX=10090 GN=Slc25a5	Slc25a5	32.931	148.46	62.4	23	82	12	1.007	0.948	0.998	1.035	1.018	0.998	0.968	0.2017
Q64521	Glycerol-3-phosphate dehydrogenase, mitochondrial OS=Mus musculus OX=10090 GN=Gpd2	Gpd2	80.953	296.57	56.4	35	60	35	0.968	1.009	0.985	0.999	1.064	0.996	0.968	0.26546
Q9CPX7	28S ribosomal protein S16, mitochondrial OS=Mus musculus OX=10090 GN=Mrps16	Mrps16	15.192	12.16	25.2	3	5	3	1.018	0.964	0.974	1.064	0.992	0.997	0.968	0.31736
P62264	40S ribosomal protein S14 OS=Mus musculus OX=10090 GN=Rps14	Rps14	16.273	166.92	43	10	29	10	0.977	0.993	0.947	1.023	0.954	1.036	0.968	0.33536
P39749	Flap endonuclease 1 OS=Mus musculus OX=10090 GN=Fen1	Fen1	42.314	25.799	13.5	7	10	7	0.986	0.932	1.031	1.005	1.01	1.03	0.968	0.3375
P08228	Superoxide dismutase [Cu-Zn] OS=Mus musculus OX=10090 GN=Sod1	Sod1	15.942	96.773	63	9	25	9	0.982	0.987	0.991	1.033	0.968	1.057	0.968	0.35154
Q9ES74	Serine/threonine-protein kinase Nek7 OS=Mus musculus OX=10090 GN=Nek7	Nek7	34.537	3.3336	10.3	3	3	3	0.946	0.968	1.044	0.983	1.01	1.062	0.968	0.4321
Q9DCB1	High mobility group nucleosome-binding domain-containing protein 3 OS=Mus musculus OX=10090 GN=Hmgn3	Hmgn3	10.769	2.3431	10.1	1	1	1	1.017	0.95	0.987	1.05	0.952	1.049	0.968	0.4519
Q6PCM1	Lysine-specific demethylase 3A OS=Mus musculus OX=10090 GN=Kdm3a	Kdm3a	147.85	11.707	2.7	3	4	3	1.028	1.029	0.903	1.014	1.031	1.013	0.968	0.51418
Q9CXR1	Dehydrogenase/reductase SDR family member 7 OS=Mus musculus OX=10090 GN=Dhrs7	Dhrs7	38.167	12.83	18.3	6	9	6	0.991	0.976	1.015	1.053	1.086	0.943	0.968	0.51926
Q99KK2	N-acylneuraminate cytidylyltransferase OS=Mus musculus OX=10090 GN=Cmas	Cmas	48.057	43.05	19	7	8	7	0.977	0.975	1.002	0.992	1.106	0.954	0.968	0.5329
Q9R0E2	Procollagen-lysine,2-oxoglutarate 5-dioxygenase 1 OS=Mus musculus OX=10090 GN=Plod1	Plod1	83.594	20.004	9.2	7	8	7	0.947	1.001	0.989	1.049	0.926	1.058	0.968	0.5441
P60766	Cell division control protein 42 homolog OS=Mus musculus OX=10090 GN=Cdc42	Cdc42	21.258	30.833	37.2	6	13	5	0.956	0.92	1.084	1.02	1.013	1.026	0.968	0.5503
Q8BMJ3	Eukaryotic translation initiation factor 1A, X-chromosomal OS=Mus musculus OX=10090 GN=Eif1ax	Eif1ax	16.46	46.36	38.2	7	17	3	0.961	0.962	1.006	0.918	1.058	1.049	0.968	0.56376
Q8BKE9	Intraflagellar transport protein 74 homolog OS=Mus musculus OX=10090 GN=Ift74	Ift74	69.301	1.5922	1.3	1	1	1	0.959	1.028	0.974	1.068	1.07	0.921	0.968	0.60114
P53798	Squalene synthase OS=Mus musculus OX=10090 GN=Fdft1	Fdft1	48.154	23.078	19.5	7	11	7	0.979	0.989	0.951	0.926	1.102	0.986	0.968	0.60158
E9Q735	Ubiquitin conjugation factor E4 A OS=Mus musculus OX=10090 GN=Ube4a	Ube4a	118.2	22.378	5.7	5	6	5	1.061	0.967	0.887	0.971	1.091	0.948	0.968	0.6521
Q9CPP6	NADH dehydrogenase [ubiquinone] 1 alpha subcomplex subunit 5 OS=Mus musculus OX=10090 GN=Ndufa5	Ndufa5	13.36	14.164	22.4	3	4	3	1.106	0.847	1.001	1.039	1.001	1.011	0.968	0.67534
P43247	DNA mismatch repair protein Msh2 OS=Mus musculus OX=10090 GN=Msh2	Msh2	104.15	72.151	28.9	25	34	25	0.982	0.979	0.997	1.024	1.025	1.004	0.969	0.022838
P62869	Elongin-B OS=Mus musculus OX=10090 GN=Elob	Elob	13.17	141.09	90.7	11	18	11	0.966	0.996	0.994	1.011	1.042	0.996	0.969	0.135304
Q99LI7	Cleavage stimulation factor subunit 3 OS=Mus musculus OX=10090 GN=Cstf3	Cstf3	82.876	74.429	25	17	18	17	1.017	0.969	0.976	1.012	1.01	1.034	0.969	0.135439
P37913	DNA ligase 1 OS=Mus musculus OX=10090 GN=Lig1	Lig1	102.29	119.64	24.9	22	31	22	0.961	0.997	0.989	1.041	1.003	0.998	0.969	0.142261
Q6ZQI3	Malectin OS=Mus musculus OX=10090 GN=Mlec	Mlec	32.342	61.624	35.1	11	17	11	0.994	0.974	1.005	1.023	1.052	0.994	0.969	0.167563
P42227	Signal transducer and activator of transcription 3 OS=Mus musculus OX=10090 GN=Stat3	Stat3	88.053	77.166	25.6	18	25	18	0.982	0.953	1.013	1.002	1.014	1.026	0.969	0.16938
Q9DBC7	cAMP-dependent protein kinase type I-alpha regulatory subunit OS=Mus musculus OX=10090 GN=Prkar1a	Prkar1a	43.185	102.37	40.7	16	23	16	0.988	0.96	0.99	1.021	0.975	1.035	0.969	0.20794
P50580	Proliferation-associated protein 2G4 OS=Mus musculus OX=10090 GN=Pa2g4	Pa2g4	43.698	187.41	53.6	22	62	22	0.991	0.968	0.993	1.004	0.987	1.057	0.969	0.22648
P60229	Eukaryotic translation initiation factor 3 subunit E OS=Mus musculus OX=10090 GN=Eif3e	Eif3e	52.22	67.065	42	17	39	17	0.972	0.946	1.016	0.992	1.022	1.013	0.969	0.23512
Q8BUR4	Dedicator of cytokinesis protein 1 OS=Mus musculus OX=10090 GN=Dock1	Dock1	215.08	91.052	15.5	26	29	25	0.984	0.98	0.996	0.981	1.059	1.014	0.969	0.24608
O08759	Ubiquitin-protein ligase E3A OS=Mus musculus OX=10090 GN=Ube3a	Ube3a	99.818	60.87	21.6	19	21	19	0.989	1.008	0.994	1.005	1.083	1	0.969	0.30182
P97865	Peroxisomal targeting signal 2 receptor OS=Mus musculus OX=10090 GN=Pex7	Pex7	35.502	1.739	2.8	1	1	1	0.962	0.993	1.003	0.994	0.988	1.072	0.969	0.34138
P27659	60S ribosomal protein L3 OS=Mus musculus OX=10090 GN=Rpl3	Rpl3	46.109	131.9	47.6	25	75	25	0.992	0.955	0.977	1.032	0.952	1.035	0.969	0.34832
Q61166	Microtubule-associated protein RP/EB family member 1 OS=Mus musculus OX=10090 GN=Mapre1	Mapre1	30.016	83.621	41.4	13	28	11	0.926	1.02	1.009	1.003	1.014	1.034	0.969	0.36108
Q8R1F0	Leydig cell tumor 10 kDa protein homolog OS=Mus musculus OX=10090 GN=D8Ertd738e	D8Ertd738e	10.197	5.142	29.8	4	5	4	1.013	0.922	0.989	1.014	0.978	1.026	0.969	0.36692
P62862	40S ribosomal protein S30 OS=Mus musculus OX=10090 GN=Fau	Fau	6.6478	3.5351	16.9	1	4	1	1.003	0.945	1.052	1.006	1.066	1.025	0.969	0.41082
Q8R0F6	Integrin-linked kinase-associated serine/threonine phosphatase 2C OS=Mus musculus OX=10090 GN=Ilkap	Ilkap	42.774	41.563	20.9	9	11	9	0.946	0.954	1.046	1.032	0.982	1.027	0.969	0.41552
Q9DC48	Pre-mRNA-processing factor 17 OS=Mus musculus OX=10090 GN=Cdc40	Cdc40	65.46	14.507	11.7	7	9	7	1.013	0.992	0.936	1.004	1.066	0.964	0.969	0.45808
Q9CZW4	Long-chain-fatty-acid--CoA ligase 3 OS=Mus musculus OX=10090 GN=Acsl3	Acsl3	80.491	90.85	29.3	15	22	15	0.989	0.96	1.004	1.071	1.033	0.945	0.969	0.4787
Q3KNM2	E3 ubiquitin-protein ligase MARCH5 OS=Mus musculus OX=10090 GN=March5	March5	31.231	11.39	8.6	2	3	2	0.992	1.019	0.95	0.952	1.028	1.077	0.969	0.49478
Q8CI61	BAG family molecular chaperone regulator 4 OS=Mus musculus OX=10090 GN=Bag4	Bag4	49.094	7.3194	5.3	2	2	2	1.069	0.935	0.955	1.034	1.033	0.987	0.969	0.4964
Q9WTX5	S-phase kinase-associated protein 1 OS=Mus musculus OX=10090 GN=Skp1	Skp1	18.672	45.004	56.4	10	15	10	0.982	0.982	0.967	1.004	0.946	1.076	0.969	0.50156
O35387	HCLS1-associated protein X-1 OS=Mus musculus OX=10090 GN=Hax1	Hax1	31.654	1.998	3.9	1	1	1	0.948	0.997	1.01	1.066	0.922	1.06	0.969	0.59998
Q62443	Neuronal pentraxin-1 OS=Mus musculus OX=10090 GN=Nptx1	Nptx1	47.117	15.703	4.2	1	1	1	0.877	1.017	1.073	1.016	1.14	0.905	0.969	0.7527
Q60519	Semaphorin-5B OS=Mus musculus OX=10090 GN=Sema5b	Sema5b	120.33	4.6517	2.1	3	3	3	0.946	1.054	0.97	1.01	1.175	0.879	0.969	0.79318
P20029	Endoplasmic reticulum chaperone BiP OS=Mus musculus OX=10090 GN=Hspa5	Hspa5	72.421	323.31	51.9	39	132	36	0.995	0.982	0.981	1.005	1.012	1.034	0.97	0.03338
O35857	Mitochondrial import inner membrane translocase subunit TIM44 OS=Mus musculus OX=10090 GN=Timm44	Timm44	51.091	95.62	43.4	18	27	18	0.968	0.998	0.986	1.02	1.023	1.001	0.97	0.051559
Q922Y1	UBX domain-containing protein 1 OS=Mus musculus OX=10090 GN=Ubxn1	Ubxn1	33.572	65.981	38	13	20	13	1.008	0.96	0.98	1.024	1.006	1.008	0.97	0.117738
Q3UGS4	Mapk-regulated corepressor-interacting protein 1 OS=Mus musculus OX=10090 GN=Mcrip1	Mcrip1	11.101	29.975	54.6	5	6	5	0.956	0.98	0.998	0.981	1.012	1.033	0.97	0.189515
Q9ERR7	Selenoprotein F OS=Mus musculus OX=10090 GN=Selenof	Selenof	17.806	18.364	29.6	4	7	4	0.963	1.02	0.976	1.037	1	1.012	0.97	0.21344
Q9R0E1	Procollagen-lysine,2-oxoglutarate 5-dioxygenase 3 OS=Mus musculus OX=10090 GN=Plod3	Plod3	84.921	64.775	21.7	13	16	13	0.97	1.009	0.988	1.02	1.051	0.989	0.97	0.21638
O54984	ATPase Asna1 OS=Mus musculus OX=10090 GN=Asna1	Asna1	38.822	52.074	22.4	6	8	6	1.015	1	0.958	1.023	0.996	1.045	0.97	0.24474
P32921	Tryptophan--tRNA ligase, cytoplasmic OS=Mus musculus OX=10090 GN=Wars	Wars	54.357	84.223	41.6	16	31	16	0.992	0.952	0.996	1.014	0.978	1.039	0.97	0.25256
A2AN08	E3 ubiquitin-protein ligase UBR4 OS=Mus musculus OX=10090 GN=Ubr4	Ubr4	572.28	283.81	12.4	54	63	54	0.989	0.939	1.018	0.988	1.032	1.017	0.97	0.3155
Q6PHZ5	Putative RNA-binding protein 15B OS=Mus musculus OX=10090 GN=Rbm15b	Rbm15b	97.075	19.186	9.4	8	9	6	0.982	1.004	0.939	1.003	1.043	0.969	0.97	0.35554
Q91V41	Ras-related protein Rab-14 OS=Mus musculus OX=10090 GN=Rab14	Rab14	23.897	30.458	35.8	8	18	8	0.955	1.003	0.984	1.057	1.005	0.97	0.97	0.35926
Q99MR3	Solute carrier family 12 member 9 OS=Mus musculus OX=10090 GN=Slc12a9	Slc12a9	96.329	41.553	10.5	6	7	6	0.97	0.951	1.007	1.054	0.963	1.001	0.97	0.39082
Q8R0Y6	Cytosolic 10-formyltetrahydrofolate dehydrogenase OS=Mus musculus OX=10090 GN=Aldh1l1	Aldh1l1	98.708	241.83	49	37	54	33	0.939	1.009	0.994	1.039	1.04	0.954	0.97	0.4501
P61963	DDB1- and CUL4-associated factor 7 OS=Mus musculus OX=10090 GN=Dcaf7	Dcaf7	38.926	47.391	22.5	6	9	6	1.054	0.946	0.961	1.066	0.961	1.025	0.97	0.53744
Q8BTV1	Tumor suppressor candidate 3 OS=Mus musculus OX=10090 GN=Tusc3	Tusc3	39.548	5.6636	7.2	3	4	2	1.03	0.955	0.976	1.069	1.05	0.934	0.97	0.57352
Q9Z2D8	Methyl-CpG-binding domain protein 3 OS=Mus musculus OX=10090 GN=Mbd3	Mbd3	32.168	37.289	33.7	9	11	7	1.013	1.016	0.914	1.076	0.954	1.003	0.97	0.57434
O88851	Putative hydrolase RBBP9 OS=Mus musculus OX=10090 GN=Rbbp9	Rbbp9	20.911	7.4378	14	2	3	2	0.943	0.962	1.052	1.007	0.947	1.094	0.97	0.6094
Q62276	Mediator of RNA polymerase II transcription subunit 22 OS=Mus musculus OX=10090 GN=Med22	Med22	22.282	6.3683	10	2	2	2	0.949	1.019	0.992	0.953	0.984	1.116	0.97	0.60974
P31650	Sodium- and chloride-dependent GABA transporter 3 OS=Mus musculus OX=10090 GN=Slc6a11	Slc6a11	69.96	121.57	14.8	9	14	9	0.969	0.992	1.027	0.958	1.147	0.977	0.97	0.66286
Q9CY18	Sorting nexin-7 OS=Mus musculus OX=10090 GN=Snx7	Snx7	45	-2	1.8	1	1	1	0.965	0.943	1.046	1.013	0.9	1.133	0.97	0.72966
Q8BTZ7	Mannose-1-phosphate guanyltransferase beta OS=Mus musculus OX=10090 GN=Gmppb	Gmppb	39.916	18.658	7.8	2	3	2	0.973	0.98	1.008	1.027	1.012	1.012	0.971	0.064321
P05202	Aspartate aminotransferase, mitochondrial OS=Mus musculus OX=10090 GN=Got2	Got2	47.411	150.42	54.9	23	53	23	0.986	1	0.976	1.031	1.025	0.996	0.971	0.079755
Q9WTP7	GTP:AMP phosphotransferase AK3, mitochondrial OS=Mus musculus OX=10090 GN=Ak3	Ak3	25.426	89.86	56.4	13	30	13	0.967	1.011	0.985	1.025	1.017	1.008	0.971	0.102464
Q9CR00	26S proteasome non-ATPase regulatory subunit 9 OS=Mus musculus OX=10090 GN=Psmd9	Psmd9	24.72	43.376	36	7	10	7	0.991	1.006	0.963	1.016	1.028	1.005	0.971	0.107463
Q921W0	Charged multivesicular body protein 1a OS=Mus musculus OX=10090 GN=Chmp1a	Chmp1a	21.607	5.4006	17.3	4	6	4	0.962	1.002	1.001	0.996	1.03	1.026	0.971	0.16526
Q8BW10	RNA-binding protein NOB1 OS=Mus musculus OX=10090 GN=Nob1	Nob1	45.463	24.193	25.6	10	11	10	1.002	0.952	1	1.005	1.026	1.012	0.971	0.168178
Q8CGC4	Protein LSM14 homolog B OS=Mus musculus OX=10090 GN=Lsm14b	Lsm14b	42.309	39.98	23.4	6	8	6	0.998	0.957	1.004	1.013	1.017	1.017	0.971	0.190384
Q8BHJ5	F-box-like/WD repeat-containing protein TBL1XR1 OS=Mus musculus OX=10090 GN=Tbl1xr1	Tbl1xr1	55.66	32.602	23.7	10	13	5	0.992	0.945	1.004	1.023	0.996	1.011	0.971	0.20804
Q9CU62	Structural maintenance of chromosomes protein 1A OS=Mus musculus OX=10090 GN=Smc1a	Smc1a	143.23	242.25	45.4	58	92	58	1.017	0.987	0.958	1.024	0.996	1.029	0.971	0.21912
P50247	Adenosylhomocysteinase OS=Mus musculus OX=10090 GN=Ahcy	Ahcy	47.688	109.72	45.8	22	36	22	0.961	0.99	1.011	1.005	0.999	1.048	0.971	0.22838
Q9QXS6	Drebrin OS=Mus musculus OX=10090 GN=Dbn1	Dbn1	77.286	136.97	26.2	13	24	13	1.001	1.002	0.967	0.999	1.004	1.057	0.971	0.2397
P05064	Fructose-bisphosphate aldolase A OS=Mus musculus OX=10090 GN=Aldoa	Aldoa	39.355	323.31	65.9	25	83	19	0.948	0.994	1.018	1.023	1.003	1.022	0.971	0.24664
Q99KQ4	Nicotinamide phosphoribosyltransferase OS=Mus musculus OX=10090 GN=Nampt	Nampt	55.446	26.021	13.4	7	8	7	1.016	0.956	1.006	1.039	0.998	1.03	0.971	0.25756
Q9Z1J3	Cysteine desulfurase, mitochondrial OS=Mus musculus OX=10090 GN=Nfs1	Nfs1	50.569	35.721	22.2	8	9	8	1.011	1	0.986	0.988	1.035	1.064	0.971	0.26996
Q9D8P4	39S ribosomal protein L17, mitochondrial OS=Mus musculus OX=10090 GN=Mrpl17	Mrpl17	20.249	8.7013	30.1	6	7	6	1.01	0.929	1.023	0.985	1.031	1.036	0.971	0.42222
P97473	RISC-loading complex subunit TARBP2 OS=Mus musculus OX=10090 GN=Tarbp2	Tarbp2	38.842	5.5879	8.5	3	4	3	1.001	0.956	1.001	1.044	0.953	1.05	0.971	0.45464
Q4VC33	Macrophage erythroblast attacher OS=Mus musculus OX=10090 GN=Maea	Maea	45.336	6.73	8.3	4	4	4	0.973	0.984	1.01	0.999	1.097	0.96	0.971	0.53126
Q9D938	Transmembrane protein 160 OS=Mus musculus OX=10090 GN=Tmem160	Tmem160	19.587	5.4893	6.9	1	1	1	1.008	0.929	1.022	1.077	1.004	0.967	0.971	0.5338
P60824	Cold-inducible RNA-binding protein OS=Mus musculus OX=10090 GN=Cirbp	Cirbp	18.607	10.991	14.5	2	3	2	1.03	1.006	0.944	1.005	0.969	1.096	0.971	0.55206
Q64674	Spermidine synthase OS=Mus musculus OX=10090 GN=Srm	Srm	33.995	79.501	32.8	9	19	9	0.969	0.991	1.018	0.966	0.982	1.118	0.971	0.6044
Q9CXE7	Transmembrane emp24 domain-containing protein 5 OS=Mus musculus OX=10090 GN=Tmed5	Tmed5	26.172	3.9259	8.3	2	3	2	0.868	0.977	1.117	0.986	1.016	1.048	0.971	0.67114
Q9EQH4	Transcription initiation factor TFIID subunit 8 OS=Mus musculus OX=10090 GN=Taf8	Taf8	33.988	20.688	6.8	1	1	1	0.968	1.102	0.898	1.056	1.054	0.947	0.971	0.67164
Q80YQ2	Mediator of RNA polymerase II transcription subunit 23 OS=Mus musculus OX=10090 GN=Med23	Med23	156.09	14.527	4.5	6	7	6	1.031	0.945	0.981	0.933	1.122	0.99	0.971	0.67594
Q923D5	WW domain-binding protein 11 OS=Mus musculus OX=10090 GN=Wbp11	Wbp11	69.874	42.806	19.5	13	15	13	1.047	0.964	0.968	1.059	1.094	0.914	0.971	0.68506
P18872	Guanine nucleotide-binding protein G(o) subunit alpha OS=Mus musculus OX=10090 GN=Gnao1	Gnao1	40.084	11.576	15	4	7	3	0.974	1.003	0.994	1.001	1.159	0.899	0.971	0.77846
P58021	Transmembrane 9 superfamily member 2 OS=Mus musculus OX=10090 GN=Tm9sf2	Tm9sf2	75.329	47.376	12.4	8	13	8	0.986	0.999	0.986	1.022	1.021	1.014	0.972	0.0047164
P24369	Peptidyl-prolyl cis-trans isomerase B OS=Mus musculus OX=10090 GN=Ppib	Ppib	23.713	56.021	41.7	10	19	10	1.006	0.979	1.002	1.034	1.003	1.037	0.972	0.103176
Q9D1J1	Adaptin ear-binding coat-associated protein 2 OS=Mus musculus OX=10090 GN=Necap2	Necap2	28.598	40.519	45.5	9	10	9	0.987	1.001	1.013	1.01	1.027	1.049	0.972	0.104045
O89051	Integral membrane protein 2B OS=Mus musculus OX=10090 GN=Itm2b	Itm2b	30.26	13.941	25.2	4	5	4	0.969	1.011	1.007	1.054	1.021	0.999	0.972	0.23708
Q9CQQ7	ATP synthase F(0) complex subunit B1, mitochondrial OS=Mus musculus OX=10090 GN=Atp5f1	Atp5f1	28.948	30.298	26.6	10	26	10	0.997	0.976	0.993	1.045	1.027	0.979	0.972	0.24624
Q9CYZ2	Tumor protein D54 OS=Mus musculus OX=10090 GN=Tpd52l2	Tpd52l2	24.043	74.212	42.7	10	16	10	1.02	0.95	1.005	1.02	1.031	1.011	0.972	0.26126
Q9CZU6	Citrate synthase, mitochondrial OS=Mus musculus OX=10090 GN=Cs	Cs	51.736	116.03	30.2	17	65	17	0.987	0.972	0.996	0.983	1.055	1.003	0.972	0.27144
Q99ME9	Nucleolar GTP-binding protein 1 OS=Mus musculus OX=10090 GN=Gtpbp4	Gtpbp4	74.112	65.717	28.9	19	27	19	1.018	0.957	0.949	1.022	0.99	0.997	0.972	0.29512
P70670	Nascent polypeptide-associated complex subunit alpha, muscle-specific form OS=Mus musculus OX=10090 GN=Naca	Naca	220.5	53.723	3.9	7	17	7	1.011	0.934	0.994	0.999	1.022	1.004	0.972	0.30614
Q9CZN7	Serine hydroxymethyltransferase, mitochondrial OS=Mus musculus OX=10090 GN=Shmt2	Shmt2	55.758	130.2	48.4	23	44	22	1.019	0.967	0.993	0.998	1.004	1.063	0.972	0.32386
P97379	Ras GTPase-activating protein-binding protein 2 OS=Mus musculus OX=10090 GN=G3bp2	G3bp2	54.087	49.931	30.9	13	20	12	1.006	0.937	1.013	1.001	1.024	1.016	0.972	0.32498
Q9DBG3	AP-2 complex subunit beta OS=Mus musculus OX=10090 GN=Ap2b1	Ap2b1	104.58	208.02	30.3	30	54	15	0.967	0.986	0.992	0.966	1.014	1.049	0.972	0.3335
P06745	Glucose-6-phosphate isomerase OS=Mus musculus OX=10090 GN=Gpi	Gpi	62.766	171.95	43.2	25	67	25	0.955	0.988	1.045	1.012	1.042	1.02	0.972	0.3539
Q9CRD2	ER membrane protein complex subunit 2 OS=Mus musculus OX=10090 GN=Emc2	Emc2	34.934	39.134	22.9	6	8	6	1.051	1.002	0.976	1.069	1.047	0.999	0.972	0.39536
Q9WV60	Glycogen synthase kinase-3 beta OS=Mus musculus OX=10090 GN=Gsk3b	Gsk3b	46.71	98.236	50	17	25	11	1.014	0.917	1.021	1.029	1.024	0.985	0.972	0.47102
Q9D384	U11/U12 small nuclear ribonucleoprotein 35 kDa protein OS=Mus musculus OX=10090 GN=Snrnp35	Snrnp35	29.29	6.4194	5.7	1	1	1	0.938	1.041	0.987	1.037	1.04	0.975	0.972	0.47308
Q8BLH7	HIRA-interacting protein 3 OS=Mus musculus OX=10090 GN=Hirip3	Hirip3	65.214	102.99	11.3	6	6	6	0.967	0.958	1.041	1.03	0.968	1.055	0.972	0.47448
O35280	Serine/threonine-protein kinase Chk1 OS=Mus musculus OX=10090 GN=Chek1	Chek1	54.381	8.4899	10.1	5	5	5	1.024	0.905	1.033	1.038	0.995	1.013	0.972	0.54164
Q8K1J5	Replication stress response regulator SDE2 OS=Mus musculus OX=10090 GN=Sde2	Sde2	48.58	7.9469	8	3	4	3	1.008	0.968	0.983	1.074	0.937	1.033	0.972	0.56008
Q8BWS5	G protein-regulated inducer of neurite outgrowth 3 OS=Mus musculus OX=10090 GN=Gprin3	Gprin3	80.484	3.648	2.1	2	3	2	0.999	0.953	1.011	1.09	1.003	0.954	0.972	0.5661
Q8C7Q4	RNA-binding protein 4 OS=Mus musculus OX=10090 GN=Rbm4	Rbm4	40.045	27.859	22.4	7	8	7	1.064	0.989	0.936	1.033	0.966	1.075	0.972	0.58884
O54785	LIM domain kinase 2 OS=Mus musculus OX=10090 GN=Limk2	Limk2	72.201	9.6377	3	1	1	1	1.041	0.923	1.002	0.936	1.07	1.046	0.972	0.6327
Q8R3H7	Heparan sulfate 2-O-sulfotransferase 1 OS=Mus musculus OX=10090 GN=Hs2st1	Hs2st1	41.813	21.602	19.7	6	9	6	1.095	0.931	0.949	0.971	1.091	1	0.972	0.65116
O89017	Legumain OS=Mus musculus OX=10090 GN=Lgmn	Lgmn	49.372	13.988	9	3	4	3	0.997	0.982	0.991	0.957	1.125	0.974	0.972	0.66448
Q8BJF9	Charged multivesicular body protein 2b OS=Mus musculus OX=10090 GN=Chmp2b	Chmp2b	23.934	7.0975	16.4	4	4	4	0.927	0.936	1.106	0.961	1.102	0.991	0.972	0.69492
O35454	Chloride transport protein 6 OS=Mus musculus OX=10090 GN=Clcn6	Clcn6	96.979	23.477	10.1	6	7	6	0.964	0.972	1.034	0.921	1.127	1.008	0.972	0.70254
Q80V24	Transcription cofactor vestigial-like protein 4 OS=Mus musculus OX=10090 GN=Vgll4	Vgll4	30.998	9.4255	6.3	1	1	1	0.915	1.162	0.895	0.925	1.046	1.087	0.972	0.7476
Q9DD03	Ras-related protein Rab-13 OS=Mus musculus OX=10090 GN=Rab13	Rab13	22.77	4.4942	19.8	4	8	1	0.868	1.255	0.857	0.94	1.165	0.961	0.972	0.7931
Q99LX0	Protein/nucleic acid deglycase DJ-1 OS=Mus musculus OX=10090 GN=Park7	Park7	20.021	73.949	76.2	14	35	14	0.983	0.982	0.976	1.009	0.992	1.022	0.973	0.037019
P70288	Histone deacetylase 2 OS=Mus musculus OX=10090 GN=Hdac2	Hdac2	55.302	60.076	29.3	13	26	9	0.997	0.955	0.964	0.98	1.003	1.015	0.973	0.170141
Q8VDM4	26S proteasome non-ATPase regulatory subunit 2 OS=Mus musculus OX=10090 GN=Psmd2	Psmd2	100.2	204.14	34.1	29	59	29	0.968	0.976	1	1.002	0.989	1.036	0.973	0.176937
P56399	Ubiquitin carboxyl-terminal hydrolase 5 OS=Mus musculus OX=10090 GN=Usp5	Usp5	95.832	175.55	33.2	24	40	24	0.986	1.003	0.986	1.017	0.986	1.053	0.973	0.25178
O35226	26S proteasome non-ATPase regulatory subunit 4 OS=Mus musculus OX=10090 GN=Psmd4	Psmd4	40.703	98.004	33.2	11	20	11	1.003	0.971	0.984	0.982	0.985	1.073	0.973	0.4331
O08539	Myc box-dependent-interacting protein 1 OS=Mus musculus OX=10090 GN=Bin1	Bin1	64.469	83.848	24.5	11	18	10	0.941	0.997	1.032	1.02	0.984	1.049	0.973	0.4407
Q9D9K3	Cell death regulator Aven OS=Mus musculus OX=10090 GN=Aven	Aven	37.195	6.2835	8.2	2	2	2	0.992	0.926	1.047	0.983	1.025	1.039	0.973	0.51136
Q9Z2A5	Arginyl-tRNA--protein transferase 1 OS=Mus musculus OX=10090 GN=Ate1	Ate1	59.146	47.266	17.4	6	6	6	0.951	0.992	1.066	1.043	1.067	0.982	0.973	0.54096
Q6PHN9	Ras-related protein Rab-35 OS=Mus musculus OX=10090 GN=Rab35	Rab35	23.025	21.999	17.9	5	7	4	1.013	0.957	0.993	1.047	1.056	0.942	0.973	0.5508
P0C192	Leucine-rich repeat-containing protein 4B OS=Mus musculus OX=10090 GN=Lrrc4b	Lrrc4b	76.155	30.852	9.2	6	7	6	0.926	1.025	1.027	0.981	1.072	1.007	0.973	0.55686
P05132	cAMP-dependent protein kinase catalytic subunit alpha OS=Mus musculus OX=10090 GN=Prkaca	Prkaca	40.57	18.108	17.9	8	12	1	1.028	0.918	1.018	1.045	1.038	0.964	0.973	0.5599
Q9ESK9	RB1-inducible coiled-coil protein 1 OS=Mus musculus OX=10090 GN=Rb1cc1	Rb1cc1	182.35	4.4043	1.2	2	2	2	0.857	1.109	1.006	1.045	1.105	0.905	0.973	0.77256
Q8CIN4	Serine/threonine-protein kinase PAK 2 OS=Mus musculus OX=10090 GN=Pak2	Pak2	57.93	150.51	39.5	16	29	16	0.976	0.974	0.985	0.996	1.006	1.012	0.974	0.0101442
Q8CG48	Structural maintenance of chromosomes protein 2 OS=Mus musculus OX=10090 GN=Smc2	Smc2	134.24	181.72	32.8	42	56	42	0.988	0.975	1	1.012	1.03	1.001	0.974	0.074038
P70398	Probable ubiquitin carboxyl-terminal hydrolase FAF-X OS=Mus musculus OX=10090 GN=Usp9x	Usp9x	290.71	262.28	16.5	36	42	36	0.96	0.999	1.027	1.02	1.033	1.013	0.974	0.2594
Q9D1G1	Ras-related protein Rab-1B OS=Mus musculus OX=10090 GN=Rab1b	Rab1b	22.187	58.587	59.7	11	29	5	1.015	0.95	0.991	1.024	1.013	0.999	0.974	0.26032
P00493	Hypoxanthine-guanine phosphoribosyltransferase OS=Mus musculus OX=10090 GN=Hprt1	Hprt1	24.57	42.902	43.6	8	13	8	0.963	0.985	1.037	1.024	1.01	1.031	0.974	0.3022
Q9EST5	Acidic leucine-rich nuclear phosphoprotein 32 family member B OS=Mus musculus OX=10090 GN=Anp32b	Anp32b	31.078	28.881	37.1	11	22	8	1.037	0.959	0.991	1.051	1.01	1.006	0.974	0.37198
Q3V1H1	Cytoskeleton-associated protein 2 OS=Mus musculus OX=10090 GN=Ckap2	Ckap2	74.028	48.834	16.1	10	12	10	1.034	0.959	0.984	1.012	1.065	0.981	0.974	0.45764
Q08122	Transducin-like enhancer protein 3 OS=Mus musculus OX=10090 GN=Tle3	Tle3	83.446	6.6823	6.9	5	6	2	0.944	1.023	0.999	1.052	0.974	1.019	0.974	0.46518
P48036	Annexin A5 OS=Mus musculus OX=10090 GN=Anxa5	Anxa5	35.752	73.134	36.1	11	14	11	0.989	0.914	1.036	0.992	0.997	1.028	0.974	0.51318
Q64152	Transcription factor BTF3 OS=Mus musculus OX=10090 GN=Btf3	Btf3	22.031	51.404	32.8	6	11	6	0.982	0.932	1.025	0.994	0.966	1.056	0.974	0.53282
P21460	Cystatin-C OS=Mus musculus OX=10090 GN=Cst3	Cst3	15.531	8.7246	7.9	1	1	1	0.97	1.012	0.982	1.056	0.939	1.047	0.974	0.56848
Q91VN1	Zinc finger protein 24 OS=Mus musculus OX=10090 GN=Znf24	Znf24	41.918	22.602	25.5	9	11	8	1.074	0.952	0.94	1.001	0.993	1.052	0.974	0.57524
Q9QYH6	Melanoma-associated antigen D1 OS=Mus musculus OX=10090 GN=Maged1	Maged1	85.669	103.2	17.9	13	17	13	1.033	0.925	1.013	1.041	1.048	0.96	0.974	0.58406
Q9Z103	Activity-dependent neuroprotector homeobox protein OS=Mus musculus OX=10090 GN=Adnp	Adnp	124.31	137.03	26.5	27	36	27	1.006	1.019	0.943	1.046	0.94	1.062	0.974	0.60044
Q9D0F4	NF-kappa-B-activating protein OS=Mus musculus OX=10090 GN=Nkap	Nkap	47.227	33.689	15.9	4	5	4	1.002	1.064	0.882	1.063	0.929	1.035	0.974	0.70756
P56382	ATP synthase subunit epsilon, mitochondrial OS=Mus musculus OX=10090 GN=Atp5f1e	Atp5f1e	5.8378	4.8078	44.2	3	5	3	1.008	0.986	0.974	1.076	0.9	1.072	0.974	0.71658
Q9CQV4	Reticulophagy regulator 3 OS=Mus musculus OX=10090 GN=Retreg3	Retreg3	51.637	4.9579	3.2	1	2	1	0.977	1.18	0.865	0.969	1.352	0.783	0.974	0.96138
Q8R1B4	Eukaryotic translation initiation factor 3 subunit C OS=Mus musculus OX=10090 GN=Eif3c	Eif3c	105.53	197.67	29.2	28	45	28	0.996	0.98	0.991	1.023	0.999	1.021	0.975	0.048304
Q99JY0	Trifunctional enzyme subunit beta, mitochondrial OS=Mus musculus OX=10090 GN=Hadhb	Hadhb	51.386	102.44	40.8	17	38	17	1.006	0.99	0.972	1.004	1.017	1.023	0.975	0.089658
Q9WUA2	Phenylalanine--tRNA ligase beta subunit OS=Mus musculus OX=10090 GN=Farsb	Farsb	65.696	85.159	39	19	29	19	0.956	0.999	1.005	1.007	1.018	1.01	0.975	0.191504
Q6ZQ38	Cullin-associated NEDD8-dissociated protein 1 OS=Mus musculus OX=10090 GN=Cand1	Cand1	136.33	224.39	33.7	38	63	35	0.977	0.955	1.023	1.004	1.019	1.008	0.975	0.28106
Q8K4F5	Protein ABHD11 OS=Mus musculus OX=10090 GN=Abhd11	Abhd11	33.56	9.9103	12.7	3	4	3	0.954	1.033	0.982	1.018	1.007	1.02	0.975	0.3355
Q3THE2	Myosin regulatory light chain 12B OS=Mus musculus OX=10090 GN=Myl12b	Myl12b	19.779	77.915	54.7	9	24	9	0.998	0.933	0.999	1.004	1.005	0.996	0.975	0.37556
Q5XJY5	Coatomer subunit delta OS=Mus musculus OX=10090 GN=Arcn1	Arcn1	57.229	117.56	41.9	26	38	26	0.975	0.95	1.032	1.019	0.985	1.03	0.975	0.4022
Q9DBG6	Dolichyl-diphosphooligosaccharide--protein glycosyltransferase subunit 2 OS=Mus musculus OX=10090 GN=Rpn2	Rpn2	69.062	82.703	18.4	11	16	11	0.953	1.008	1.014	1.001	1.064	0.985	0.975	0.46572
Q62446	Peptidyl-prolyl cis-trans isomerase FKBP3 OS=Mus musculus OX=10090 GN=Fkbp3	Fkbp3	25.147	49.693	43.8	13	20	13	1.024	0.942	1.007	1.006	1.059	0.985	0.975	0.4832
Q80UY1	Carnosine N-methyltransferase OS=Mus musculus OX=10090 GN=Carnmt1	Carnmt1	46.338	14.7	8	3	3	3	0.99	1.007	1.022	0.971	1.079	1.046	0.975	0.49764
Q8C0Q2	Zinc fingers and homeoboxes protein 3 OS=Mus musculus OX=10090 GN=Zhx3	Zhx3	104.34	38.449	11	7	8	7	0.939	1.036	0.912	0.952	0.993	1.015	0.975	0.57552
Q9JLM8	Serine/threonine-protein kinase DCLK1 OS=Mus musculus OX=10090 GN=Dclk1	Dclk1	84.152	34.556	6.3	4	5	4	0.945	1.061	0.965	1.02	1.06	0.967	0.975	0.59246
Q3UFY0	Ribosomal RNA processing protein 36 homolog OS=Mus musculus OX=10090 GN=Rrp36	Rrp36	28.588	7.3513	12.7	3	4	3	1.014	1.037	0.917	1.03	0.967	1.046	0.975	0.59558
Q6P2L7	Protein CASC4 OS=Mus musculus OX=10090 GN=Casc4	Casc4	49.408	20.169	14.7	6	6	6	1.041	1.019	0.881	0.985	1.041	0.99	0.975	0.64438
Q8BG40	Katanin p80 WD40 repeat-containing subunit B1 OS=Mus musculus OX=10090 GN=Katnb1	Katnb1	72.638	18.244	12	5	5	5	0.922	1.04	1.012	1.03	1.07	0.949	0.975	0.64882
Q6P2K6	Serine/threonine-protein phosphatase 4 regulatory subunit 3A OS=Mus musculus OX=10090 GN=Ppp4r3a	Ppp4r3a	93.841	45.794	13.4	11	16	6	0.954	0.903	1.081	0.972	0.992	1.049	0.975	0.65908
Q9JKZ2	Sodium/myo-inositol cotransporter OS=Mus musculus OX=10090 GN=Slc5a3	Slc5a3	79.582	42.221	13.9	8	15	8	0.993	0.915	1.036	0.925	1.065	1.03	0.975	0.67816
Q6PCP5	Mitochondrial fission factor OS=Mus musculus OX=10090 GN=Mff	Mff	32.931	15.227	32.3	5	6	5	1.068	1.013	0.917	1.09	1.038	0.948	0.975	0.6898
P16627	Heat shock 70 kDa protein 1-like OS=Mus musculus OX=10090 GN=Hspa1l	Hspa1l	70.636	4.0638	12.3	8	37	1	0.868	0.949	1.156	1.063	1.135	0.851	0.975	0.84636
Q91VI7	Ribonuclease inhibitor OS=Mus musculus OX=10090 GN=Rnh1	Rnh1	49.816	91.077	38.6	15	18	15	0.975	1	0.983	1.01	1.001	1.02	0.976	0.057281
Q8CG76	Aflatoxin B1 aldehyde reductase member 2 OS=Mus musculus OX=10090 GN=Akr7a2	Akr7a2	40.612	35.462	24.8	9	11	9	1.014	1.016	0.991	1.013	1.048	1.033	0.976	0.133257
P24547	Inosine-5'-monophosphate dehydrogenase 2 OS=Mus musculus OX=10090 GN=Impdh2	Impdh2	55.814	166.54	48.6	22	34	19	0.981	0.991	0.994	1	1	1.039	0.976	0.144736
Q9EPL8	Importin-7 OS=Mus musculus OX=10090 GN=Ipo7	Ipo7	119.49	215.65	24.7	21	36	20	0.992	0.974	1.004	0.996	1.035	1.011	0.976	0.168463
Q91ZJ5	UTP--glucose-1-phosphate uridylyltransferase OS=Mus musculus OX=10090 GN=Ugp2	Ugp2	56.979	101.57	38.4	18	27	18	0.991	0.966	1.001	0.991	1.01	1.031	0.976	0.188241
Q01853	Transitional endoplasmic reticulum ATPase OS=Mus musculus OX=10090 GN=Vcp	Vcp	89.321	323.31	52.1	39	132	39	0.98	0.985	0.983	1.019	0.982	1.02	0.976	0.1931
Q6PGH1	Protein BUD31 homolog OS=Mus musculus OX=10090 GN=Bud31	Bud31	17	46.218	59	9	13	9	1.003	0.987	0.971	1.018	0.984	1.032	0.976	0.22642
Q9EQH3	Vacuolar protein sorting-associated protein 35 OS=Mus musculus OX=10090 GN=Vps35	Vps35	91.712	229.03	34.3	25	45	25	0.968	0.988	1.019	1.023	0.998	1.027	0.976	0.23396
P62918	60S ribosomal protein L8 OS=Mus musculus OX=10090 GN=Rpl8	Rpl8	28.024	170.59	57.6	15	32	15	1.005	0.963	0.994	1.024	0.978	1.034	0.976	0.31562
Q9CRT8	Exportin-T OS=Mus musculus OX=10090 GN=Xpot	Xpot	109.73	52.4	8.9	7	9	7	0.994	0.962	0.999	0.983	1	1.046	0.976	0.32694
Q9R0N0	Galactokinase OS=Mus musculus OX=10090 GN=Galk1	Galk1	42.295	47.715	23.2	9	13	9	0.967	1.027	0.98	1.042	1.016	0.99	0.976	0.35236
Q91YM2	Rho GTPase-activating protein 35 OS=Mus musculus OX=10090 GN=Arhgap35	Arhgap35	170.39	38.561	9.2	13	17	13	0.958	0.97	1.031	1.008	1	1.024	0.976	0.35438
P63085	Mitogen-activated protein kinase 1 OS=Mus musculus OX=10090 GN=Mapk1	Mapk1	41.275	66.082	38.3	15	26	12	0.941	0.986	1.02	0.986	1.025	1.01	0.976	0.38636
Q8R344	Coiled-coil domain-containing protein 12 OS=Mus musculus OX=10090 GN=Ccdc12	Ccdc12	18.891	18.048	45.8	6	8	6	0.98	1.013	0.975	1.055	0.975	1.012	0.976	0.39938
Q9CY58	Plasminogen activator inhibitor 1 RNA-binding protein OS=Mus musculus OX=10090 GN=Serbp1	Serbp1	44.714	142.9	39.6	16	36	16	0.979	0.959	1.042	1.014	1.032	1.006	0.976	0.40146
Q8BNV1	tRNA (uracil-5-)-methyltransferase homolog A OS=Mus musculus OX=10090 GN=Trmt2a	Trmt2a	63.301	20.426	15.2	7	8	7	1.025	1.031	0.977	1.02	1.087	1.002	0.976	0.46156
Q8BSY0	Aspartyl/asparaginyl beta-hydroxylase OS=Mus musculus OX=10090 GN=Asph	Asph	83.041	73.747	22.5	13	16	13	1.02	0.975	0.987	1.036	1.053	0.966	0.976	0.46984
Q8C5Q4	G-rich sequence factor 1 OS=Mus musculus OX=10090 GN=Grsf1	Grsf1	53.076	29.846	14.6	6	8	6	1.021	0.96	0.975	1	0.972	1.057	0.976	0.47706
Q9D892	Inosine triphosphate pyrophosphatase OS=Mus musculus OX=10090 GN=Itpa	Itpa	21.897	30.047	38.4	6	11	6	0.983	0.977	1.022	1.071	1.011	0.972	0.976	0.50118
Q8K4I3	Rho guanine nucleotide exchange factor 6 OS=Mus musculus OX=10090 GN=Arhgef6	Arhgef6	87.051	-2	2.6	2	3	1	0.98	0.969	1.022	0.968	1.008	1.067	0.976	0.51192
Q9CQV1	Mitochondrial import inner membrane translocase subunit TIM16 OS=Mus musculus OX=10090 GN=Pam16	Pam16	13.784	26.639	29.6	4	4	4	0.939	0.978	1.089	1.037	1.003	1.041	0.976	0.59382
Q9D7Z3	Nucleolar protein 7 OS=Mus musculus OX=10090 GN=Nol7	Nol7	28.97	5.7162	11.8	4	4	4	0.978	1.014	0.975	1.096	0.943	1	0.976	0.65116
Q8BUN5	Mothers against decapentaplegic homolog 3 OS=Mus musculus OX=10090 GN=Smad3	Smad3	48.08	5.7025	10.6	5	6	1	1.04	0.921	1.011	0.994	1.092	0.96	0.976	0.66976
Q8BIJ7	RUN and FYVE domain-containing protein 1 OS=Mus musculus OX=10090 GN=Rufy1	Rufy1	80.376	23.914	10.5	7	10	5	0.944	1.03	1.012	1.106	0.996	0.957	0.976	0.67386
Q9CRA5	Golgi phosphoprotein 3 OS=Mus musculus OX=10090 GN=Golph3	Golph3	33.752	45.806	34.2	9	13	8	0.979	0.969	1.035	0.991	0.953	1.112	0.976	0.68068
Q8CHG7	Rap guanine nucleotide exchange factor 2 OS=Mus musculus OX=10090 GN=Rapgef2	Rapgef2	166.41	11.785	4.1	5	6	5	1.076	0.997	0.895	1.048	0.945	1.047	0.976	0.70704
Q5PRF0	HEAT repeat-containing protein 5A OS=Mus musculus OX=10090 GN=Heatr5a	Heatr5a	219.89	16.464	1.5	2	2	2	0.919	1.031	1.015	1.061	0.914	1.064	0.976	0.72342
Q9ERI6	Retinol dehydrogenase 14 OS=Mus musculus OX=10090 GN=Rdh14	Rdh14	36.365	33.92	32.6	8	9	8	1.02	0.965	0.99	1.029	1.129	0.891	0.976	0.79004
Q8C0D4	Rho GTPase-activating protein 12 OS=Mus musculus OX=10090 GN=Arhgap12	Arhgap12	95.351	18.101	10.7	7	10	7	0.981	0.997	1.006	1.025	1.026	1.003	0.977	0.090496
O08553	Dihydropyrimidinase-related protein 2 OS=Mus musculus OX=10090 GN=Dpysl2	Dpysl2	62.277	223.57	45.5	20	56	16	0.964	0.991	1.015	1.007	1.012	1.022	0.977	0.199415
Q91YQ5	Dolichyl-diphosphooligosaccharide--protein glycosyltransferase subunit 1 OS=Mus musculus OX=10090 GN=Rpn1	Rpn1	68.527	210.16	39	25	45	25	0.994	0.974	1.007	1.022	1.036	0.986	0.977	0.26602
Q99KJ8	Dynactin subunit 2 OS=Mus musculus OX=10090 GN=Dctn2	Dctn2	44.116	105.92	41.3	14	24	14	0.989	0.997	0.991	0.987	1.016	1.043	0.977	0.29496
Q9CZW5	Mitochondrial import receptor subunit TOM70 OS=Mus musculus OX=10090 GN=Tomm70	Tomm70	67.589	96.102	39.6	26	39	26	0.987	0.968	1.028	1.003	1.038	1.011	0.977	0.32388
Q8BFR5	Elongation factor Tu, mitochondrial OS=Mus musculus OX=10090 GN=Tufm	Tufm	49.508	168.58	52	22	51	22	0.945	1.013	0.988	0.998	1.001	1.016	0.977	0.32638
Q8VCS3	Glycosaminoglycan xylosylkinase OS=Mus musculus OX=10090 GN=Fam20b	Fam20b	46.58	7.3021	4.6	2	2	2	0.983	0.97	1.019	1.028	1.038	0.977	0.977	0.38094
Q3UFS0	Protein zyg-11 homolog B OS=Mus musculus OX=10090 GN=Zyg11b	Zyg11b	83.99	10.317	4.8	3	3	3	0.991	1.022	0.958	1.042	0.986	1.014	0.977	0.38896
Q59J78	NADH dehydrogenase [ubiquinone] 1 alpha subcomplex assembly factor 2 OS=Mus musculus OX=10090 GN=Ndufaf2	Ndufaf2	19.628	43.979	60.1	11	13	11	1.019	0.955	1.005	0.992	1.058	1	0.977	0.45222
Q8K2X3	CST complex subunit STN1 OS=Mus musculus OX=10090 GN=Stn1	Stn1	43.485	1.9854	4.5	2	2	2	0.96	0.97	1.042	0.989	1.029	1.024	0.977	0.4527
Q9CUU3	Synaptonemal complex protein 2 OS=Mus musculus OX=10090 GN=Sycp2	Sycp2	172.12	-2	0.9	1	1	1	1.008	1.023	0.942	0.983	1.014	1.046	0.977	0.4902
Q8BH59	Calcium-binding mitochondrial carrier protein Aralar1 OS=Mus musculus OX=10090 GN=Slc25a12	Slc25a12	74.569	141.89	32.2	20	30	18	0.992	0.947	1.02	0.988	1.058	0.982	0.977	0.51614
Q7TNP2	Serine/threonine-protein phosphatase 2A 65 kDa regulatory subunit A beta isoform OS=Mus musculus OX=10090 GN=Ppp2r1b	Ppp2r1b	65.934	24.45	21.1	10	15	6	1.009	1.029	0.92	0.993	1.025	1.01	0.977	0.53068
Q8VE19	GATOR complex protein MIOS OS=Mus musculus OX=10090 GN=Mios	Mios	98.334	10.458	6.1	5	6	5	0.936	1.009	1.045	0.989	1.057	1.015	0.977	0.55794
P48962	ADP/ATP translocase 1 OS=Mus musculus OX=10090 GN=Slc25a4	Slc25a4	32.904	65.065	57.7	20	81	9	0.979	0.92	1.044	1.011	1.02	0.98	0.977	0.56604
Q9CQY6	Ubiquinol-cytochrome-c reductase complex assembly factor 2 OS=Mus musculus OX=10090 GN=Uqcc2	Uqcc2	16.32	15.691	16.2	2	3	2	1.03	0.94	0.998	1.021	0.957	1.06	0.977	0.59508
Q9CY66	H/ACA ribonucleoprotein complex subunit 1 OS=Mus musculus OX=10090 GN=Gar1	Gar1	23.474	42.018	40.3	9	15	9	1.052	1.01	0.937	1.07	1.037	0.964	0.977	0.62964
Q921G8	Gamma-tubulin complex component 2 OS=Mus musculus OX=10090 GN=Tubgcp2	Tubgcp2	103.22	34.727	13.4	11	12	11	0.971	0.922	1.068	0.985	0.996	1.049	0.977	0.63092
Q91VH2	Sorting nexin-9 OS=Mus musculus OX=10090 GN=Snx9	Snx9	66.545	40.702	14.5	8	9	8	1.013	0.937	1.026	0.942	1.107	0.997	0.977	0.71276
Q9Z2B5	Eukaryotic translation initiation factor 2-alpha kinase 3 OS=Mus musculus OX=10090 GN=Eif2ak3	Eif2ak3	124.68	19.864	2.9	2	2	2	0.965	1.047	0.973	0.901	1.216	0.938	0.977	0.8867
Q149F3	Eukaryotic peptide chain release factor GTP-binding subunit ERF3B OS=Mus musculus OX=10090 GN=Gspt2	Gspt2	69.146	20.854	24.7	16	22	3	0.951	0.953	1.055	1.156	0.819	1.055	0.977	0.89984
P19783	Cytochrome c oxidase subunit 4 isoform 1, mitochondrial OS=Mus musculus OX=10090 GN=Cox4i1	Cox4i1	19.53	70.201	26.6	6	18	6	0.989	0.981	0.974	1.005	1.021	0.985	0.978	0.117985
B2RSH2	Guanine nucleotide-binding protein G(i) subunit alpha-1 OS=Mus musculus OX=10090 GN=Gnai1	Gnai1	40.361	3.0339	17.5	7	16	1	1.004	0.99	0.979	0.998	1.006	1.037	0.978	0.177082
P19096	Fatty acid synthase OS=Mus musculus OX=10090 GN=Fasn	Fasn	272.43	323.31	41.1	91	247	91	0.972	0.974	1.015	1	1.016	1.013	0.978	0.199856
Q8R1X6	Spartin OS=Mus musculus OX=10090 GN=Spart	Spart	72.654	7.232	4.3	3	3	3	0.985	0.969	1.02	1.004	1.03	1.006	0.978	0.26824
Q9CQC6	Basic leucine zipper and W2 domain-containing protein 1 OS=Mus musculus OX=10090 GN=Bzw1	Bzw1	48.043	61.765	32.9	17	38	17	0.988	0.961	1.021	0.985	1.02	1.032	0.978	0.37382
Q99N95	39S ribosomal protein L3, mitochondrial OS=Mus musculus OX=10090 GN=Mrpl3	Mrpl3	39.109	32.171	26.1	9	12	9	0.962	1.031	0.966	0.998	1.009	1.019	0.978	0.38064
Q99PU5	Long-chain-fatty-acid--CoA ligase ACSBG1 OS=Mus musculus OX=10090 GN=Acsbg1	Acsbg1	80.425	256.83	43.3	26	51	26	0.993	0.979	1.006	0.987	1.001	1.058	0.978	0.382
O54962	Barrier-to-autointegration factor OS=Mus musculus OX=10090 GN=Banf1	Banf1	10.102	19.102	55.1	5	14	5	1.01	0.966	0.954	1.012	0.966	1.018	0.978	0.4048
Q8VBW6	NEDD8-activating enzyme E1 regulatory subunit OS=Mus musculus OX=10090 GN=Nae1	Nae1	60.273	32.92	18.5	8	11	8	0.993	0.959	1.029	1.044	0.989	1.015	0.978	0.43184
Q61387	Cytochrome c oxidase subunit 7A-related protein, mitochondrial OS=Mus musculus OX=10090 GN=Cox7a2l	Cox7a2l	12.399	9.1546	39.6	5	5	5	0.989	0.956	1.025	1.012	0.971	1.054	0.978	0.51526
P70460	Vasodilator-stimulated phosphoprotein OS=Mus musculus OX=10090 GN=Vasp	Vasp	39.666	12.405	19.2	6	6	6	1.011	0.975	1.022	1.087	0.995	0.995	0.978	0.5383
Q8R409	Protein HEXIM1 OS=Mus musculus OX=10090 GN=Hexim1	Hexim1	40.243	40.184	22.2	5	5	5	0.99	0.939	1.026	0.971	0.997	1.054	0.978	0.55872
Q9JIY5	Serine protease HTRA2, mitochondrial OS=Mus musculus OX=10090 GN=Htra2	Htra2	49.348	12.714	7	3	5	3	0.977	0.939	1.033	0.945	1.041	1.03	0.978	0.61768
Q99LZ3	DNA replication complex GINS protein SLD5 OS=Mus musculus OX=10090 GN=Gins4	Gins4	25.961	19.131	27.8	5	7	5	1.027	0.992	0.939	0.943	1.064	1.017	0.978	0.64922
Q99LC8	Translation initiation factor eIF-2B subunit alpha OS=Mus musculus OX=10090 GN=Eif2b1	Eif2b1	33.816	12.446	18	5	7	5	1	0.965	1.014	1.012	0.946	1.087	0.978	0.6562
P47739	Aldehyde dehydrogenase, dimeric NADP-preferring OS=Mus musculus OX=10090 GN=Aldh3a1	Aldh3a1	50.48	1.5687	1.5	1	2	1	1.058	0.933	0.981	0.96	1.001	1.078	0.978	0.67534
Q8BM72	Heat shock 70 kDa protein 13 OS=Mus musculus OX=10090 GN=Hspa13	Hspa13	51.709	38.449	16.6	8	11	8	0.88	1.055	1.022	0.963	1.068	0.993	0.978	0.72012
Q7TMY4	THO complex subunit 7 homolog OS=Mus musculus OX=10090 GN=Thoc7	Thoc7	23.715	8.462	19.6	4	5	4	1.045	0.899	1.032	0.93	1.096	1.017	0.978	0.75822
Q9DBL1	Short/branched chain specific acyl-CoA dehydrogenase, mitochondrial OS=Mus musculus OX=10090 GN=Acadsb	Acadsb	47.874	60.619	23.8	9	13	9	0.998	0.995	0.982	0.998	1.012	1.029	0.979	0.104365
P46471	26S proteasome regulatory subunit 7 OS=Mus musculus OX=10090 GN=Psmc2	Psmc2	48.647	156.33	59.1	23	48	23	0.997	0.972	1.011	1.014	1.007	1.024	0.979	0.157718
Q8K2B3	Succinate dehydrogenase [ubiquinone] flavoprotein subunit, mitochondrial OS=Mus musculus OX=10090 GN=Sdha	Sdha	72.585	216.38	38.6	21	47	21	0.982	1.011	0.971	1.006	1.012	1.01	0.979	0.21884
Q7TPH6	E3 ubiquitin-protein ligase MYCBP2 OS=Mus musculus OX=10090 GN=Mycbp2	Mycbp2	521.23	18.531	1.6	8	8	8	1.005	0.974	0.998	0.997	1.048	0.995	0.979	0.34632
P54227	Stathmin OS=Mus musculus OX=10090 GN=Stmn1	Stmn1	17.274	57.376	60.4	17	35	14	1.005	0.958	0.996	1.012	0.981	1.03	0.979	0.35462
Q7TQI3	Ubiquitin thioesterase OTUB1 OS=Mus musculus OX=10090 GN=Otub1	Otub1	31.27	129.73	44.3	10	20	10	0.997	1.018	0.98	1.025	0.986	1.047	0.979	0.37602
Q9CZX8	40S ribosomal protein S19 OS=Mus musculus OX=10090 GN=Rps19	Rps19	16.085	81.894	63.4	15	42	15	0.986	0.954	1.03	1.004	1.006	1.024	0.979	0.39864
Q9D0K2	Succinyl-CoA:3-ketoacid coenzyme A transferase 1, mitochondrial OS=Mus musculus OX=10090 GN=Oxct1	Oxct1	55.988	142.6	38.5	15	46	15	0.984	0.994	0.977	0.965	1.037	1.015	0.979	0.40584
Q9DCD0	6-phosphogluconate dehydrogenase, decarboxylating OS=Mus musculus OX=10090 GN=Pgd	Pgd	53.247	166.1	40	20	30	20	0.966	0.97	1.036	1.016	0.997	1.024	0.979	0.40962
P67778	Prohibitin OS=Mus musculus OX=10090 GN=Phb	Phb	29.82	72.729	39.7	10	22	10	1	0.992	0.98	1.047	0.97	1.019	0.979	0.41826
Q61937	Nucleophosmin OS=Mus musculus OX=10090 GN=Npm1	Npm1	32.56	156.79	51.4	18	68	18	1.029	1.002	0.958	1.025	0.983	1.044	0.979	0.48714
Q7TNV0	Protein DEK OS=Mus musculus OX=10090 GN=Dek	Dek	43.158	80.4	28.9	14	29	14	0.976	0.986	0.983	1.028	0.954	1.026	0.979	0.4935
Q9CXZ1	NADH dehydrogenase [ubiquinone] iron-sulfur protein 4, mitochondrial OS=Mus musculus OX=10090 GN=Ndufs4	Ndufs4	19.784	17.787	25.7	4	8	4	0.965	0.953	1.047	0.97	1.043	1.017	0.979	0.57594
P06151	L-lactate dehydrogenase A chain OS=Mus musculus OX=10090 GN=Ldha	Ldha	36.498	61.661	30.7	11	31	10	0.987	0.954	1.042	0.966	1.062	1.02	0.979	0.59858
P62984	Ubiquitin-60S ribosomal protein L40 OS=Mus musculus OX=10090 GN=Uba52	Uba52	14.728	14.021	50	8	49	2	0.984	0.926	1.053	0.987	0.998	1.042	0.979	0.6097
Q3UA16	Kinetochore protein Spc25 OS=Mus musculus OX=10090 GN=Spc25	Spc25	26.457	9.4492	10.2	2	5	2	0.994	0.926	1.039	0.968	1.013	1.04	0.979	0.61682
Q01705	Neurogenic locus notch homolog protein 1 OS=Mus musculus OX=10090 GN=Notch1	Notch1	270.83	11.802	1.9	4	4	4	0.952	1.032	0.995	0.954	1.044	1.044	0.979	0.61728
Q8BU14	Translocation protein SEC62 OS=Mus musculus OX=10090 GN=Sec62	Sec62	45.58	17.202	12.3	6	12	6	1.009	0.952	1.02	1.023	1.065	0.956	0.979	0.621
Q9CR50	RING finger and CHY zinc finger domain-containing protein 1 OS=Mus musculus OX=10090 GN=Rchy1	Rchy1	30.014	16.861	18	6	6	6	1.019	0.921	1	0.937	1.026	1.04	0.979	0.66444
P26645	Myristoylated alanine-rich C-kinase substrate OS=Mus musculus OX=10090 GN=Marcks	Marcks	29.661	92.442	23	7	13	7	1.002	0.918	1.019	0.955	1.074	0.973	0.979	0.69002
O89013	Leptin receptor gene-related protein OS=Mus musculus OX=10090 GN=Leprot	Leprot	14.316	5.6769	10.7	2	2	2	0.936	1.02	1.018	1.096	0.988	0.953	0.979	0.71294
Q9CXK8	60S ribosome subunit biogenesis protein NIP7 homolog OS=Mus musculus OX=10090 GN=Nip7	Nip7	20.451	14.337	22.2	3	3	3	0.98	0.85	1.144	0.912	1.053	1.073	0.979	0.80722
Q91VS7	Microsomal glutathione S-transferase 1 OS=Mus musculus OX=10090 GN=Mgst1	Mgst1	17.551	16.274	16.1	3	6	3	0.932	1.087	0.963	0.938	1.197	0.912	0.979	0.87748
Q80VD1	Protein FAM98B OS=Mus musculus OX=10090 GN=Fam98b	Fam98b	45.349	69.795	27.5	10	20	7	0.989	0.987	0.99	1.027	0.99	1.011	0.98	0.193502
Q11011	Puromycin-sensitive aminopeptidase OS=Mus musculus OX=10090 GN=Npepps	Npepps	103.32	182.75	43.3	36	62	36	0.973	1.008	0.999	0.998	1.022	1.021	0.98	0.197082
Q9CQV5	28S ribosomal protein S24, mitochondrial OS=Mus musculus OX=10090 GN=Mrps24	Mrps24	18.901	7.8153	18	3	4	3	0.983	1.011	0.984	0.992	1.017	1.029	0.98	0.23292
P26041	Moesin OS=Mus musculus OX=10090 GN=Msn	Msn	67.766	224.52	53.7	42	102	31	0.991	0.969	1.02	1	1.02	1.02	0.98	0.28346
Q9D8U8	Sorting nexin-5 OS=Mus musculus OX=10090 GN=Snx5	Snx5	46.797	96.438	31.7	12	16	11	0.996	0.96	1.01	1.005	1.019	1.001	0.98	0.28358
Q9CZ04	COP9 signalosome complex subunit 7a OS=Mus musculus OX=10090 GN=Cops7a	Cops7a	30.224	21.176	23.3	6	7	6	1.02	0.984	1.012	1.046	1.03	1.002	0.98	0.28932
Q9ESN9	C-Jun-amino-terminal kinase-interacting protein 3 OS=Mus musculus OX=10090 GN=Mapk8ip3	Mapk8ip3	147.56	81.809	13.3	14	15	12	0.96	0.991	1.004	0.997	1.033	0.984	0.98	0.37298
Q9QYI3	DnaJ homolog subfamily C member 7 OS=Mus musculus OX=10090 GN=Dnajc7	Dnajc7	56.475	85.551	46	21	30	21	0.984	0.975	1.032	0.996	1.038	1.017	0.98	0.39956
Q8BP67	60S ribosomal protein L24 OS=Mus musculus OX=10090 GN=Rpl24	Rpl24	17.779	51.903	52.2	13	43	13	0.985	0.957	1.027	1.024	0.997	1.008	0.98	0.4052
Q9CPV4	Glyoxalase domain-containing protein 4 OS=Mus musculus OX=10090 GN=Glod4	Glod4	33.316	125.65	55	14	29	14	0.963	0.984	1.021	1.029	0.981	1.02	0.98	0.4089
P62700	Protein yippee-like 5 OS=Mus musculus OX=10090 GN=Ypel5	Ypel5	13.841	8.3902	18.2	2	2	2	0.962	0.984	1.03	1.005	0.994	1.038	0.98	0.43934
Q8CI33	CWF19-like protein 1 OS=Mus musculus OX=10090 GN=Cwf19l1	Cwf19l1	60.193	4.2448	3.4	2	2	2	0.988	0.993	0.998	0.978	1.062	1	0.98	0.5106
Q3TJZ6	Protein FAM98A OS=Mus musculus OX=10090 GN=Fam98a	Fam98a	55.055	32.227	18.4	7	9	4	1.013	0.953	1.008	1.057	0.997	0.982	0.98	0.5289
Q9JHI5	Isovaleryl-CoA dehydrogenase, mitochondrial OS=Mus musculus OX=10090 GN=Ivd	Ivd	46.325	72.63	33.5	15	23	15	0.954	1.047	0.968	1.036	0.999	0.995	0.98	0.5426
P56812	Programmed cell death protein 5 OS=Mus musculus OX=10090 GN=Pdcd5	Pdcd5	14.275	63.774	42.9	5	14	5	0.955	0.956	1.033	0.968	1.001	1.036	0.98	0.55756
Q9ER73	Elongator complex protein 4 OS=Mus musculus OX=10090 GN=Elp4	Elp4	46.325	27.779	24.6	10	10	10	0.998	0.926	1.042	0.992	1.037	0.999	0.98	0.59058
Q3TCX3	KH homology domain-containing protein 4 OS=Mus musculus OX=10090 GN=Khdc4	Khdc4	64.562	11.718	6	4	4	4	0.98	1.001	1.03	1.094	1.011	0.967	0.98	0.65118
Q8VEH8	Endoplasmic reticulum lectin 1 OS=Mus musculus OX=10090 GN=Erlec1	Erlec1	54.906	18.69	10.8	5	5	5	0.951	0.998	1.028	1.012	1.083	0.944	0.98	0.69068
Q8R2S9	Actin-related protein 8 OS=Mus musculus OX=10090 GN=Actr8	Actr8	70.545	8.0673	5.6	3	3	3	1.09	0.882	1.003	1.007	1.036	0.994	0.98	0.71914
Q64008	Ras-related protein Rab-34 OS=Mus musculus OX=10090 GN=Rab34	Rab34	29.1	9.9027	15.1	3	3	3	1.033	0.958	0.991	0.953	1.121	0.97	0.98	0.75878
P26043	Radixin OS=Mus musculus OX=10090 GN=Rdx	Rdx	68.542	92.472	44.3	35	69	24	0.998	0.993	0.996	1.004	1.017	1.023	0.981	0.03002
B9EKR1	Receptor-type tyrosine-protein phosphatase zeta OS=Mus musculus OX=10090 GN=Ptprz1	Ptprz1	254.4	76.271	7.3	16	19	16	1.001	0.993	0.984	1.02	1.007	1.008	0.981	0.042144
Q8K0D5	Elongation factor G, mitochondrial OS=Mus musculus OX=10090 GN=Gfm1	Gfm1	83.549	99.025	34.2	25	31	25	0.994	0.992	0.992	1.016	0.998	1.023	0.981	0.118344
P14869	60S acidic ribosomal protein P0 OS=Mus musculus OX=10090 GN=Rplp0	Rplp0	34.216	136.79	51.7	14	46	14	0.991	0.987	0.998	1.005	0.998	1.032	0.981	0.142038
P20357	Microtubule-associated protein 2 OS=Mus musculus OX=10090 GN=Map2	Map2	199.13	272.69	26.6	43	62	43	1	0.969	0.997	1.02	1.011	0.992	0.981	0.2153
Q91WK1	SPRY domain-containing protein 4 OS=Mus musculus OX=10090 GN=Spryd4	Spryd4	23.275	8.7079	31.4	6	6	6	0.973	1.028	0.982	1.024	1.005	1.012	0.981	0.3359
Q99LI8	Hepatocyte growth factor-regulated tyrosine kinase substrate OS=Mus musculus OX=10090 GN=Hgs	Hgs	86.014	34.336	12.3	10	13	10	0.985	0.959	1.019	1.018	0.991	1.012	0.981	0.36802
P80313	T-complex protein 1 subunit eta OS=Mus musculus OX=10090 GN=Cct7	Cct7	59.652	146.66	51.8	27	61	27	0.987	0.972	1.015	0.999	0.993	1.039	0.981	0.37588
Q8BP48	Methionine aminopeptidase 1 OS=Mus musculus OX=10090 GN=Metap1	Metap1	43.221	29.952	22.5	8	11	8	1.009	0.957	1.011	1.011	1.017	1.007	0.981	0.39408
Q9WVJ2	26S proteasome non-ATPase regulatory subunit 13 OS=Mus musculus OX=10090 GN=Psmd13	Psmd13	42.809	56.347	38.6	16	29	16	0.986	0.968	1.026	0.992	1.007	1.039	0.981	0.42658
P14152	Malate dehydrogenase, cytoplasmic OS=Mus musculus OX=10090 GN=Mdh1	Mdh1	36.511	102.92	41.9	15	49	15	0.968	0.966	1.027	1.025	0.996	0.997	0.981	0.43126
Q9JHU4	Cytoplasmic dynein 1 heavy chain 1 OS=Mus musculus OX=10090 GN=Dync1h1	Dync1h1	532.04	323.31	40.1	183	318	183	0.98	0.964	1.033	0.996	1.033	1.007	0.981	0.44352
P23492	Purine nucleoside phosphorylase OS=Mus musculus OX=10090 GN=Pnp	Pnp	32.277	48.496	51.2	11	21	11	0.987	0.998	1.024	0.992	1.06	1.014	0.981	0.4541
Q62165	Dystroglycan OS=Mus musculus OX=10090 GN=Dag1	Dag1	96.904	39.137	14.2	11	12	11	0.953	0.994	1.027	0.986	1.027	1.019	0.981	0.47608
O35286	Pre-mRNA-splicing factor ATP-dependent RNA helicase DHX15 OS=Mus musculus OX=10090 GN=Dhx15	Dhx15	91.006	173.16	39	33	68	32	0.986	0.976	0.997	1.016	1.041	0.96	0.981	0.48854
P97742	Carnitine O-palmitoyltransferase 1, liver isoform OS=Mus musculus OX=10090 GN=Cpt1a	Cpt1a	88.25	36.407	21.5	15	17	15	0.999	0.966	1.021	1.002	1.052	0.989	0.981	0.48948
Q9DC53	Copine-8 OS=Mus musculus OX=10090 GN=Cpne8	Cpne8	64.667	47.92	17.9	8	10	7	0.95	1.001	1.005	1.046	0.985	0.983	0.981	0.51744
O88271	Craniofacial development protein 1 OS=Mus musculus OX=10090 GN=Cfdp1	Cfdp1	32.921	13.392	17.6	5	7	5	1	0.974	0.995	0.959	1.022	1.045	0.981	0.53206
Q0VBL3	RNA-binding protein 15 OS=Mus musculus OX=10090 GN=Rbm15	Rbm15	105.72	90.89	19.1	17	20	15	1.025	1.013	0.935	1.026	0.992	1.014	0.981	0.54078
Q08943	FACT complex subunit SSRP1 OS=Mus musculus OX=10090 GN=Ssrp1	Ssrp1	80.859	182.37	33.9	24	36	24	1.005	0.975	0.989	1.029	0.957	1.039	0.981	0.5448
Q5SSK3	Transcription elongation factor, mitochondrial OS=Mus musculus OX=10090 GN=Tefm	Tefm	41.873	17.322	16.5	4	6	4	1.004	0.991	0.993	0.969	1.061	1.016	0.981	0.55632
P63276	40S ribosomal protein S17 OS=Mus musculus OX=10090 GN=Rps17	Rps17	15.524	82.678	59.3	9	31	9	0.997	0.969	1.022	1.039	0.96	1.047	0.981	0.58708
Q9Z2M7	Phosphomannomutase 2 OS=Mus musculus OX=10090 GN=Pmm2	Pmm2	27.656	15.532	30.2	8	10	6	0.969	0.964	1.057	0.983	1.022	1.043	0.981	0.59718
Q9DAA6	Exosome complex component CSL4 OS=Mus musculus OX=10090 GN=Exosc1	Exosc1	21.423	34.466	22.6	3	4	3	0.96	1.024	0.963	1.022	0.939	1.044	0.981	0.65004
Q9DB34	Charged multivesicular body protein 2a OS=Mus musculus OX=10090 GN=Chmp2a	Chmp2a	25.134	10.013	12.2	3	4	3	0.996	0.96	1.031	0.951	1.068	1.027	0.981	0.66098
Q3TIX9	U4/U6.U5 tri-snRNP-associated protein 2 OS=Mus musculus OX=10090 GN=Usp39	Usp39	65.146	64.546	23.6	11	15	11	0.992	0.994	0.995	0.978	1.102	0.958	0.981	0.73434
O89079	Coatomer subunit epsilon OS=Mus musculus OX=10090 GN=Cope	Cope	34.567	49.995	42.5	9	12	9	0.966	1.039	0.955	1.072	1.018	0.926	0.981	0.744
Q9CZB3	THUMP domain-containing protein 2 OS=Mus musculus OX=10090 GN=Thumpd2	Thumpd2	57.669	3.3255	2.3	1	1	1	0.96	1.06	0.965	0.988	1.099	0.955	0.981	0.74992
P43136	Nuclear receptor subfamily 2 group F member 6 OS=Mus musculus OX=10090 GN=Nr2f6	Nr2f6	41.967	21.724	14.1	4	4	4	1.127	0.872	0.976	1.028	1.022	0.983	0.981	0.76064
Q9D6K9	Ceramide synthase 5 OS=Mus musculus OX=10090 GN=Cers5	Cers5	48.166	3.3037	3.6	1	1	1	0.9	0.978	1.103	0.954	1.083	1.002	0.981	0.7739
A2RSY6	TRMT1-like protein OS=Mus musculus OX=10090 GN=Trmt1l	Trmt1l	80.86	8.4768	2.2	1	1	1	1.028	0.85	1.094	0.994	0.974	1.062	0.981	0.77732
Q9DCM2	Glutathione S-transferase kappa 1 OS=Mus musculus OX=10090 GN=Gstk1	Gstk1	25.704	9.3994	13.3	3	3	3	0.963	1.072	0.948	0.913	1.051	1.078	0.981	0.78888
Q60823	RAC-beta serine/threonine-protein kinase OS=Mus musculus OX=10090 GN=Akt2	Akt2	55.741	6.2296	18.5	7	9	4	0.931	1.038	1.015	0.9	1.082	1.06	0.981	0.81222
P97494	Glutamate--cysteine ligase catalytic subunit OS=Mus musculus OX=10090 GN=Gclc	Gclc	72.571	25.972	11.3	6	7	6	1.031	0.96	1.029	0.947	1.158	0.975	0.981	0.82074
Q8BXN9	Transmembrane protein 87A OS=Mus musculus OX=10090 GN=Tmem87a	Tmem87a	63.379	8.8363	8.5	4	5	4	0.929	0.835	1.137	0.969	1.121	0.867	0.981	0.86106
P54823	Probable ATP-dependent RNA helicase DDX6 OS=Mus musculus OX=10090 GN=Ddx6	Ddx6	54.191	126.26	39.1	17	34	17	0.981	0.995	0.99	1.01	0.993	1.018	0.982	0.095163
Q93092	Transaldolase OS=Mus musculus OX=10090 GN=Taldo1	Taldo1	37.387	99.092	44.8	20	41	20	0.996	0.965	1.012	0.999	0.999	1.03	0.982	0.3468
Q921F4	Heterogeneous nuclear ribonucleoprotein L-like OS=Mus musculus OX=10090 GN=Hnrnpll	Hnrnpll	64.124	172.34	34.2	18	36	18	0.995	1.02	0.964	0.998	1.008	1.029	0.982	0.37044
Q8BJ90	Zinc finger protein 771 OS=Mus musculus OX=10090 GN=Znf771	Znf771	35.767	20.744	20.5	5	5	5	0.977	1.021	0.976	1.015	1.024	0.989	0.982	0.37506
Q61879	Myosin-10 OS=Mus musculus OX=10090 GN=Myh10	Myh10	228.99	323.31	42.8	86	147	64	0.986	0.974	0.999	1.019	0.971	1.022	0.982	0.38844
P61971	Nuclear transport factor 2 OS=Mus musculus OX=10090 GN=Nutf2	Nutf2	14.478	31.452	35.4	4	17	4	1.004	1.027	0.965	1.024	1.002	1.026	0.982	0.39446
Q9CSN1	SNW domain-containing protein 1 OS=Mus musculus OX=10090 GN=Snw1	Snw1	61.475	69.499	39.2	21	33	21	1.006	0.957	0.97	0.978	1.019	0.989	0.982	0.40434
P14685	26S proteasome non-ATPase regulatory subunit 3 OS=Mus musculus OX=10090 GN=Psmd3	Psmd3	60.718	143.27	45.3	25	49	25	0.991	0.968	1.031	1.003	1.033	1.01	0.982	0.40928
Q61584	Fragile X mental retardation syndrome-related protein 1 OS=Mus musculus OX=10090 GN=Fxr1	Fxr1	76.221	185.36	38.7	24	35	22	0.98	0.974	1.03	0.994	1.025	1.019	0.982	0.4162
P54103	DnaJ homolog subfamily C member 2 OS=Mus musculus OX=10090 GN=Dnajc2	Dnajc2	71.721	56.442	24	14	15	14	1.015	0.972	0.987	0.976	1.022	1.03	0.982	0.44354
P21278	Guanine nucleotide-binding protein subunit alpha-11 OS=Mus musculus OX=10090 GN=Gna11	Gna11	42.024	41.692	30.6	10	14	6	1.022	0.946	1.013	1.006	1.021	1.009	0.982	0.49
Q9CQY2	RNMT-activating mRNA cap methylating subunit OS=Mus musculus OX=10090 GN=Rammet	Rammet	14.555	10.215	30.3	4	4	4	1.022	0.939	0.989	1.018	0.969	1.017	0.982	0.56556
Q9QXB9	Developmentally-regulated GTP-binding protein 2 OS=Mus musculus OX=10090 GN=Drg2	Drg2	40.718	56.458	44.5	14	18	13	0.968	0.952	1.046	0.99	1.015	1.015	0.982	0.56664
Q9CR57	60S ribosomal protein L14 OS=Mus musculus OX=10090 GN=Rpl14	Rpl14	23.564	53.063	30.4	7	15	7	0.972	0.995	1.013	1.053	1.021	0.961	0.982	0.57928
Q61686	Chromobox protein homolog 5 OS=Mus musculus OX=10090 GN=Cbx5	Cbx5	22.186	70.225	51.8	11	32	10	0.971	0.998	0.981	0.967	0.98	1.056	0.982	0.58104
Q61739	Integrin alpha-6 OS=Mus musculus OX=10090 GN=Itga6	Itga6	122.16	156.29	23.6	22	29	22	0.948	1.021	0.988	0.979	1.052	0.981	0.982	0.59672
Q9JJA4	Ribosome biogenesis protein WDR12 OS=Mus musculus OX=10090 GN=Wdr12	Wdr12	47.346	23.859	20.3	9	11	9	0.978	1.079	0.951	1.029	1.015	1.019	0.982	0.66158
Q9JL35	High mobility group nucleosome-binding domain-containing protein 5 OS=Mus musculus OX=10090 GN=Hmgn5	Hmgn5	45.343	11.883	13.8	6	8	6	0.952	0.996	1.035	0.957	1.064	1.017	0.982	0.67042
Q8BQN6	Zinc finger protein OZF OS=Mus musculus OX=10090 GN=Znf146	Znf146	33.092	11.886	17.5	5	5	5	1	1.019	0.96	0.989	0.966	1.078	0.982	0.67278
P30999	Catenin delta-1 OS=Mus musculus OX=10090 GN=Ctnnd1	Ctnnd1	104.92	148.7	31.1	27	35	26	1.006	0.965	1.016	0.957	1.082	1.002	0.982	0.6885
Q9QYF9	Protein NDRG3 OS=Mus musculus OX=10090 GN=Ndrg3	Ndrg3	41.555	14.749	15.2	4	8	4	1.033	1.007	0.9	1.007	0.988	0.998	0.982	0.69116
Q8BQU3	Succinate dehydrogenase assembly factor 3, mitochondrial OS=Mus musculus OX=10090 GN=Sdhaf3	Sdhaf3	14.468	2.8929	7.2	1	1	1	0.975	1.07	0.939	1.016	1.055	0.969	0.982	0.69302
Q8K0C9	GDP-mannose 4,6 dehydratase OS=Mus musculus OX=10090 GN=Gmds	Gmds	41.984	14.812	15.1	5	5	5	0.925	0.936	1.12	0.967	1.077	0.993	0.982	0.77406
Q9CQD1	Ras-related protein Rab-5A OS=Mus musculus OX=10090 GN=Rab5a	Rab5a	23.598	96.75	68.4	11	21	7	0.998	0.939	0.997	1.008	1.084	0.896	0.982	0.80484
P11103	Poly [ADP-ribose] polymerase 1 OS=Mus musculus OX=10090 GN=Parp1	Parp1	113.1	150.98	33.5	32	52	32	1.001	0.998	0.981	1.02	1.014	0.999	0.983	0.116357
Q9CWS0	N(G),N(G)-dimethylarginine dimethylaminohydrolase 1 OS=Mus musculus OX=10090 GN=Ddah1	Ddah1	31.381	80.829	51.6	12	23	11	1.002	1	0.989	1.008	0.998	1.037	0.983	0.23254
Q61595	Kinectin OS=Mus musculus OX=10090 GN=Ktn1	Ktn1	152.59	301.65	35.9	44	62	44	0.98	0.985	0.999	1.007	1.023	0.985	0.983	0.24258
P35564	Calnexin OS=Mus musculus OX=10090 GN=Canx	Canx	67.277	180.23	40.3	33	67	33	0.988	0.989	1.01	1.015	1.033	0.99	0.983	0.30366
Q9D0N7	Chromatin assembly factor 1 subunit B OS=Mus musculus OX=10090 GN=Chaf1b	Chaf1b	63.131	30.395	14.7	8	11	8	1.023	0.975	0.988	1.012	1.015	1.011	0.983	0.3484
Q8CDG3	Deubiquitinating protein VCIP135 OS=Mus musculus OX=10090 GN=Vcpip1	Vcpip1	134.5	30.957	10.5	10	12	10	1.012	0.97	0.997	1.014	0.99	1.025	0.983	0.3586
Q91YP2	Neurolysin, mitochondrial OS=Mus musculus OX=10090 GN=Nln	Nln	80.428	58.563	16.1	11	14	11	1.006	1.009	0.974	1.033	1.021	0.987	0.983	0.38722
P62192	26S proteasome regulatory subunit 4 OS=Mus musculus OX=10090 GN=Psmc1	Psmc1	49.184	207.14	61.6	26	51	26	0.963	0.995	1.007	1.008	0.981	1.028	0.983	0.41286
P46638	Ras-related protein Rab-11B OS=Mus musculus OX=10090 GN=Rab11b	Rab11b	24.489	54.415	45.9	10	20	10	0.997	0.989	1	0.994	1.051	0.992	0.983	0.43678
Q78IK4	MICOS complex subunit Mic27 OS=Mus musculus OX=10090 GN=Apool	Apool	29.26	81.213	29.4	8	13	8	0.986	1.02	0.976	1.043	1.012	0.978	0.983	0.50358
Q9D8N0	Elongation factor 1-gamma OS=Mus musculus OX=10090 GN=Eef1g	Eef1g	50.06	137.88	39.6	21	49	21	0.982	0.96	1.023	1.009	0.978	1.03	0.983	0.505
P62880	Guanine nucleotide-binding protein G(I)/G(S)/G(T) subunit beta-2 OS=Mus musculus OX=10090 GN=Gnb2	Gnb2	37.331	40.614	31.2	9	20	4	0.975	1.021	0.995	1.029	1.052	0.962	0.983	0.60776
P47753	F-actin-capping protein subunit alpha-1 OS=Mus musculus OX=10090 GN=Capza1	Capza1	32.939	68.317	44.4	8	18	5	0.996	0.989	0.983	1.044	0.954	1.02	0.983	0.6171
P63330	Serine/threonine-protein phosphatase 2A catalytic subunit alpha isoform OS=Mus musculus OX=10090 GN=Ppp2ca	Ppp2ca	35.608	7.7776	54.4	13	29	2	0.947	0.975	1.07	1.01	1.018	1.015	0.983	0.6696
Q9Z2X1	Heterogeneous nuclear ribonucleoprotein F OS=Mus musculus OX=10090 GN=Hnrnpf	Hnrnpf	45.729	103.62	31.1	10	48	8	0.986	1.019	0.982	1.044	0.939	1.056	0.983	0.7036
Q9JM13	Rab5 GDP/GTP exchange factor OS=Mus musculus OX=10090 GN=Rabgef1	Rabgef1	56.868	9.5379	8.8	4	4	4	1.038	0.935	1.008	0.959	1.014	1.059	0.983	0.70692
Q8BMG7	Rab3 GTPase-activating protein non-catalytic subunit OS=Mus musculus OX=10090 GN=Rab3gap2	Rab3gap2	152.53	22.08	7.5	9	10	9	1.006	0.935	1.038	0.973	1.077	0.981	0.983	0.72162
Q9DCN2	NADH-cytochrome b5 reductase 3 OS=Mus musculus OX=10090 GN=Cyb5r3	Cyb5r3	34.127	102.05	50.2	14	30	14	0.98	0.973	0.99	1.013	1.055	0.925	0.983	0.73276
Q6A051	Attractin-like protein 1 OS=Mus musculus OX=10090 GN=Atrnl1	Atrnl1	152.47	4.1525	0.8	1	2	1	0.892	0.971	1.116	1.055	0.993	0.982	0.983	0.77838
Q61578	NADPH:adrenodoxin oxidoreductase, mitochondrial OS=Mus musculus OX=10090 GN=Fdxr	Fdxr	54.201	14.444	10.7	4	4	4	1.015	1.066	0.909	0.97	1.098	0.974	0.983	0.78944
Q07235	Glia-derived nexin OS=Mus musculus OX=10090 GN=Serpine2	Serpine2	44.207	80.85	35.8	15	35	15	1.098	0.844	1.043	1.009	1	1.028	0.983	0.79862
Q62188	Dihydropyrimidinase-related protein 3 OS=Mus musculus OX=10090 GN=Dpysl3	Dpysl3	61.936	77.952	33	15	31	12	1.009	1.017	1.005	1.019	1.027	1.035	0.984	0.045321
Q8BL66	Early endosome antigen 1 OS=Mus musculus OX=10090 GN=Eea1	Eea1	160.91	108.11	15.8	20	25	20	0.971	0.991	1.007	1.011	1.01	0.996	0.984	0.23642
Q9QYC0	Alpha-adducin OS=Mus musculus OX=10090 GN=Add1	Add1	80.646	65.425	15.9	10	14	10	0.993	0.982	1.018	0.997	1.02	1.025	0.984	0.29866
Q80UG5	Septin-9 OS=Mus musculus OX=10090 GN=Sept9	Sept9	65.574	127.41	47.5	29	61	29	0.979	0.97	1.014	1	1.001	1.009	0.984	0.31332
P56546	C-terminal-binding protein 2 OS=Mus musculus OX=10090 GN=Ctbp2	Ctbp2	48.956	58.903	28.5	12	21	7	0.996	1.01	0.978	1.016	0.984	1.034	0.984	0.39302
Q3UYV9	Nuclear cap-binding protein subunit 1 OS=Mus musculus OX=10090 GN=Ncbp1	Ncbp1	91.926	111.28	24.3	18	30	17	1.007	0.976	0.986	1.018	1.021	0.977	0.984	0.40948
Q99LY9	NADH dehydrogenase [ubiquinone] iron-sulfur protein 5 OS=Mus musculus OX=10090 GN=Ndufs5	Ndufs5	12.648	27.11	34	5	5	5	0.984	1.017	0.979	1.04	0.995	0.992	0.984	0.46718
Q99JY8	Phospholipid phosphatase 3 OS=Mus musculus OX=10090 GN=Plpp3	Plpp3	35.216	56.786	30.4	8	10	8	0.98	0.971	1.034	0.997	1.026	1.011	0.984	0.47884
Q3UPL0	Protein transport protein Sec31A OS=Mus musculus OX=10090 GN=Sec31a	Sec31a	133.57	123.88	18	21	33	21	0.996	0.957	1.001	0.985	0.985	1.031	0.984	0.4915
P21126	Ubiquitin-like protein 4A OS=Mus musculus OX=10090 GN=Ubl4a	Ubl4a	17.8	24.114	48.4	7	10	7	0.964	1.01	1.014	0.984	1.01	1.043	0.984	0.52564
Q9JKC8	AP-3 complex subunit mu-1 OS=Mus musculus OX=10090 GN=Ap3m1	Ap3m1	46.936	32.811	14.1	5	8	5	0.974	1.045	0.966	1.016	1.019	0.998	0.984	0.55608
Q8C1A5	Thimet oligopeptidase OS=Mus musculus OX=10090 GN=Thop1	Thop1	78.025	92.517	32.5	21	36	21	0.97	0.979	1.018	1.002	0.97	1.044	0.984	0.567
Q80UM3	N-alpha-acetyltransferase 15, NatA auxiliary subunit OS=Mus musculus OX=10090 GN=Naa15	Naa15	100.96	100.23	23.1	27	35	24	1.002	0.942	1.028	1.004	1.006	1.009	0.984	0.59316
Q6P9Q6	FK506-binding protein 15 OS=Mus musculus OX=10090 GN=Fkbp15	Fkbp15	132.96	97.069	9.1	10	11	10	1.014	1.046	0.956	1.007	1.012	1.045	0.984	0.60094
Q99MN9	Propionyl-CoA carboxylase beta chain, mitochondrial OS=Mus musculus OX=10090 GN=Pccb	Pccb	58.408	89.04	39.9	15	26	15	0.967	1.018	0.985	1.007	1.053	0.959	0.984	0.63482
Q61001	Laminin subunit alpha-5 OS=Mus musculus OX=10090 GN=Lama5	Lama5	404.05	31.708	3.6	10	11	10	0.97	0.986	1.011	1.036	1.037	0.943	0.984	0.66892
Q9QZE5	Coatomer subunit gamma-1 OS=Mus musculus OX=10090 GN=Copg1	Copg1	97.512	106.14	26	20	30	16	0.992	0.986	1.016	0.989	0.974	1.079	0.984	0.67532
P19253	60S ribosomal protein L13a OS=Mus musculus OX=10090 GN=Rpl13a	Rpl13a	23.464	58.441	41.4	11	32	11	1.001	0.95	1.054	0.971	1.045	1.038	0.984	0.68652
Q99KK9	Probable histidine--tRNA ligase, mitochondrial OS=Mus musculus OX=10090 GN=Hars2	Hars2	56.985	26.011	25.9	14	18	11	0.996	1.004	0.978	1.008	1.067	0.95	0.984	0.69332
Q922D4	Serine/threonine-protein phosphatase 6 regulatory subunit 3 OS=Mus musculus OX=10090 GN=Ppp6r3	Ppp6r3	94.652	94.848	17.1	12	15	12	1.001	0.936	1.036	0.957	1.031	1.032	0.984	0.70278
Q3V0C5	Ubiquitin carboxyl-terminal hydrolase 48 OS=Mus musculus OX=10090 GN=Usp48	Usp48	120.63	26.337	5.7	4	4	4	1.019	1.04	0.924	1.049	0.984	0.998	0.984	0.70356
Q7TNE3	Sperm-associated antigen 7 OS=Mus musculus OX=10090 GN=Spag7	Spag7	25.921	21.514	23.3	5	6	5	0.99	0.942	1.034	0.942	1.062	1.009	0.984	0.74618
Q80T85	DDB1- and CUL4-associated factor 5 OS=Mus musculus OX=10090 GN=Dcaf5	Dcaf5	103.67	29.293	6.7	5	6	5	0.937	1.054	0.979	1.061	0.942	1.015	0.984	0.7593
Q9CQW2	ADP-ribosylation factor-like protein 8B OS=Mus musculus OX=10090 GN=Arl8b	Arl8b	21.539	39.848	23.7	5	8	3	0.973	1.046	0.927	0.956	1.073	0.964	0.984	0.77456
Q99J83	Autophagy protein 5 OS=Mus musculus OX=10090 GN=Atg5	Atg5	32.402	27.771	19.3	4	4	4	0.918	0.927	1.134	1.064	0.973	0.989	0.984	0.80326
Q80YV4	Pantothenate kinase 4 OS=Mus musculus OX=10090 GN=Pank4	Pank4	91.521	5.3394	3	2	2	2	0.979	0.91	1.095	0.93	1.046	1.056	0.984	0.81136
Q9DBU6	Serine/Arginine-related protein 53 OS=Mus musculus OX=10090 GN=Rsrc1	Rsrc1	38.637	7.7766	7.8	2	2	2	1.049	0.957	0.98	0.915	1.069	1.05	0.984	0.81164
O35295	Transcriptional activator protein Pur-beta OS=Mus musculus OX=10090 GN=Purb	Purb	33.901	168.73	41.7	15	25	15	0.995	0.985	1.007	1.016	1	1.018	0.985	0.140785
P11440	Cyclin-dependent kinase 1 OS=Mus musculus OX=10090 GN=Cdk1	Cdk1	34.106	102.37	54.9	15	31	13	0.984	0.997	0.995	0.994	0.997	1.029	0.985	0.28434
P51150	Ras-related protein Rab-7a OS=Mus musculus OX=10090 GN=Rab7a	Rab7a	23.489	160.37	67.6	14	31	14	0.998	0.993	1.001	1.033	1.024	0.982	0.985	0.43376
Q99NB9	Splicing factor 3B subunit 1 OS=Mus musculus OX=10090 GN=Sf3b1	Sf3b1	145.81	314.25	38.7	45	82	45	1.006	0.999	0.987	1.033	1.024	0.98	0.985	0.44156
Q80X50	Ubiquitin-associated protein 2-like OS=Mus musculus OX=10090 GN=Ubap2l	Ubap2l	116.8	160.57	22.7	18	27	18	1.005	0.986	0.999	1.02	0.979	1.035	0.985	0.45972
P50431	Serine hydroxymethyltransferase, cytosolic OS=Mus musculus OX=10090 GN=Shmt1	Shmt1	52.6	57.362	17.6	8	15	7	0.989	0.999	0.99	1.013	0.972	1.039	0.985	0.48958
P59114	Phosphorylated CTD-interacting factor 1 OS=Mus musculus OX=10090 GN=Pcif1	Pcif1	80.504	5.8115	3.1	2	2	2	1.032	0.971	0.981	1.005	1.013	1.011	0.985	0.50444
Q99KY4	Cyclin-G-associated kinase OS=Mus musculus OX=10090 GN=Gak	Gak	143.64	31.663	7.3	9	9	9	1.01	1.004	0.955	0.986	1.025	1.003	0.985	0.50856
Q9CQ60	6-phosphogluconolactonase OS=Mus musculus OX=10090 GN=Pgls	Pgls	27.254	67.326	49	10	17	10	0.959	1.002	0.999	1.025	0.964	1.017	0.985	0.55832
Q8BSZ2	AP-3 complex subunit sigma-2 OS=Mus musculus OX=10090 GN=Ap3s2	Ap3s2	22.017	3.6536	5.7	1	1	1	0.984	0.996	1.006	1.021	1.042	0.968	0.985	0.5601
Q9CYG7	Mitochondrial import receptor subunit TOM34 OS=Mus musculus OX=10090 GN=Tomm34	Tomm34	34.278	99.844	49.5	14	18	14	1.001	0.982	1.026	0.999	1.06	0.995	0.985	0.5773
Q9WVA4	Transgelin-2 OS=Mus musculus OX=10090 GN=Tagln2	Tagln2	22.395	149.2	69.3	14	73	12	0.978	1.016	0.965	1.021	0.964	1.018	0.985	0.57792
Q8BZQ7	Anaphase-promoting complex subunit 2 OS=Mus musculus OX=10090 GN=Anapc2	Anapc2	95.306	27.427	10.9	8	10	8	0.952	0.978	1.036	1.015	0.993	1.002	0.985	0.58394
Q61035	Histidine--tRNA ligase, cytoplasmic OS=Mus musculus OX=10090 GN=Hars	Hars	57.432	77.345	39.3	20	31	17	0.967	0.988	1.02	0.968	1.016	1.036	0.985	0.59088
Q99J62	Replication factor C subunit 4 OS=Mus musculus OX=10090 GN=Rfc4	Rfc4	39.866	63.909	40.9	15	17	15	0.99	0.96	1.035	1.012	0.977	1.041	0.985	0.62446
Q99L13	3-hydroxyisobutyrate dehydrogenase, mitochondrial OS=Mus musculus OX=10090 GN=Hibadh	Hibadh	35.44	54.992	27.5	6	7	6	0.957	1.043	0.97	1.021	0.976	1.019	0.985	0.63024
Q9Z0H8	CAP-Gly domain-containing linker protein 2 OS=Mus musculus OX=10090 GN=Clip2	Clip2	115.91	91.374	24.1	22	23	18	0.961	0.949	1.048	1.019	0.994	0.99	0.985	0.64806
O35841	Apoptosis inhibitor 5 OS=Mus musculus OX=10090 GN=Api5	Api5	56.784	111.41	36.3	17	28	17	1.021	0.948	1.01	0.982	0.992	1.051	0.985	0.64886
Q9D2R0	Acetoacetyl-CoA synthetase OS=Mus musculus OX=10090 GN=Aacs	Aacs	75.199	99.892	28.4	20	28	20	0.983	0.94	1.032	0.963	1.016	1.02	0.985	0.66716
Q99LJ0	CTTNBP2 N-terminal-like protein OS=Mus musculus OX=10090 GN=Cttnbp2nl	Cttnbp2nl	69.84	71.907	30.1	15	20	15	1.002	0.988	0.992	0.98	0.975	1.072	0.985	0.69578
Q5FWI3	Cell surface hyaluronidase OS=Mus musculus OX=10090 GN=Tmem2	Tmem2	153.8	24.317	6.9	9	9	9	0.952	0.965	1.087	0.994	1.039	1.018	0.985	0.71658
Q6ZWV3	60S ribosomal protein L10 OS=Mus musculus OX=10090 GN=Rpl10	Rpl10	24.604	73.657	45.8	13	35	13	1.017	0.963	0.98	1.022	0.937	1.046	0.985	0.72106
O08600	Endonuclease G, mitochondrial OS=Mus musculus OX=10090 GN=Endog	Endog	32.19	5.9106	10.5	3	3	3	0.943	1.047	0.998	0.958	1.059	1.018	0.985	0.72796
Q3SXD3	HD domain-containing protein 2 OS=Mus musculus OX=10090 GN=Hddc2	Hddc2	22.753	29.874	38.2	6	6	6	0.928	0.95	1.071	0.963	0.975	1.055	0.985	0.77716
Q99KN2	Probable cytosolic iron-sulfur protein assembly protein CIAO1 OS=Mus musculus OX=10090 GN=Ciao1	Ciao1	37.632	9.7425	10.6	3	4	3	1.038	0.99	0.981	0.931	1.067	1.058	0.985	0.78428
Q3TIU4	2',5'-phosphodiesterase 12 OS=Mus musculus OX=10090 GN=Pde12	Pde12	67.513	48.221	15	7	9	7	1.041	0.924	0.982	1.049	1.029	0.914	0.985	0.80544
P28798	Granulins OS=Mus musculus OX=10090 GN=Grn	Grn	63.458	64.628	10.7	4	9	4	1.082	0.973	0.931	1.019	0.934	1.077	0.985	0.81844
P70297	Signal transducing adapter molecule 1 OS=Mus musculus OX=10090 GN=Stam	Stam	59.771	9.0786	5.1	3	3	3	0.974	1.007	1.011	0.925	1.143	0.971	0.985	0.8676
P29758	Ornithine aminotransferase, mitochondrial OS=Mus musculus OX=10090 GN=Oat	Oat	48.354	192.36	45.6	21	35	21	0.993	1.004	0.981	0.997	0.997	1.027	0.986	0.2975
Q99LC5	Electron transfer flavoprotein subunit alpha, mitochondrial OS=Mus musculus OX=10090 GN=Etfa	Etfa	35.009	79.875	43.5	13	36	13	0.984	1.015	0.985	1.028	1.007	0.991	0.986	0.3958
P33610	DNA primase large subunit OS=Mus musculus OX=10090 GN=Prim2	Prim2	58.408	38.233	18.2	9	9	9	0.998	0.994	1.038	1.04	1.018	1.014	0.986	0.43146
Q8C4Y3	Negative elongation factor B OS=Mus musculus OX=10090 GN=Nelfb	Nelfb	65.636	37.261	22.1	13	14	13	1.012	1.004	0.983	0.994	1.043	1.006	0.986	0.4404
Q80VJ2	Steroid receptor RNA activator 1 OS=Mus musculus OX=10090 GN=Sra1	Sra1	25.557	16.869	28	4	4	4	1.028	0.981	0.976	1.017	1.012	0.999	0.986	0.44902
Q61335	B-cell receptor-associated protein 31 OS=Mus musculus OX=10090 GN=Bcap31	Bcap31	27.956	56.547	34.3	12	22	12	0.989	0.971	1.028	1.012	1.031	0.988	0.986	0.52722
P18572	Basigin OS=Mus musculus OX=10090 GN=Bsg	Bsg	42.444	35.99	14.1	5	7	5	1.011	0.986	1.004	1.028	1.041	0.975	0.986	0.5521
Q3UQN2	F-BAR domain only protein 2 OS=Mus musculus OX=10090 GN=Fcho2	Fcho2	88.733	60.521	25.7	17	19	17	0.985	1.024	0.979	1.034	1.017	0.978	0.986	0.56588
P97807	Fumarate hydratase, mitochondrial OS=Mus musculus OX=10090 GN=Fh	Fh	54.356	112.91	44.6	21	36	21	0.983	1.011	0.986	1.029	0.966	1.027	0.986	0.57802
Q810A7	ATP-dependent RNA helicase DDX42 OS=Mus musculus OX=10090 GN=Ddx42	Ddx42	101.96	114.23	26.3	21	28	21	1.025	0.95	0.987	0.982	0.992	1.031	0.986	0.60902
Q80Y86	Mitogen-activated protein kinase 15 OS=Mus musculus OX=10090 GN=Mapk15	Mapk15	60.678	1.99	1.5	1	1	1	0.935	1.014	1.038	1.008	1.022	0.999	0.986	0.66874
P16015	Carbonic anhydrase 3 OS=Mus musculus OX=10090 GN=Ca3	Ca3	29.366	58.612	48.1	9	13	9	0.994	0.975	1.06	0.99	1.067	1.016	0.986	0.68564
O88796	Ribonuclease P protein subunit p30 OS=Mus musculus OX=10090 GN=Rpp30	Rpp30	29.473	21.269	23.1	6	7	6	1.051	0.938	1.005	0.984	1.018	1.035	0.986	0.69802
Q3UIK4	N6-adenosine-methyltransferase non-catalytic subunit OS=Mus musculus OX=10090 GN=Mettl14	Mettl14	52.122	4.165	6.8	2	3	2	1.013	1.01	0.965	1.026	1.052	0.953	0.986	0.7049
Q921I1	Serotransferrin OS=Mus musculus OX=10090 GN=Tf	Tf	76.723	31.996	9.6	7	8	7	1.004	1.029	0.941	0.973	1.056	0.988	0.986	0.71386
Q9R1T4	Septin-6 OS=Mus musculus OX=10090 GN=Sept6	Sept6	49.619	69.759	35	13	27	5	0.949	0.968	1.005	1.049	0.953	0.962	0.986	0.71612
Q3THJ3	Probable RNA-binding protein EIF1AD OS=Mus musculus OX=10090 GN=Eif1ad	Eif1ad	19.52	16.874	17.6	2	3	2	0.937	1.048	0.996	0.97	1.019	1.033	0.986	0.72216
P16675	Lysosomal protective protein OS=Mus musculus OX=10090 GN=Ctsa	Ctsa	53.844	37.953	17.3	7	8	7	0.944	0.989	0.993	0.984	1.045	0.938	0.986	0.72684
Q9EPC1	Alpha-parvin OS=Mus musculus OX=10090 GN=Parva	Parva	42.329	48.227	22.6	8	14	8	0.993	0.943	1.069	0.975	1.056	1.018	0.986	0.7399
Q7TQK5	Coiled-coil domain-containing protein 93 OS=Mus musculus OX=10090 GN=Ccdc93	Ccdc93	72.602	20.022	9.4	6	6	6	0.961	0.953	1.04	1.036	0.944	1.016	0.986	0.74036
Q8K3W3	Protein CASC3 OS=Mus musculus OX=10090 GN=Casc3	Casc3	75.769	6.2027	1.6	1	1	1	1.048	0.909	1.025	1.033	0.986	1.006	0.986	0.74568
P21619	Lamin-B2 OS=Mus musculus OX=10090 GN=Lmnb2	Lmnb2	67.317	189.62	51.5	32	55	27	1.01	1.072	0.908	1.029	1.023	0.979	0.986	0.77358
Q9QYI5	DnaJ homolog subfamily B member 2 OS=Mus musculus OX=10090 GN=Dnajb2	Dnajb2	35.593	2.6318	3.7	1	1	1	1.075	0.969	0.946	0.977	1.085	0.971	0.986	0.7986
Q922S8	Kinesin-like protein KIF2C OS=Mus musculus OX=10090 GN=Kif2c	Kif2c	81.084	58.236	17.2	11	15	9	0.933	1.004	1.047	0.941	1.076	1.008	0.986	0.80858
Q6ZQF0	DNA topoisomerase 2-binding protein 1 OS=Mus musculus OX=10090 GN=Topbp1	Topbp1	168.86	14.166	4.9	8	8	8	0.911	1.052	1.021	1.056	0.941	1.028	0.986	0.81046
Q8QZZ7	EKC/KEOPS complex subunit Tprkb OS=Mus musculus OX=10090 GN=Tprkb	Tprkb	19.556	8.753	21.1	2	2	2	0.915	1.156	0.923	0.988	1.064	0.983	0.986	0.82598
O88986	2-amino-3-ketobutyrate coenzyme A ligase, mitochondrial OS=Mus musculus OX=10090 GN=Gcat	Gcat	44.93	25.121	12	4	6	4	0.968	1.055	0.998	0.948	1.114	1.002	0.986	0.82694
P26450	Phosphatidylinositol 3-kinase regulatory subunit alpha OS=Mus musculus OX=10090 GN=Pik3r1	Pik3r1	83.516	15.325	4	3	3	3	1.064	0.977	0.952	0.933	1.141	0.962	0.986	0.88018
Q9D650	Protein FAM84A OS=Mus musculus OX=10090 GN=Fam84a	Fam84a	32.675	8.6657	3.1	1	1	1	0.937	1.053	0.994	0.937	0.922	1.167	0.986	0.91722
Q9JHS9	Spliceosome-associated protein CWC15 homolog OS=Mus musculus OX=10090 GN=Cwc15	Cwc15	26.624	29.912	19.2	3	5	3	1.042	1.064	0.867	1.106	0.812	1.098	0.986	0.94724
Q91W50	Cold shock domain-containing protein E1 OS=Mus musculus OX=10090 GN=Csde1	Csde1	88.79	224.13	44.5	38	57	38	0.989	0.989	0.996	1.002	1.001	1.009	0.987	0.020899
Q7TT37	Elongator complex protein 1 OS=Mus musculus OX=10090 GN=Elp1	Elp1	149.58	89.778	16.9	19	25	19	0.988	1	0.994	0.996	1.018	1.008	0.987	0.139097
Q8JZN5	Acyl-CoA dehydrogenase family member 9, mitochondrial OS=Mus musculus OX=10090 GN=Acad9	Acad9	68.721	89.052	31.2	19	27	19	0.991	1.001	0.998	1.004	1.035	0.991	0.987	0.37646
Q02053	Ubiquitin-like modifier-activating enzyme 1 OS=Mus musculus OX=10090 GN=Uba1	Uba1	117.81	323.31	39.9	35	96	35	0.973	0.996	1.009	1.017	0.989	1.011	0.987	0.39176
P32067	Lupus La protein homolog OS=Mus musculus OX=10090 GN=Ssb	Ssb	47.756	176.5	51.1	25	48	25	0.994	1.004	0.986	1.03	1.006	0.986	0.987	0.4111
Q9JLI8	Squamous cell carcinoma antigen recognized by T-cells 3 OS=Mus musculus OX=10090 GN=Sart3	Sart3	109.62	140.25	29.3	25	30	25	0.975	1.009	1.002	0.989	1.011	1.024	0.987	0.43448
Q76N33	AMSH-like protease OS=Mus musculus OX=10090 GN=Stambpl1	Stambpl1	49.639	6.9935	4.1	2	2	2	0.994	0.983	1.007	1.021	0.966	1.037	0.987	0.59894
P61222	ATP-binding cassette sub-family E member 1 OS=Mus musculus OX=10090 GN=Abce1	Abce1	67.314	100.51	38.1	24	36	24	0.979	0.956	1.051	1.01	1.005	1.01	0.987	0.67636
Q8CCF0	U4/U6 small nuclear ribonucleoprotein Prp31 OS=Mus musculus OX=10090 GN=Prpf31	Prpf31	55.429	51.583	28.3	13	17	13	1.039	1.025	0.965	0.988	1.061	1.021	0.987	0.68174
Q3V1L4	Cytosolic purine 5'-nucleotidase OS=Mus musculus OX=10090 GN=Nt5c2	Nt5c2	64.808	8.2417	5.7	3	4	3	0.997	0.943	1.016	1.023	0.954	1.019	0.987	0.6949
Q8VEE0	Ribulose-phosphate 3-epimerase OS=Mus musculus OX=10090 GN=Rpe	Rpe	24.945	27.817	12.7	3	6	3	0.983	0.988	1.017	0.948	1.031	1.048	0.987	0.73052
Q91V92	ATP-citrate synthase OS=Mus musculus OX=10090 GN=Acly	Acly	119.73	323.31	46.7	49	99	49	0.989	0.935	1.048	0.968	1.02	1.023	0.987	0.73156
Q91WG2	Rab GTPase-binding effector protein 2 OS=Mus musculus OX=10090 GN=Rabep2	Rabep2	62.132	16.67	15.2	7	7	7	0.969	1.042	0.987	1.035	1.051	0.953	0.987	0.74298
O70310	Glycylpeptide N-tetradecanoyltransferase 1 OS=Mus musculus OX=10090 GN=Nmt1	Nmt1	56.888	37.759	13.9	8	14	7	1.044	0.98	0.963	0.955	1.017	1.054	0.987	0.75318
Q8BYU6	Torsin-1A-interacting protein 2 OS=Mus musculus OX=10090 GN=Tor1aip2	Tor1aip2	54.495	32.493	11.8	5	7	4	1.025	0.931	1.03	1.018	1.045	0.961	0.987	0.76616
Q3TCH7	Cullin-4A OS=Mus musculus OX=10090 GN=Cul4a	Cul4a	87.752	21.551	16.7	14	15	8	1.01	0.962	1.029	0.943	1.052	1.046	0.987	0.77656
Q9D1H7	Golgi to ER traffic protein 4 homolog OS=Mus musculus OX=10090 GN=Get4	Get4	36.525	21.649	11.6	3	5	3	0.947	0.973	1.107	0.946	1.075	1.046	0.987	0.8323
Q8K3W0	BRISC and BRCA1-A complex member 2 OS=Mus musculus OX=10090 GN=Babam2	Babam2	43.544	19.652	13.3	4	4	4	0.97	0.994	1.008	1.011	1.085	0.916	0.987	0.83642
Q91ZU6	Dystonin OS=Mus musculus OX=10090 GN=Dst	Dst	834.21	32.378	2.5	14	15	12	1.079	1.088	0.829	0.965	1.118	0.953	0.987	0.86748
Q8VC16	Leucine-rich repeat-containing protein 14 OS=Mus musculus OX=10090 GN=Lrrc14	Lrrc14	54.968	4.7812	4.7	2	2	2	0.988	1.152	0.878	0.764	1.484	0.811	0.987	0.90826
Q8BFY9	Transportin-1 OS=Mus musculus OX=10090 GN=Tnpo1	Tnpo1	102.36	125.89	25.3	23	50	23	0.98	0.997	1.003	1.007	1.002	1.008	0.988	0.160224
P16546	Spectrin alpha chain, non-erythrocytic 1 OS=Mus musculus OX=10090 GN=Sptan1	Sptan1	284.59	323.31	42.8	103	160	103	0.997	0.977	1.008	0.992	1.012	1.015	0.988	0.34808
P29341	Polyadenylate-binding protein 1 OS=Mus musculus OX=10090 GN=Pabpc1	Pabpc1	70.67	192.04	38.1	28	67	28	1	0.976	1.017	1.017	1.007	1.006	0.988	0.37462
P49722	Proteasome subunit alpha type-2 OS=Mus musculus OX=10090 GN=Psma2	Psma2	25.926	51.039	34.6	7	15	7	0.984	0.995	1.023	0.997	1.016	1.024	0.988	0.45218
Q6P9R2	Serine/threonine-protein kinase OSR1 OS=Mus musculus OX=10090 GN=Oxsr1	Oxsr1	58.213	54.718	19.2	8	10	7	1.018	0.991	0.994	1.004	0.998	1.036	0.988	0.46752
Q8CGC7	Bifunctional glutamate/proline--tRNA ligase OS=Mus musculus OX=10090 GN=Eprs	Eprs	170.08	323.31	38.6	58	114	58	0.992	0.965	1.024	0.994	1.013	1.01	0.988	0.53576
Q9WUL7	ADP-ribosylation factor-like protein 3 OS=Mus musculus OX=10090 GN=Arl3	Arl3	20.486	42.252	37.4	5	8	5	0.978	1.006	1.005	1.021	0.977	1.027	0.988	0.55312
O70589	Peripheral plasma membrane protein CASK OS=Mus musculus OX=10090 GN=Cask	Cask	105.11	20.219	8.7	8	10	8	1.032	0.96	1.018	1.016	1.015	1.016	0.988	0.62464
Q02819	Nucleobindin-1 OS=Mus musculus OX=10090 GN=Nucb1	Nucb1	53.408	182.08	55.1	24	34	24	0.996	1.042	0.968	0.994	1.001	1.049	0.988	0.6652
Q924C1	Exportin-5 OS=Mus musculus OX=10090 GN=Xpo5	Xpo5	136.97	109.05	20.5	21	28	21	0.989	0.951	1.036	1.029	0.974	1.009	0.988	0.69634
P08752	Guanine nucleotide-binding protein G(i) subunit alpha-2 OS=Mus musculus OX=10090 GN=Gnai2	Gnai2	40.489	54.777	36.9	13	25	7	0.96	1.04	0.949	0.986	1.024	0.976	0.988	0.70588
Q9CQH3	NADH dehydrogenase [ubiquinone] 1 beta subcomplex subunit 5, mitochondrial OS=Mus musculus OX=10090 GN=Ndufb5	Ndufb5	21.71	26.558	24.9	6	9	6	0.98	0.994	1.025	0.989	1.064	0.981	0.988	0.72144
Q3UDE2	Tubulin--tyrosine ligase-like protein 12 OS=Mus musculus OX=10090 GN=Ttll12	Ttll12	74.042	62.157	23.9	12	13	12	1.001	1.02	0.987	1.037	1.052	0.955	0.988	0.74344
P84078	ADP-ribosylation factor 1 OS=Mus musculus OX=10090 GN=Arf1	Arf1	20.697	66.596	48.1	8	20	4	0.94	1.082	0.972	0.985	1.027	1.018	0.988	0.77396
Q9CXH7	Shugoshin 1 OS=Mus musculus OX=10090 GN=Sgo1	Sgo1	58.965	2.6851	1.9	1	2	1	1.016	0.962	1.014	0.938	1.061	1.029	0.988	0.80376
Q8K3Z0	Nucleotide-binding oligomerization domain-containing protein 2 OS=Mus musculus OX=10090 GN=Nod2	Nod2	113.56	1.9866	1.7	2	3	2	0.965	1.005	1.004	1.016	0.927	1.067	0.988	0.82008
Q8CGB3	Uveal autoantigen with coiled-coil domains and ankyrin repeats OS=Mus musculus OX=10090 GN=Uaca	Uaca	160.81	6.1527	3.4	5	5	5	0.937	0.955	1.096	0.944	1.01	1.071	0.988	0.83724
Q8C0C0	Zinc fingers and homeoboxes protein 2 OS=Mus musculus OX=10090 GN=Zhx2	Zhx2	92.258	1.8448	1.7	2	2	2	1.067	0.961	0.956	1.037	0.922	1.06	0.988	0.8529
Q6PJN8	DALR anticodon-binding domain-containing protein 3 OS=Mus musculus OX=10090 GN=Dalrd3	Dalrd3	58.732	5.6625	5.9	3	3	3	0.901	1.057	1.036	0.885	1.045	1.1	0.988	0.9077
P70168	Importin subunit beta-1 OS=Mus musculus OX=10090 GN=Kpnb1	Kpnb1	97.183	323.31	37.2	30	95	30	1	0.979	0.994	1.014	0.996	0.996	0.989	0.27272
Q6PB66	Leucine-rich PPR motif-containing protein, mitochondrial OS=Mus musculus OX=10090 GN=Lrpprc	Lrpprc	156.61	323.31	45.7	58	84	58	0.991	0.99	1.007	0.996	1.025	0.999	0.989	0.3758
P61979	Heterogeneous nuclear ribonucleoprotein K OS=Mus musculus OX=10090 GN=Hnrnpk	Hnrnpk	50.976	125.37	36.7	15	49	15	1.018	0.986	0.972	0.997	1.005	1.008	0.989	0.45786
Q8BH58	TIP41-like protein OS=Mus musculus OX=10090 GN=Tiprl	Tiprl	31.253	20.469	10.3	3	6	3	1.03	0.999	1.028	1.012	1.047	1.031	0.989	0.48398
Q01279	Epidermal growth factor receptor OS=Mus musculus OX=10090 GN=Egfr	Egfr	134.85	185.09	26.9	27	30	27	1.002	0.979	1.016	0.991	1.034	1.004	0.989	0.55814
Q9JLJ2	4-trimethylaminobutyraldehyde dehydrogenase OS=Mus musculus OX=10090 GN=Aldh9a1	Aldh9a1	53.514	27.731	17.2	7	9	7	0.985	1.034	0.959	0.992	1.02	1	0.989	0.6433
P10605	Cathepsin B OS=Mus musculus OX=10090 GN=Ctsb	Ctsb	37.279	88.676	36	10	26	10	0.954	1.043	0.98	0.997	1.005	1.007	0.989	0.71026
Q9WUD1	STIP1 homology and U box-containing protein 1 OS=Mus musculus OX=10090 GN=Stub1	Stub1	34.909	53.13	42.4	13	16	13	0.975	0.961	1.05	0.994	0.995	1.031	0.989	0.7106
Q9R0Q7	Prostaglandin E synthase 3 OS=Mus musculus OX=10090 GN=Ptges3	Ptges3	18.721	54.339	30.6	5	17	5	0.997	0.944	1.032	1.02	0.974	1.011	0.989	0.72444
Q3TWF6	WD repeat-containing protein 70 OS=Mus musculus OX=10090 GN=Wdr70	Wdr70	73.118	23.671	11.6	7	9	7	0.972	0.959	1.03	1.017	0.951	1.025	0.989	0.75794
P46978	Dolichyl-diphosphooligosaccharide--protein glycosyltransferase subunit STT3A OS=Mus musculus OX=10090 GN=Stt3a	Stt3a	80.597	38.55	14.9	11	19	11	1.012	0.948	1.011	1.011	1.039	0.954	0.989	0.75938
Q9QWF0	Chromatin assembly factor 1 subunit A OS=Mus musculus OX=10090 GN=Chaf1a	Chaf1a	101.93	72.94	16.8	14	17	14	1.041	0.983	0.985	1.017	0.961	1.064	0.989	0.7808
Q9EPL9	Peroxisomal acyl-coenzyme A oxidase 3 OS=Mus musculus OX=10090 GN=Acox3	Acox3	78.403	15.251	10.1	6	8	6	1.049	0.99	0.916	1.023	0.996	0.968	0.989	0.79028
Q8C7V3	U3 small nucleolar RNA-associated protein 15 homolog OS=Mus musculus OX=10090 GN=Utp15	Utp15	59.374	29.22	8.3	4	5	4	1.046	1.018	0.93	0.988	1.057	0.983	0.989	0.79204
Q07646	Mesoderm-specific transcript protein OS=Mus musculus OX=10090 GN=Mest	Mest	38.907	24.099	19.7	5	6	5	0.975	0.973	1.057	0.991	1.067	0.979	0.989	0.7954
Q8BLQ9	Cell adhesion molecule 2 OS=Mus musculus OX=10090 GN=Cadm2	Cadm2	47.558	8.3948	7.4	2	2	2	0.988	0.968	1.031	1.064	0.951	1.004	0.989	0.80314
P37889	Fibulin-2 OS=Mus musculus OX=10090 GN=Fbln2	Fbln2	131.83	59.234	9.9	9	12	9	0.942	1.124	0.939	1.01	1.034	0.994	0.989	0.82376
Q8K2P7	Sodium-coupled neutral amino acid transporter 1 OS=Mus musculus OX=10090 GN=Slc38a1	Slc38a1	53.795	2.5142	2.3	1	1	1	1.055	0.991	0.947	0.945	1.033	1.047	0.989	0.825
Q921D4	Mediator of RNA polymerase II transcription subunit 6 OS=Mus musculus OX=10090 GN=Med6	Med6	28.433	3.0674	3.7	1	1	1	1.022	1.068	0.902	1.056	1.023	0.947	0.989	0.84178
Q62376	U1 small nuclear ribonucleoprotein 70 kDa OS=Mus musculus OX=10090 GN=Snrnp70	Snrnp70	51.991	60.156	27.2	18	36	18	1.002	1.012	0.987	1.028	0.932	1.073	0.989	0.8431
P31648	Sodium- and chloride-dependent GABA transporter 1 OS=Mus musculus OX=10090 GN=Slc6a1	Slc6a1	67.001	54.838	13	5	8	5	0.95	0.979	1.036	0.922	1.065	1.012	0.989	0.84488
Q04692	SWI/SNF-related matrix-associated actin-dependent regulator of chromatin subfamily A containing DEAD/H box 1 OS=Mus musculus OX=10090 GN=Smarcad1	Smarcad1	116.45	26.413	11.9	10	11	10	1.043	1.037	0.974	0.954	1.106	1.028	0.989	0.84922
Q9CYH2	Redox-regulatory protein FAM213A OS=Mus musculus OX=10090 GN=Fam213a	Fam213a	24.394	20.398	28.4	6	9	6	1	0.961	1.033	0.968	1.099	0.959	0.989	0.86062
Q91WT9	Cystathionine beta-synthase OS=Mus musculus OX=10090 GN=Cbs	Cbs	61.543	8.2772	9.1	5	5	5	0.963	0.987	1.041	0.924	1.004	1.096	0.989	0.87558
Q8CES0	N-alpha-acetyltransferase 30 OS=Mus musculus OX=10090 GN=Naa30	Naa30	39.432	26.45	4.9	1	2	1	0.866	1.126	1.005	0.881	1.044	1.106	0.989	0.90896
Q9Z2G6	Protein sel-1 homolog 1 OS=Mus musculus OX=10090 GN=Sel1l	Sel1l	88.339	15.7	9.1	6	7	6	1.006	0.971	1.021	0.959	1.138	0.935	0.989	0.91022
Q80TL7	Protein MON2 homolog OS=Mus musculus OX=10090 GN=Mon2	Mon2	189.08	32.364	7.2	13	13	13	0.992	0.998	1.03	1.025	1.008	1.017	0.99	0.47248
Q9CWJ9	Bifunctional purine biosynthesis protein PURH OS=Mus musculus OX=10090 GN=Atic	Atic	64.217	161.18	50.7	24	45	24	0.977	0.985	1.021	1	0.999	1.015	0.99	0.5085
O08529	Calpain-2 catalytic subunit OS=Mus musculus OX=10090 GN=Capn2	Capn2	79.871	107.02	25.4	16	24	16	1.014	0.973	1.013	1.023	1.011	0.997	0.99	0.53864
Q9CY50	Translocon-associated protein subunit alpha OS=Mus musculus OX=10090 GN=Ssr1	Ssr1	32.065	43.813	11.9	3	8	3	0.99	0.977	1.005	0.998	1.022	0.981	0.99	0.54018
Q9D1D4	Transmembrane emp24 domain-containing protein 10 OS=Mus musculus OX=10090 GN=Tmed10	Tmed10	24.911	72.302	42.5	9	18	9	1.011	0.993	0.989	1.037	0.989	0.998	0.99	0.56126
Q8C1Y8	Vacuolar fusion protein CCZ1 homolog OS=Mus musculus OX=10090 GN=Ccz1	Ccz1	55.504	12.641	7.9	3	4	3	1.005	0.984	1.005	0.981	1.031	1.011	0.99	0.58718
Q01730	Ras suppressor protein 1 OS=Mus musculus OX=10090 GN=Rsu1	Rsu1	31.55	21.194	28.9	9	17	9	0.983	0.98	1.027	1.015	0.986	1.019	0.99	0.61112
P50516	V-type proton ATPase catalytic subunit A OS=Mus musculus OX=10090 GN=Atp6v1a	Atp6v1a	68.325	110.09	30.1	17	32	17	0.983	1.001	0.985	1.034	0.98	0.984	0.99	0.63032
Q61425	Hydroxyacyl-coenzyme A dehydrogenase, mitochondrial OS=Mus musculus OX=10090 GN=Hadh	Hadh	34.463	51.579	41.1	16	23	16	0.993	1.017	0.965	0.982	0.993	1.029	0.99	0.66292
Q9D5V5	Cullin-5 OS=Mus musculus OX=10090 GN=Cul5	Cul5	90.973	52.615	20.8	15	19	15	0.974	1.025	1.017	1.032	1.03	0.985	0.99	0.6655
P97801	Survival motor neuron protein OS=Mus musculus OX=10090 GN=Smn1	Smn1	31.254	8.7851	13.2	3	4	3	1.025	0.985	0.983	1.003	1.043	0.978	0.99	0.684
O70325	Phospholipid hydroperoxide glutathione peroxidase OS=Mus musculus OX=10090 GN=Gpx4	Gpx4	22.228	20.327	42.1	8	9	8	0.974	1	1.016	0.973	1.007	1.039	0.99	0.69748
Q6PGN3	Serine/threonine-protein kinase DCLK2 OS=Mus musculus OX=10090 GN=Dclk2	Dclk2	82.978	131.14	31	19	29	19	0.952	0.985	1.041	1.004	0.99	1.014	0.99	0.71276
Q64105	Sepiapterin reductase OS=Mus musculus OX=10090 GN=Spr	Spr	27.883	82.941	45.2	10	21	10	0.967	0.99	1.053	1.005	1.002	1.032	0.99	0.72684
Q05920	Pyruvate carboxylase, mitochondrial OS=Mus musculus OX=10090 GN=Pc	Pc	129.68	202.99	30.9	31	45	31	0.985	1.02	0.984	1.005	1.049	0.966	0.99	0.72858
P60761	Neurogranin OS=Mus musculus OX=10090 GN=Nrgn	Nrgn	7.4963	5.3477	19.2	1	1	1	0.966	1.016	1.009	1.044	1.011	0.967	0.99	0.7306
P97371	Proteasome activator complex subunit 1 OS=Mus musculus OX=10090 GN=Psme1	Psme1	28.673	50.399	39	10	14	10	0.992	0.958	1.037	0.977	1.033	1.006	0.99	0.7409
O88545	COP9 signalosome complex subunit 6 OS=Mus musculus OX=10090 GN=Cops6	Cops6	35.88	40.295	34.9	10	14	10	1.021	0.978	1.002	0.96	1.033	1.038	0.99	0.75372
Q9DD18	D-aminoacyl-tRNA deacylase 1 OS=Mus musculus OX=10090 GN=Dtd1	Dtd1	23.384	3.5685	7.2	2	2	2	0.977	1.03	0.986	0.968	1.001	1.055	0.99	0.75606
Q9D6Y7	Mitochondrial peptide methionine sulfoxide reductase OS=Mus musculus OX=10090 GN=Msra	Msra	25.988	28.81	29.2	5	6	5	0.96	1.06	0.975	1.027	1.018	0.981	0.99	0.76014
Q6ZQH8	Nucleoporin NUP188 homolog OS=Mus musculus OX=10090 GN=Nup188	Nup188	196.69	52.399	11.4	17	19	17	1.031	1.008	0.952	0.982	1.048	0.99	0.99	0.77036
Q9ERK4	Exportin-2 OS=Mus musculus OX=10090 GN=Cse1l	Cse1l	110.45	165.03	27.2	25	39	25	0.987	0.953	1.058	1	0.985	1.044	0.99	0.77238
Q61164	Transcriptional repressor CTCF OS=Mus musculus OX=10090 GN=Ctcf	Ctcf	83.745	45.979	24.3	15	22	15	1.032	0.981	0.957	1.027	0.953	1.019	0.99	0.78124
Q9EPR2	Group XIIA secretory phospholipase A2 OS=Mus musculus OX=10090 GN=Pla2g12a	Pla2g12a	21.319	2.5474	13	2	2	2	0.983	0.981	1.031	0.961	1.064	1	0.99	0.79566
P63248	cAMP-dependent protein kinase inhibitor alpha OS=Mus musculus OX=10090 GN=Pkia	Pkia	7.9604	8.798	22.4	1	1	1	0.962	0.942	1.086	1.004	1.008	1.008	0.99	0.8125
Q9D0M0	Exosome complex exonuclease RRP42 OS=Mus musculus OX=10090 GN=Exosc7	Exosc7	31.825	39.864	18.9	5	6	5	0.958	1.063	0.957	1.052	0.96	0.996	0.99	0.82174
Q99N93	39S ribosomal protein L16, mitochondrial OS=Mus musculus OX=10090 GN=Mrpl16	Mrpl16	28.803	19.496	18.7	4	4	4	0.823	0.965	1.204	0.994	1.054	0.975	0.99	0.85476
Q9JKF7	39S ribosomal protein L39, mitochondrial OS=Mus musculus OX=10090 GN=Mrpl39	Mrpl39	38.549	47.914	29.2	9	11	9	0.996	1.02	0.994	1.012	0.998	1.026	0.991	0.49634
O54988	STE20-like serine/threonine-protein kinase OS=Mus musculus OX=10090 GN=Slk	Slk	141.46	32.644	10.8	12	12	11	0.988	0.988	1.009	1.033	0.983	0.995	0.991	0.6336
P35802	Neuronal membrane glycoprotein M6-a OS=Mus musculus OX=10090 GN=Gpm6a	Gpm6a	31.149	10.657	13.7	4	7	4	1.028	0.971	0.984	1.002	1.007	1.001	0.991	0.64504
Q9QZD9	Eukaryotic translation initiation factor 3 subunit I OS=Mus musculus OX=10090 GN=Eif3i	Eif3i	36.46	151.26	49.8	13	28	13	0.993	1.013	0.97	0.986	0.988	1.028	0.991	0.66338
Q8BVI4	Dihydropteridine reductase OS=Mus musculus OX=10090 GN=Qdpr	Qdpr	25.57	57.605	49.8	10	21	10	0.975	1.028	0.993	1.016	1.023	0.984	0.991	0.66766
Q8BMJ2	Leucine--tRNA ligase, cytoplasmic OS=Mus musculus OX=10090 GN=Lars	Lars	134.19	218.26	30.9	35	58	35	0.992	0.969	1.022	0.978	1.023	1.009	0.991	0.67896
Q03173	Protein enabled homolog OS=Mus musculus OX=10090 GN=Enah	Enah	85.843	43.256	12.2	7	8	7	0.977	1.007	1.008	0.984	1.041	0.994	0.991	0.68512
Q9JJ61	Polypeptide N-acetylgalactosaminyltransferase 16 OS=Mus musculus OX=10090 GN=Galnt16	Galnt16	62.874	2.5517	2.9	2	2	2	0.999	0.96	1.033	1.005	1.008	1.006	0.991	0.69994
P10852	4F2 cell-surface antigen heavy chain OS=Mus musculus OX=10090 GN=Slc3a2	Slc3a2	58.336	119.15	26.6	12	21	12	1.015	0.958	1.026	1.02	0.988	1.019	0.991	0.70546
P56564	Excitatory amino acid transporter 1 OS=Mus musculus OX=10090 GN=Slc1a3	Slc1a3	59.622	56.026	16.2	8	15	8	0.983	0.988	1	0.95	1.027	1.021	0.991	0.75764
P63325	40S ribosomal protein S10 OS=Mus musculus OX=10090 GN=Rps10	Rps10	18.916	82.888	60	14	45	13	1.008	0.953	1.035	1.03	0.982	1.01	0.991	0.76302
Q62384	Zinc finger protein ZPR1 OS=Mus musculus OX=10090 GN=Zpr1	Zpr1	50.714	37.624	28.1	12	14	12	0.993	0.968	1.022	0.999	0.964	1.048	0.991	0.77054
Q9D0G0	28S ribosomal protein S30, mitochondrial OS=Mus musculus OX=10090 GN=Mrps30	Mrps30	49.939	40.169	24.4	9	13	9	0.981	1.018	0.96	0.957	1.043	0.987	0.991	0.78046
Q9EPR5	VPS10 domain-containing receptor SorCS2 OS=Mus musculus OX=10090 GN=Sorcs2	Sorcs2	128.9	16.206	5.6	7	7	7	0.982	1.001	1.033	1.063	1.008	0.973	0.991	0.78144
P39689	Cyclin-dependent kinase inhibitor 1 OS=Mus musculus OX=10090 GN=Cdkn1a	Cdkn1a	17.785	6.5378	13.8	2	2	2	0.979	0.949	1.062	1.017	0.975	1.026	0.991	0.79654
Q9CS84	Neurexin-1 OS=Mus musculus OX=10090 GN=Nrxn1	Nrxn1	166.17	47.186	9.8	13	15	11	1.008	0.928	1.03	0.977	1.036	0.981	0.991	0.79948
Q64310	Surfeit locus protein 4 OS=Mus musculus OX=10090 GN=Surf4	Surf4	30.381	4.1705	6.7	2	5	2	1.033	1.023	0.942	1.013	1.064	0.947	0.991	0.8609
Q9QZI9	Serine incorporator 3 OS=Mus musculus OX=10090 GN=Serinc3	Serinc3	52.622	2.6198	2.8	1	1	1	1.082	0.872	1.031	1.021	0.911	1.08	0.991	0.90272
Q3UZ39	Leucine-rich repeat flightless-interacting protein 1 OS=Mus musculus OX=10090 GN=Lrrfip1	Lrrfip1	79.248	108.87	26.9	15	22	14	1.029	0.935	1.039	1.017	0.91	1.104	0.991	0.91662
O70139	cAMP-dependent protein kinase inhibitor gamma OS=Mus musculus OX=10090 GN=Pkig	Pkig	7.9434	8.3145	21.1	1	1	1	1.028	1.029	0.93	1.162	0.893	0.958	0.991	0.96952
Q8C0M9	Isoaspartyl peptidase/L-asparaginase OS=Mus musculus OX=10090 GN=Asrgl1	Asrgl1	33.95	49.142	34.7	10	15	10	1.006	0.98	0.992	0.984	1.019	1	0.992	0.54594
P62814	V-type proton ATPase subunit B, brain isoform OS=Mus musculus OX=10090 GN=Atp6v1b2	Atp6v1b2	56.55	171.53	44.4	19	34	19	0.98	1.016	0.992	1.014	0.982	1.017	0.992	0.61834
Q04447	Creatine kinase B-type OS=Mus musculus OX=10090 GN=Ckb	Ckb	42.713	323.31	76.9	24	216	23	0.977	1.012	1.008	1.004	0.992	1.024	0.992	0.6237
Q9D0M3	Cytochrome c1, heme protein, mitochondrial OS=Mus musculus OX=10090 GN=Cyc1	Cyc1	35.327	100.1	30.8	7	15	7	0.994	0.995	1.005	1.035	1.003	0.979	0.992	0.67646
Q9Z1K5	E3 ubiquitin-protein ligase ARIH1 OS=Mus musculus OX=10090 GN=Arih1	Arih1	64.016	35.352	17.7	8	8	8	1.037	0.981	0.977	1.002	1.015	1.003	0.992	0.68214
Q9JKR6	Hypoxia up-regulated protein 1 OS=Mus musculus OX=10090 GN=Hyou1	Hyou1	111.18	161.63	29.2	29	41	29	1.007	1.025	0.978	1.009	1.037	0.989	0.992	0.6917
Q9DCT2	NADH dehydrogenase [ubiquinone] iron-sulfur protein 3, mitochondrial OS=Mus musculus OX=10090 GN=Ndufs3	Ndufs3	30.149	82.434	36.1	9	20	9	1.021	1.002	0.964	1	0.991	1.019	0.992	0.6963
Q9WV32	Actin-related protein 2/3 complex subunit 1B OS=Mus musculus OX=10090 GN=Arpc1b	Arpc1b	41.063	54.98	37.6	12	15	12	0.98	1.008	1.005	0.99	1.041	0.987	0.992	0.69848
Q8CE96	tRNA (adenine(58)-N(1))-methyltransferase non-catalytic subunit TRM6 OS=Mus musculus OX=10090 GN=Trmt6	Trmt6	55.518	21.879	17.3	9	11	9	1.018	0.958	1.008	1.016	0.985	1.008	0.992	0.70272
P97372	Proteasome activator complex subunit 2 OS=Mus musculus OX=10090 GN=Psme2	Psme2	27.057	29.559	25.5	7	9	7	0.971	0.991	1.025	0.981	1.029	1.001	0.992	0.72056
Q8BT07	Centrosomal protein of 55 kDa OS=Mus musculus OX=10090 GN=Cep55	Cep55	53.93	16.577	13.2	6	7	6	1.029	0.968	0.998	0.982	1.022	1.014	0.992	0.73418
Q8BLN5	Lanosterol synthase OS=Mus musculus OX=10090 GN=Lss	Lss	83.14	113.44	25	16	26	16	0.993	0.999	1.013	1.005	1.045	0.978	0.992	0.7354
P08030	Adenine phosphoribosyltransferase OS=Mus musculus OX=10090 GN=Aprt	Aprt	19.724	27.621	25	4	8	4	0.992	0.989	0.968	0.988	0.956	1.03	0.992	0.74346
Q922R8	Protein disulfide-isomerase A6 OS=Mus musculus OX=10090 GN=Pdia6	Pdia6	48.1	145.62	35.7	15	30	15	0.963	1.05	0.987	0.986	1.022	1.017	0.992	0.7686
Q3TIV5	Zinc finger CCCH domain-containing protein 15 OS=Mus musculus OX=10090 GN=Zc3h15	Zc3h15	48.327	66.658	31.2	12	17	12	1.007	0.957	1.04	0.986	1.005	1.037	0.992	0.78344
Q8BKC5	Importin-5 OS=Mus musculus OX=10090 GN=Ipo5	Ipo5	123.59	314.3	36.1	34	91	34	0.996	0.962	1.017	0.961	1.004	1.034	0.992	0.78384
O88952	Protein lin-7 homolog C OS=Mus musculus OX=10090 GN=Lin7c	Lin7c	21.834	16.113	21.8	4	6	4	1.014	0.988	1.004	1.008	0.966	1.057	0.992	0.79124
Q3THS6	S-adenosylmethionine synthase isoform type-2 OS=Mus musculus OX=10090 GN=Mat2a	Mat2a	43.688	113.49	33.9	13	22	13	0.957	0.989	1.047	1.011	0.976	1.03	0.992	0.79682
Q91X20	Set1/Ash2 histone methyltransferase complex subunit ASH2 OS=Mus musculus OX=10090 GN=Ash2l	Ash2l	68.249	44.634	21.8	12	13	12	0.974	0.998	1.017	1.028	0.957	1.027	0.992	0.7997
Q8C3R1	BRCA1-associated ATM activator 1 OS=Mus musculus OX=10090 GN=Brat1	Brat1	89.085	2.3562	1.1	1	1	1	0.968	1.02	1.01	1.012	1.049	0.961	0.992	0.8133
Q8R180	ERO1-like protein alpha OS=Mus musculus OX=10090 GN=Ero1a	Ero1a	54.084	44.363	28	10	11	10	0.97	1.049	1.007	0.996	1.063	0.991	0.992	0.81698
Q62481	Vacuolar protein sorting-associated protein 72 homolog OS=Mus musculus OX=10090 GN=Vps72	Vps72	40.783	8.4171	7.9	3	4	3	0.952	1.057	0.988	1.032	1.024	0.965	0.992	0.83122
Q9CWW7	CXXC-type zinc finger protein 1 OS=Mus musculus OX=10090 GN=Cxxc1	Cxxc1	76.166	36.881	15	8	9	8	0.95	0.993	1.025	0.979	1.051	0.962	0.992	0.83404
Q05A62	Dynein light chain 1, axonemal OS=Mus musculus OX=10090 GN=Dnal1	Dnal1	21.465	3.4849	12.1	2	2	2	1.021	1.05	0.928	1.018	1.071	0.935	0.992	0.88866
Q8BK72	28S ribosomal protein S27, mitochondrial OS=Mus musculus OX=10090 GN=Mrps27	Mrps27	47.778	44.681	21.9	9	15	9	1.012	1.009	0.999	0.983	1.099	0.962	0.992	0.89464
Q9JK23	Proteasome assembly chaperone 1 OS=Mus musculus OX=10090 GN=Psmg1	Psmg1	33.104	21.838	16.3	4	5	4	0.946	0.97	1.052	0.997	1.071	0.924	0.992	0.8981
Q9WVQ5	Methylthioribulose-1-phosphate dehydratase OS=Mus musculus OX=10090 GN=Apip	Apip	26.949	5.4909	16.6	3	3	3	0.99	0.959	1.05	0.919	1.091	1.013	0.992	0.91736
P70353	Nuclear transcription factor Y subunit gamma OS=Mus musculus OX=10090 GN=Nfyc	Nfyc	37.253	9.7993	9	3	4	3	1.072	0.923	0.919	1.095	0.839	1.003	0.992	0.96444
Q8K2V1	Serine/threonine-protein phosphatase 4 regulatory subunit 1 OS=Mus musculus OX=10090 GN=Ppp4r1	Ppp4r1	106.3	32.408	12.6	9	9	9	0.987	0.988	0.977	0.971	1.005	0.998	0.993	0.54504
Q62261	Spectrin beta chain, non-erythrocytic 1 OS=Mus musculus OX=10090 GN=Sptbn1	Sptbn1	274.22	323.31	37.3	83	114	83	1.006	0.979	1.009	0.995	1.005	1.015	0.993	0.56298
P54276	DNA mismatch repair protein Msh6 OS=Mus musculus OX=10090 GN=Msh6	Msh6	151.08	127.86	24.9	32	40	32	1.005	0.987	1.024	1.023	0.995	1.02	0.993	0.62456
Q9DB41	Mitochondrial glutamate carrier 2 OS=Mus musculus OX=10090 GN=Slc25a18	Slc25a18	34.166	92.888	32.5	12	26	9	1.01	0.998	1	1.007	1.037	0.985	0.993	0.68294
P47915	60S ribosomal protein L29 OS=Mus musculus OX=10090 GN=Rpl29	Rpl29	17.587	23.718	28.1	6	13	6	1.02	0.997	0.992	1.044	0.983	1.002	0.993	0.7624
Q8BRF7	Sec1 family domain-containing protein 1 OS=Mus musculus OX=10090 GN=Scfd1	Scfd1	72.322	79.874	29.1	16	24	16	0.995	0.995	0.995	0.993	1.05	0.964	0.993	0.81382
Q9CYN2	Signal peptidase complex subunit 2 OS=Mus musculus OX=10090 GN=Spcs2	Spcs2	24.977	66.359	46	11	14	11	1.002	0.967	1.033	0.98	1.046	0.996	0.993	0.82068
Q8K019	Bcl-2-associated transcription factor 1 OS=Mus musculus OX=10090 GN=Bclaf1	Bclaf1	106	74.461	18.9	18	27	18	1.021	1.022	0.937	0.978	1.007	1.015	0.993	0.82302
Q9Z0U1	Tight junction protein ZO-2 OS=Mus musculus OX=10090 GN=Tjp2	Tjp2	131.28	77.347	11.5	12	13	12	0.996	1.019	1.018	0.967	1.029	1.057	0.993	0.83898
Q8CJG0	Protein argonaute-2 OS=Mus musculus OX=10090 GN=Ago2	Ago2	97.303	36.191	16	11	11	7	0.965	0.947	1.001	1.03	0.932	0.972	0.993	0.85216
Q61733	28S ribosomal protein S31, mitochondrial OS=Mus musculus OX=10090 GN=Mrps31	Mrps31	43.88	18.007	18.2	5	7	5	0.925	0.95	1.091	1.008	0.98	1	0.993	0.85678
Q8BHT6	Beta-1,3-glucosyltransferase OS=Mus musculus OX=10090 GN=B3glct	B3glct	55.357	11.746	12.5	4	5	4	0.961	1.012	1.033	0.955	1.022	1.05	0.993	0.86078
Q8R081	Heterogeneous nuclear ribonucleoprotein L OS=Mus musculus OX=10090 GN=Hnrnpl	Hnrnpl	63.963	310.56	50.2	23	123	23	1.041	1.038	0.916	1.036	1.002	0.978	0.993	0.8611
Q8BTY2	Sodium bicarbonate cotransporter 3 OS=Mus musculus OX=10090 GN=Slc4a7	Slc4a7	116.51	10.701	3.9	4	5	4	0.942	1.064	0.994	0.963	1.028	1.03	0.993	0.86154
Q9ESP1	Stromal cell-derived factor 2-like protein 1 OS=Mus musculus OX=10090 GN=Sdf2l1	Sdf2l1	23.648	20.133	20.4	3	5	3	0.964	1.015	0.979	1.034	0.93	1.016	0.993	0.86458
Q9CU65	Zinc finger MYM-type protein 2 OS=Mus musculus OX=10090 GN=Zmym2	Zmym2	154.64	49.659	15.8	18	19	17	0.993	1.058	0.963	1.01	0.968	1.056	0.993	0.86546
P05213	Tubulin alpha-1B chain OS=Mus musculus OX=10090 GN=Tuba1b	Tuba1b	50.151	3.3954	53.4	22	163	1	1.007	0.982	1.005	0.987	0.957	1.071	0.993	0.87222
Q06138	Calcium-binding protein 39 OS=Mus musculus OX=10090 GN=Cab39	Cab39	39.842	37.704	27.3	10	12	10	1.034	0.943	1.028	1.036	0.955	1.034	0.993	0.87354
Q9DB32	Hydroxyacylglutathione hydrolase-like protein OS=Mus musculus OX=10090 GN=Haghl	Haghl	31.49	21.382	19.4	4	5	4	0.987	1.077	0.911	1.056	0.992	0.949	0.993	0.88636
Q8BR63	Protein FAM177A1 OS=Mus musculus OX=10090 GN=Fam177a1	Fam177a1	23.578	11.556	16.4	2	3	2	0.944	1.115	0.891	1.032	0.928	1.012	0.993	0.89046
Q8C4S8	DENN domain-containing protein 2A OS=Mus musculus OX=10090 GN=Dennd2a	Dennd2a	113.09	20.534	4.4	3	3	3	0.914	0.955	1.126	1.059	1.017	0.939	0.993	0.90216
Q9CQC9	GTP-binding protein SAR1b OS=Mus musculus OX=10090 GN=Sar1b	Sar1b	22.382	36.502	29.3	6	11	4	0.99	0.923	1.032	0.968	0.925	1.074	0.993	0.9111
P70429	Ena/VASP-like protein OS=Mus musculus OX=10090 GN=Evl	Evl	44.337	14.989	7.5	2	2	2	0.948	0.995	1.06	0.981	1.117	0.925	0.993	0.9471
Q7TSG2	RNA polymerase II subunit A C-terminal domain phosphatase OS=Mus musculus OX=10090 GN=Ctdp1	Ctdp1	104.55	34.538	15.2	10	12	10	0.987	1.004	0.993	0.984	1	1.017	0.994	0.62918
P26516	26S proteasome non-ATPase regulatory subunit 7 OS=Mus musculus OX=10090 GN=Psmd7	Psmd7	36.539	44.253	32.1	10	15	10	0.982	0.994	1.03	0.989	0.997	1.038	0.994	0.78808
Q62086	Serum paraoxonase/arylesterase 2 OS=Mus musculus OX=10090 GN=Pon2	Pon2	39.617	36.472	18.4	6	9	6	0.999	1.016	0.998	1.047	1.02	0.965	0.994	0.82774
Q9JKN6	RNA-binding protein Nova-1 OS=Mus musculus OX=10090 GN=Nova1	Nova1	51.755	44.335	22.3	10	16	10	1.035	0.983	0.98	1.037	0.97	1.009	0.994	0.8325
P80317	T-complex protein 1 subunit zeta OS=Mus musculus OX=10090 GN=Cct6a	Cct6a	58.004	122.22	31.6	19	41	19	0.99	0.989	1.014	0.999	0.963	1.049	0.994	0.84476
Q8BGC0	HIV Tat-specific factor 1 homolog OS=Mus musculus OX=10090 GN=Htatsf1	Htatsf1	86.239	46.398	18.2	14	16	14	0.973	1.005	1.013	0.971	0.99	1.047	0.994	0.84672
Q8BML9	Glutamine--tRNA ligase OS=Mus musculus OX=10090 GN=Qars	Qars	87.676	85.261	38.7	27	35	27	0.981	0.99	1.041	0.979	1.048	1.002	0.994	0.84778
Q80SZ7	Guanine nucleotide-binding protein G(I)/G(S)/G(O) subunit gamma-5 OS=Mus musculus OX=10090 GN=Gng5	Gng5	7.3184	6.3989	63.2	3	4	3	0.978	1.032	1.001	1.016	1.051	0.963	0.994	0.8532
Q9JIX0	Transcription and mRNA export factor ENY2 OS=Mus musculus OX=10090 GN=Eny2	Eny2	11.528	25.19	45.5	6	7	6	1.07	1	0.96	0.997	1.011	1.039	0.994	0.85822
Q3UA06	Pachytene checkpoint protein 2 homolog OS=Mus musculus OX=10090 GN=Trip13	Trip13	48.376	19.452	12.7	5	5	5	0.994	0.973	1.071	1.02	0.983	1.054	0.994	0.85942
Q9DCD2	Pre-mRNA-splicing factor SYF1 OS=Mus musculus OX=10090 GN=Xab2	Xab2	99.986	42.544	16.4	14	17	14	1.067	0.958	0.952	1.028	0.97	0.998	0.994	0.86314
Q8BZM1	Glomulin OS=Mus musculus OX=10090 GN=Glmn	Glmn	67.755	11.88	6.7	4	4	4	0.959	1.064	1.007	0.987	1.06	1.002	0.994	0.86568
P51655	Glypican-4 OS=Mus musculus OX=10090 GN=Gpc4	Gpc4	62.586	61.705	24.1	10	12	9	1.015	0.975	1.001	0.951	1.048	1.01	0.994	0.87018
Q9WTQ5	A-kinase anchor protein 12 OS=Mus musculus OX=10090 GN=Akap12	Akap12	180.69	154.99	16.4	20	31	20	0.975	0.938	1.055	0.966	0.991	1.028	0.994	0.8741
Q8K354	Carbonyl reductase [NADPH] 3 OS=Mus musculus OX=10090 GN=Cbr3	Cbr3	30.953	36.126	32.9	8	10	7	0.962	1.012	1.002	1.024	0.942	1.028	0.994	0.87438
Q9DCJ7	Aurora kinase A-interacting protein OS=Mus musculus OX=10090 GN=Aurkaip1	Aurkaip1	23.3	8.0123	5	1	2	1	0.933	1.021	1.047	0.988	1.066	0.966	0.994	0.8923
Q8BWP8	Beta-1,4-glucuronyltransferase 1 OS=Mus musculus OX=10090 GN=B4gat1	B4gat1	47.384	1.8775	1.9	1	1	1	1.027	0.998	0.971	1.075	0.963	0.975	0.994	0.9085
P58854	Gamma-tubulin complex component 3 OS=Mus musculus OX=10090 GN=Tubgcp3	Tubgcp3	103.47	14.229	5.2	4	5	4	0.979	0.978	1.074	1.03	0.948	1.071	0.994	0.9117
P21107	Tropomyosin alpha-3 chain OS=Mus musculus OX=10090 GN=Tpm3	Tpm3	32.994	94.566	45.3	18	39	9	1.079	0.957	0.956	0.945	1.083	0.983	0.994	0.91724
Q8VEE1	LIM and cysteine-rich domains protein 1 OS=Mus musculus OX=10090 GN=Lmcd1	Lmcd1	40.996	11.173	6	2	2	2	0.926	0.973	1.1	0.934	1.018	1.064	0.994	0.91984
Q99K28	ADP-ribosylation factor GTPase-activating protein 2 OS=Mus musculus OX=10090 GN=Arfgap2	Arfgap2	56.598	38.873	21.7	10	12	10	0.993	0.996	1.002	0.943	1.082	0.983	0.994	0.93078
Q8CAK1	Putative transferase CAF17 homolog, mitochondrial OS=Mus musculus OX=10090 GN=Iba57	Iba57	38.399	6.6223	12.3	2	3	2	0.799	1.036	1.159	1.054	1.11	0.849	0.994	0.9369
Q9D115	Zinc finger protein 706 OS=Mus musculus OX=10090 GN=Znf706	Znf706	8.4977	6.816	39.5	3	3	3	0.987	0.913	1.057	0.99	0.906	1.078	0.994	0.9429
Q9Z1Z0	General vesicular transport factor p115 OS=Mus musculus OX=10090 GN=Uso1	Uso1	106.98	106.83	24.5	22	27	22	0.999	1.002	1.002	1.007	1	1.012	0.995	0.21488
P27641	X-ray repair cross-complementing protein 5 OS=Mus musculus OX=10090 GN=Xrcc5	Xrcc5	83.056	56.595	15.4	10	12	10	1.007	0.987	0.99	1.001	0.993	1.004	0.995	0.54108
Q91WG4	Elongator complex protein 2 OS=Mus musculus OX=10090 GN=Elp2	Elp2	93.092	49.383	15.9	12	15	12	1.002	0.995	0.989	1.008	0.977	1.017	0.995	0.70346
Q8K3H0	DCC-interacting protein 13-alpha OS=Mus musculus OX=10090 GN=Appl1	Appl1	79.327	68.807	23.8	14	14	13	0.98	1.015	1.022	1.025	1.006	1.002	0.995	0.73258
Q921G7	Electron transfer flavoprotein-ubiquinone oxidoreductase, mitochondrial OS=Mus musculus OX=10090 GN=Etfdh	Etfdh	68.09	76.848	31.3	18	25	18	0.983	1.009	1.021	1.015	1.021	0.991	0.995	0.7623
Q9Z0F8	Disintegrin and metalloproteinase domain-containing protein 17 OS=Mus musculus OX=10090 GN=Adam17	Adam17	93.055	23.441	5.1	4	4	4	1.041	0.98	1.011	1.008	1.027	1.012	0.995	0.79054
Q91V76	Ester hydrolase C11orf54 homolog OS=Mus musculus OX=10090	---	34.995	27.725	23.8	7	9	7	0.985	1.021	1.014	0.997	1.042	0.995	0.995	0.82052
Q9CQN1	Heat shock protein 75 kDa, mitochondrial OS=Mus musculus OX=10090 GN=Trap1	Trap1	80.208	189.64	39.5	25	47	25	0.959	1.023	1.007	0.991	1.019	0.993	0.995	0.82792
Q9DB77	Cytochrome b-c1 complex subunit 2, mitochondrial OS=Mus musculus OX=10090 GN=Uqcrc2	Uqcrc2	48.234	168.49	45.9	18	40	18	0.963	1.01	1.01	0.986	1.026	0.985	0.995	0.83048
Q8QZT1	Acetyl-CoA acetyltransferase, mitochondrial OS=Mus musculus OX=10090 GN=Acat1	Acat1	44.816	192.27	38.4	17	45	17	0.989	1.02	0.985	0.965	1.017	1.027	0.995	0.8415
Q5SSI6	U3 small nucleolar RNA-associated protein 18 homolog OS=Mus musculus OX=10090 GN=Utp18	Utp18	61.217	48.756	26.4	13	17	13	1.044	0.984	0.971	1.02	0.973	1.022	0.995	0.84936
Q64318	Zinc finger E-box-binding homeobox 1 OS=Mus musculus OX=10090 GN=Zeb1	Zeb1	122.46	73.031	19.7	17	21	15	0.962	1	1.026	0.962	1.014	1.027	0.995	0.8652
P26883	Peptidyl-prolyl cis-trans isomerase FKBP1A OS=Mus musculus OX=10090 GN=Fkbp1a	Fkbp1a	11.922	47.153	25	2	8	2	0.962	1.06	0.992	1.04	1.016	0.973	0.995	0.88348
Q99MD6	Thioredoxin reductase 3 OS=Mus musculus OX=10090 GN=Txnrd3	Txnrd3	71.318	4.6398	2.9	2	2	2	0.936	1.056	1.011	1.001	1.047	0.971	0.995	0.8908
Q9CXG3	Peptidyl-prolyl cis-trans isomerase-like 4 OS=Mus musculus OX=10090 GN=Ppil4	Ppil4	57.23	16.947	9.3	4	4	4	1.017	0.971	1.008	1.054	0.96	0.997	0.995	0.8913
P61804	Dolichyl-diphosphooligosaccharide--protein glycosyltransferase subunit DAD1 OS=Mus musculus OX=10090 GN=Dad1	Dad1	12.497	4.9593	24.8	3	3	3	0.965	0.949	1.081	1.026	0.959	1.026	0.995	0.8957
Q9Z2X8	Kelch-like ECH-associated protein 1 OS=Mus musculus OX=10090 GN=Keap1	Keap1	69.552	3.5588	3	2	2	2	0.964	0.933	1.102	0.978	1.031	1.005	0.995	0.8962
Q8R0P4	Mth938 domain-containing protein OS=Mus musculus OX=10090 GN=Aamdc	Aamdc	13.244	10.375	33.6	4	4	4	0.938	1.046	1.018	1.042	1.007	0.967	0.995	0.89998
Q62187	Transcription termination factor 1 OS=Mus musculus OX=10090 GN=Ttf1	Ttf1	97.721	16.323	5.7	4	4	4	1.002	1.027	0.973	1.035	1.03	0.951	0.995	0.90176
P57784	U2 small nuclear ribonucleoprotein A' OS=Mus musculus OX=10090 GN=Snrpa1	Snrpa1	28.357	63.064	36.1	11	24	11	0.999	1.037	0.967	1.065	0.982	0.971	0.995	0.9043
O08638	Myosin-11 OS=Mus musculus OX=10090 GN=Myh11	Myh11	227.03	1.7807	8.3	18	44	1	1.048	0.968	0.983	1.043	1.029	0.942	0.995	0.91476
Q99ME2	WD repeat-containing protein 6 OS=Mus musculus OX=10090 GN=Wdr6	Wdr6	121.9	40.712	7.2	7	9	7	0.98	1.01	0.993	0.994	1.06	0.943	0.995	0.92258
Q6NSQ7	Protein LTV1 homolog OS=Mus musculus OX=10090 GN=Ltv1	Ltv1	54.022	7.6183	6.2	3	3	3	1.012	0.944	1.039	1.006	0.935	1.068	0.995	0.93748
Q9D273	Cob(I)yrinic acid a,c-diamide adenosyltransferase, mitochondrial OS=Mus musculus OX=10090 GN=Mmab	Mmab	26.273	29.967	35.9	7	8	7	1.102	1.004	0.887	1.102	0.896	1.011	0.995	0.95102
Q3THK3	General transcription factor IIF subunit 1 OS=Mus musculus OX=10090 GN=Gtf2f1	Gtf2f1	57.241	41.6	16.3	6	6	6	1.009	0.943	0.976	0.902	1.072	0.97	0.995	0.95374
P48453	Serine/threonine-protein phosphatase 2B catalytic subunit beta isoform OS=Mus musculus OX=10090 GN=Ppp3cb	Ppp3cb	59.173	5.1372	8.4	4	5	2	0.935	1.083	0.985	0.907	1.01	1.101	0.995	0.9606
O09118	Netrin-1 OS=Mus musculus OX=10090 GN=Ntn1	Ntn1	67.81	11.198	9.3	4	4	4	1.036	0.89	1.074	1.045	1.1	0.871	0.995	0.9699
Q8C166	Copine-1 OS=Mus musculus OX=10090 GN=Cpne1	Cpne1	58.886	34.711	20.9	12	14	11	0.991	1.012	0.994	1	1.004	1.006	0.996	0.5543
Q99KI0	Aconitate hydratase, mitochondrial OS=Mus musculus OX=10090 GN=Aco2	Aco2	85.462	323.31	52.1	35	112	35	0.989	1.019	0.997	0.998	1.017	1.003	0.996	0.70054
Q9Z2I8	Succinate--CoA ligase [GDP-forming] subunit beta, mitochondrial OS=Mus musculus OX=10090 GN=Suclg2	Suclg2	46.839	76.894	38.8	17	28	17	0.999	1.013	0.982	1.017	0.99	0.999	0.996	0.75398
Q5SUF2	Luc7-like protein 3 OS=Mus musculus OX=10090 GN=Luc7l3	Luc7l3	51.45	105.06	31.9	16	25	16	1.007	0.978	1.006	1.01	0.982	1.012	0.996	0.76666
Q9JHS4	ATP-dependent Clp protease ATP-binding subunit clpX-like, mitochondrial OS=Mus musculus OX=10090 GN=Clpx	Clpx	69.228	97.608	27.4	17	28	17	1.017	0.998	0.979	1.009	1.017	0.981	0.996	0.79372
Q7TMK9	Heterogeneous nuclear ribonucleoprotein Q OS=Mus musculus OX=10090 GN=Syncrip	Syncrip	69.632	231.8	49.8	30	71	30	0.991	0.988	1.009	1.028	1.003	0.97	0.996	0.8315
Q61881	DNA replication licensing factor MCM7 OS=Mus musculus OX=10090 GN=Mcm7	Mcm7	81.21	148.91	37.7	24	39	24	1.002	1.015	0.989	0.976	1.011	1.031	0.996	0.8412
Q8BRT1	CLIP-associating protein 2 OS=Mus musculus OX=10090 GN=Clasp2	Clasp2	140.74	103.45	25.2	27	31	23	0.991	1.016	0.986	0.998	1.036	0.972	0.996	0.85338
P97386	DNA ligase 3 OS=Mus musculus OX=10090 GN=Lig3	Lig3	113.07	55.967	17.2	17	18	17	1.015	1.014	0.973	1.005	1.026	0.982	0.996	0.8541
O08585	Clathrin light chain A OS=Mus musculus OX=10090 GN=Clta	Clta	25.604	19.209	24.7	9	13	9	1.003	1.013	0.992	1.037	0.971	1.012	0.996	0.86486
P37040	NADPH--cytochrome P450 reductase OS=Mus musculus OX=10090 GN=Por	Por	77.043	93.902	32.6	21	29	21	0.99	0.946	1.01	0.991	1.006	0.961	0.996	0.86554
Q6PHZ2	Calcium/calmodulin-dependent protein kinase type II subunit delta OS=Mus musculus OX=10090 GN=Camk2d	Camk2d	56.369	9.3607	18.8	9	13	4	0.95	1.024	1.028	1.022	1.008	0.984	0.996	0.8794
Q9ERG2	Striatin-3 OS=Mus musculus OX=10090 GN=Strn3	Strn3	87.149	37.784	11.7	9	10	7	0.99	1.048	0.985	1.01	1.055	0.971	0.996	0.90124
Q04750	DNA topoisomerase 1 OS=Mus musculus OX=10090 GN=Top1	Top1	90.875	156.11	44.3	37	86	37	1.022	1.044	0.923	1.029	1.007	0.966	0.996	0.90412
P35803	Neuronal membrane glycoprotein M6-b OS=Mus musculus OX=10090 GN=Gpm6b	Gpm6b	36.209	9.1508	10.1	3	4	3	1.038	0.998	0.971	0.966	1.045	1.007	0.996	0.91198
O35136	Neural cell adhesion molecule 2 OS=Mus musculus OX=10090 GN=Ncam2	Ncam2	93.203	10.676	6	5	5	5	1.011	0.962	1.022	0.953	1.018	1.036	0.996	0.91216
P35979	60S ribosomal protein L12 OS=Mus musculus OX=10090 GN=Rpl12	Rpl12	17.804	123.95	69.1	12	23	12	0.983	0.987	1.037	1.04	0.951	1.029	0.996	0.91348
Q9CQI7	U2 small nuclear ribonucleoprotein B'' OS=Mus musculus OX=10090 GN=Snrpb2	Snrpb2	25.323	43.304	41.3	10	19	8	1.006	1.03	0.962	1.053	1.013	0.945	0.996	0.92548
P48381	Transcription factor RFX3 OS=Mus musculus OX=10090 GN=Rfx3	Rfx3	83.511	23.203	5.2	2	2	2	1.036	0.936	1.014	1.138	0.748	1.111	0.996	0.93032
Q9EP97	Sentrin-specific protease 3 OS=Mus musculus OX=10090 GN=Senp3	Senp3	64.402	27.816	16	8	10	8	1.038	1.001	0.955	0.994	1.061	0.951	0.996	0.93308
Q8CI94	Glycogen phosphorylase, brain form OS=Mus musculus OX=10090 GN=Pygb	Pygb	96.729	95.209	30.1	23	27	20	0.968	0.977	1.059	1	1.072	0.945	0.996	0.93842
Q5SF07	Insulin-like growth factor 2 mRNA-binding protein 2 OS=Mus musculus OX=10090 GN=Igf2bp2	Igf2bp2	65.583	32.339	10.3	6	8	4	0.927	1.133	0.998	1.046	1.081	0.942	0.996	0.9442
Q5XKN4	Protein jagunal homolog 1 OS=Mus musculus OX=10090 GN=Jagn1	Jagn1	21.102	38.282	13.1	2	4	2	0.983	0.981	1.081	0.961	1.082	1.013	0.996	0.94472
Q8BQM4	HEAT repeat-containing protein 3 OS=Mus musculus OX=10090 GN=Heatr3	Heatr3	74.305	30.992	15.5	10	12	10	0.956	0.964	1.085	0.985	0.949	1.082	0.996	0.94948
Q9D7A6	Signal recognition particle 19 kDa protein OS=Mus musculus OX=10090 GN=Srp19	Srp19	16.191	19.309	18.1	4	4	4	1.056	1.007	0.967	1.094	0.996	0.952	0.996	0.95474
Q9D083	Kinetochore protein Spc24 OS=Mus musculus OX=10090 GN=Spc24	Spc24	23.416	3.023	5.5	1	1	1	0.994	0.979	1.025	0.983	0.945	1.081	0.996	0.96016
Q9CXW4	60S ribosomal protein L11 OS=Mus musculus OX=10090 GN=Rpl11	Rpl11	20.252	32.736	39.3	10	22	10	1.008	0.995	0.989	1.042	0.922	1.039	0.996	0.96356
Q99PJ0	Neurotrimin OS=Mus musculus OX=10090 GN=Ntm	Ntm	37.984	13.929	16.9	5	5	5	0.977	1.055	0.978	1.028	1.098	0.897	0.996	0.9831
Q3U0V1	Far upstream element-binding protein 2 OS=Mus musculus OX=10090 GN=Khsrp	Khsrp	76.775	323.31	52.3	34	66	29	0.997	1.001	0.998	1.014	0.996	0.995	0.997	0.6607
Q61941	NAD(P) transhydrogenase, mitochondrial OS=Mus musculus OX=10090 GN=Nnt	Nnt	113.84	115.03	24	27	43	27	0.99	1.001	1.003	1.014	1.006	0.983	0.997	0.78728
O08749	Dihydrolipoyl dehydrogenase, mitochondrial OS=Mus musculus OX=10090 GN=Dld	Dld	54.272	110.3	36.3	19	41	19	0.987	1.018	0.99	0.997	0.989	1.019	0.997	0.81334
Q9JI10	Serine/threonine-protein kinase 3 OS=Mus musculus OX=10090 GN=Stk3	Stk3	56.855	69.213	30.4	13	16	9	1.01	0.976	0.97	0.975	1.015	0.976	0.997	0.8629
Q9DBE0	Cysteine sulfinic acid decarboxylase OS=Mus musculus OX=10090 GN=Csad	Csad	55.144	31.669	15	7	11	7	0.989	0.997	0.999	0.983	0.982	1.029	0.997	0.86818
Q9R0L6	Pericentriolar material 1 protein OS=Mus musculus OX=10090 GN=Pcm1	Pcm1	228.84	133.36	15.2	25	29	25	0.994	0.978	1.02	1.009	1.023	0.97	0.997	0.87998
Q6P2B1	Transportin-3 OS=Mus musculus OX=10090 GN=Tnpo3	Tnpo3	104.17	38.997	14.6	13	13	12	1.025	0.97	1.021	0.998	1.031	0.996	0.997	0.8874
Q91VE0	Long-chain fatty acid transport protein 4 OS=Mus musculus OX=10090 GN=Slc27a4	Slc27a4	72.318	49.327	20.2	9	10	8	0.957	1.029	1.013	1.016	1.007	0.985	0.997	0.89386
Q9DCL9	Multifunctional protein ADE2 OS=Mus musculus OX=10090 GN=Paics	Paics	47.006	123.11	32.9	17	42	17	1.002	0.963	1.034	0.969	1.03	1.01	0.997	0.90624
Q9EQF6	Dihydropyrimidinase-related protein 5 OS=Mus musculus OX=10090 GN=Dpysl5	Dpysl5	61.516	45.6	28	12	14	12	0.955	1.069	0.954	1.006	0.992	0.99	0.997	0.9118
Q8C878	NEDD8-activating enzyme E1 catalytic subunit OS=Mus musculus OX=10090 GN=Uba3	Uba3	51.737	60.232	29.7	12	15	12	0.97	1.015	1.021	1.032	0.968	1.015	0.997	0.91406
Q8CFI0	E3 ubiquitin-protein ligase NEDD4-like OS=Mus musculus OX=10090 GN=Nedd4l	Nedd4l	115.42	17.161	4.1	5	7	3	0.989	0.978	1.031	1.031	0.958	1.019	0.997	0.9175
Q61024	Asparagine synthetase [glutamine-hydrolyzing] OS=Mus musculus OX=10090 GN=Asns	Asns	64.282	94.778	28.2	15	25	15	1.011	0.978	0.987	0.973	0.963	1.05	0.997	0.93026
Q9Z0W3	Nuclear pore complex protein Nup160 OS=Mus musculus OX=10090 GN=Nup160	Nup160	158.23	61.787	12.4	14	19	14	0.996	1.041	0.964	1.011	1.039	0.96	0.997	0.93116
Q8K2K6	Arf-GAP domain and FG repeat-containing protein 1 OS=Mus musculus OX=10090 GN=Agfg1	Agfg1	58.042	19.242	10.2	5	6	4	1.024	0.969	1.008	1.055	1.006	0.95	0.997	0.9418
P36552	Oxygen-dependent coproporphyrinogen-III oxidase, mitochondrial OS=Mus musculus OX=10090 GN=Cpox	Cpox	49.714	14.981	18.5	6	10	6	0.959	1.003	1.036	0.947	1.017	1.043	0.997	0.94534
O70152	Dolichol-phosphate mannosyltransferase subunit 1 OS=Mus musculus OX=10090 GN=Dpm1	Dpm1	29.174	43.411	26.9	7	12	7	0.99	1.008	1.017	1.001	1.059	0.963	0.997	0.94912
Q8BYH7	TBC1 domain family member 17 OS=Mus musculus OX=10090 GN=Tbc1d17	Tbc1d17	72.859	3.2001	1.9	1	1	1	0.946	1.138	0.922	0.942	0.978	1.094	0.997	0.9523
P59017	Bcl-2-like protein 13 OS=Mus musculus OX=10090 GN=Bcl2l13	Bcl2l13	46.719	41.053	15.7	6	9	6	0.966	1.008	1.03	0.962	1.068	0.983	0.997	0.953
Q8VDI7	Ubiquitin-associated domain-containing protein 1 OS=Mus musculus OX=10090 GN=Ubac1	Ubac1	45.53	9.3284	3.2	1	2	1	0.988	0.922	1.09	0.944	0.987	1.078	0.997	0.95388
Q9Z0N1	Eukaryotic translation initiation factor 2 subunit 3, X-linked OS=Mus musculus OX=10090 GN=Eif2s3x	Eif2s3x	51.065	104.97	43.4	19	36	6	1.038	1.021	0.988	0.948	1.061	1.048	0.997	0.9566
P60003	Transcription elongation factor 1 homolog OS=Mus musculus OX=10090 GN=Elof1	Elof1	9.4618	10.611	21.7	1	2	1	1.008	1.048	0.952	0.939	1.08	0.999	0.997	0.9626
Q91WD5	NADH dehydrogenase [ubiquinone] iron-sulfur protein 2, mitochondrial OS=Mus musculus OX=10090 GN=Ndufs2	Ndufs2	52.625	43.895	24.8	9	16	9	1.007	1.011	0.99	0.981	1.073	0.962	0.997	0.9659
Q80X73	Protein pelota homolog OS=Mus musculus OX=10090 GN=Pelo	Pelo	43.349	24.491	13.2	6	7	6	1.018	0.976	1.014	1	1.078	0.939	0.997	0.972
Q9JMA2	Queuine tRNA-ribosyltransferase catalytic subunit 1 OS=Mus musculus OX=10090 GN=Qtrt1	Qtrt1	44.092	12.002	7.4	2	3	2	1.006	1.036	0.954	1.045	0.861	1.099	0.997	0.98242
P84104	Serine/arginine-rich splicing factor 3 OS=Mus musculus OX=10090 GN=Srsf3	Srsf3	19.329	79.497	45.1	10	30	9	1.038	1.005	0.965	1.044	0.906	1.068	0.997	0.98438
Q9DCB4	cAMP-regulated phosphoprotein 21 OS=Mus musculus OX=10090 GN=Arpp21	Arpp21	88.566	3.859	2.4	2	2	2	0.994	1.039	0.964	1.144	0.922	0.941	0.997	0.98936
Q8K1R3	Polyribonucleotide nucleotidyltransferase 1, mitochondrial OS=Mus musculus OX=10090 GN=Pnpt1	Pnpt1	85.682	77.153	26.2	19	26	19	0.986	0.999	1.017	0.989	1.012	1.008	0.998	0.84666
Q9JJL8	Serine--tRNA ligase, mitochondrial OS=Mus musculus OX=10090 GN=Sars2	Sars2	58.316	95.56	32.8	12	16	12	0.986	0.991	1.025	0.984	1.015	1.01	0.998	0.88528
P29595	NEDD8 OS=Mus musculus OX=10090 GN=Nedd8	Nedd8	8.9723	19.954	33.3	4	10	4	1.028	0.983	1.005	1.022	1.012	0.989	0.998	0.88962
P70677	Caspase-3 OS=Mus musculus OX=10090 GN=Casp3	Casp3	31.474	48.266	26.7	8	12	8	0.964	1.012	1.007	0.993	1.013	0.984	0.998	0.89396
P25206	DNA replication licensing factor MCM3 OS=Mus musculus OX=10090 GN=Mcm3	Mcm3	91.545	212.99	35.3	27	55	27	0.982	1.005	1.008	0.994	0.989	1.017	0.998	0.8958
Q76MZ3	Serine/threonine-protein phosphatase 2A 65 kDa regulatory subunit A alpha isoform OS=Mus musculus OX=10090 GN=Ppp2r1a	Ppp2r1a	65.322	143.13	34.3	19	54	15	0.997	1.001	0.984	0.988	0.979	1.02	0.998	0.91408
Q9CQ22	Ragulator complex protein LAMTOR1 OS=Mus musculus OX=10090 GN=Lamtor1	Lamtor1	17.749	18.896	18	2	5	2	0.962	1.033	1.023	1.016	1.016	0.992	0.998	0.92362
Q9JJ28	Protein flightless-1 homolog OS=Mus musculus OX=10090 GN=Flii	Flii	144.8	95.327	16.6	18	26	18	0.988	0.973	1.025	0.964	1.012	1.017	0.998	0.92554
Q9CPY7	Cytosol aminopeptidase OS=Mus musculus OX=10090 GN=Lap3	Lap3	56.141	170.95	50.1	21	37	21	1.019	0.998	1.014	1.034	0.971	1.033	0.998	0.93392
P70700	DNA-directed RNA polymerase I subunit RPA2 OS=Mus musculus OX=10090 GN=Polr1b	Polr1b	128.21	17.941	2.9	3	3	3	1.045	1.099	0.86	1.059	0.96	0.992	0.998	0.93498
Q9WUK2	Eukaryotic translation initiation factor 4H OS=Mus musculus OX=10090 GN=Eif4h	Eif4h	27.341	112.41	41.9	11	27	11	0.957	0.976	1.067	0.991	1	1.014	0.998	0.93962
Q8VD04	GRIP1-associated protein 1 OS=Mus musculus OX=10090 GN=Gripap1	Gripap1	92.714	13.196	11.8	7	7	7	1.002	0.974	1.042	0.969	1.013	1.043	0.998	0.94204
Q8BH44	Coronin-2B OS=Mus musculus OX=10090 GN=Coro2b	Coro2b	54.936	37.491	28.5	15	22	15	0.974	0.993	1.02	1.016	1.027	0.951	0.998	0.94698
Q69ZK0	Phosphatidylinositol 3,4,5-trisphosphate-dependent Rac exchanger 1 protein OS=Mus musculus OX=10090 GN=Prex1	Prex1	184.93	51.791	12.7	19	21	19	1	1.005	0.978	1.009	1.019	0.96	0.998	0.94802
Q8R323	Replication factor C subunit 3 OS=Mus musculus OX=10090 GN=Rfc3	Rfc3	40.526	90.687	31.7	9	11	9	1.014	0.939	1.077	1	1.048	0.987	0.998	0.95048
Q9CY45	EEF1A lysine methyltransferase 1 OS=Mus musculus OX=10090 GN=Eef1akmt1	Eef1akmt1	24.499	1.8709	3.3	1	1	1	1.005	1.063	0.94	0.999	1.048	0.967	0.998	0.95232
Q9D9E0	Solute carrier family 22 member 17 OS=Mus musculus OX=10090 GN=Slc22a17	Slc22a17	43.195	7.8235	4.5	3	3	3	1	1.019	0.988	0.991	1.058	0.965	0.998	0.95692
P10518	Delta-aminolevulinic acid dehydratase OS=Mus musculus OX=10090 GN=Alad	Alad	36.023	33.155	24.2	7	8	7	1.001	0.967	1.059	1.01	1.049	0.973	0.998	0.9588
Q99L27	GMP reductase 2 OS=Mus musculus OX=10090 GN=Gmpr2	Gmpr2	38.018	59.405	36.8	11	13	9	0.972	0.996	1.034	1.048	0.981	0.978	0.998	0.96164
Q64511	DNA topoisomerase 2-beta OS=Mus musculus OX=10090 GN=Top2b	Top2b	181.91	323.31	44.4	70	132	56	1.048	1.027	0.94	1.055	1.014	0.952	0.998	0.9632
P84228	Histone H3.2 OS=Mus musculus OX=10090 GN=Hist1h3b	Hist1h3b	15.388	19.866	33.1	8	44	3	1.034	1.036	0.945	0.955	1.173	0.893	0.998	0.96606
Q8BGW1	Alpha-ketoglutarate-dependent dioxygenase FTO OS=Mus musculus OX=10090 GN=Fto	Fto	58.006	62.486	31.7	13	13	13	1.032	0.931	1.019	0.983	0.951	1.053	0.998	0.96928
Q5NCR9	Nuclear speckle splicing regulatory protein 1 OS=Mus musculus OX=10090 GN=Nsrp1	Nsrp1	63.798	7.2431	7	4	4	4	1.022	0.94	1.042	0.932	1.03	1.049	0.998	0.96934
Q69ZK6	Probable JmjC domain-containing histone demethylation protein 2C OS=Mus musculus OX=10090 GN=Jmjd1c	Jmjd1c	260.64	28.439	4.9	10	10	10	0.97	1.051	0.991	0.953	1.002	1.063	0.998	0.9703
Q9EPN1	Neurobeachin OS=Mus musculus OX=10090 GN=Nbea	Nbea	326.74	11.637	1.6	4	4	3	1.106	0.933	0.963	1.082	1.007	0.919	0.998	0.97296
Q61097	Kinase suppressor of Ras 1 OS=Mus musculus OX=10090 GN=Ksr1	Ksr1	96.754	15.118	7.4	4	4	4	0.943	1.029	1.032	1.115	1.029	0.867	0.998	0.97912
Q9D4H9	PHD finger protein 14 OS=Mus musculus OX=10090 GN=Phf14	Phf14	99.104	17.486	6.9	5	5	5	0.952	1.074	0.986	0.947	1.102	0.968	0.998	0.99138
Q99LI9	Polyribonucleotide 5'-hydroxyl-kinase Clp1 OS=Mus musculus OX=10090 GN=Clp1	Clp1	47.737	2.9054	3.5	2	2	2	1.064	1.011	0.922	1.063	0.869	1.071	0.998	0.99224
Q9D1P0	39S ribosomal protein L13, mitochondrial OS=Mus musculus OX=10090 GN=Mrpl13	Mrpl13	20.677	27.908	46.6	8	10	8	0.99	1.001	1.023	1.076	0.945	0.998	0.998	0.99364
Q9CQ48	NudC domain-containing protein 2 OS=Mus musculus OX=10090 GN=Nudcd2	Nudcd2	17.66	42.558	41.4	5	9	5	0.985	1.001	0.993	0.992	0.991	1	0.999	0.8162
P17742	Peptidyl-prolyl cis-trans isomerase A OS=Mus musculus OX=10090 GN=Ppia	Ppia	17.971	125.85	79.3	14	93	14	0.978	0.986	1.012	0.985	0.993	1.002	0.999	0.90678
Q91V12	Cytosolic acyl coenzyme A thioester hydrolase OS=Mus musculus OX=10090 GN=Acot7	Acot7	42.536	67.762	18.4	6	9	6	1.005	0.971	1.014	0.998	0.984	1.012	0.999	0.93018
Q6WKZ8	E3 ubiquitin-protein ligase UBR2 OS=Mus musculus OX=10090 GN=Ubr2	Ubr2	199.15	40.896	6.6	10	11	10	0.977	0.987	1.016	1.013	0.99	0.981	0.999	0.93128
A2AQ19	RNA polymerase-associated protein RTF1 homolog OS=Mus musculus OX=10090 GN=Rtf1	Rtf1	80.796	23.889	12.4	8	10	8	0.979	1.014	1.036	1.009	1.014	1.01	0.999	0.93232
Q99KV1	DnaJ homolog subfamily B member 11 OS=Mus musculus OX=10090 GN=Dnajb11	Dnajb11	40.555	57.621	31.3	11	17	11	1.005	1.035	0.995	1.037	1.005	0.997	0.999	0.94164
P70314	Pituitary homeobox 1 OS=Mus musculus OX=10090 GN=Pitx1	Pitx1	34.075	-2	2.2	1	1	1	0.953	1.012	1.038	1.168	0.993	0.845	0.999	0.94524
P24527	Leukotriene A-4 hydrolase OS=Mus musculus OX=10090 GN=Lta4h	Lta4h	69.05	151.01	36.5	20	42	20	0.972	0.987	1.036	0.996	1.012	0.99	0.999	0.95094
P40124	Adenylyl cyclase-associated protein 1 OS=Mus musculus OX=10090 GN=Cap1	Cap1	51.564	97.472	42.2	16	36	15	0.99	0.98	1.029	0.996	0.977	1.03	0.999	0.95398
Q8C2Q3	RNA-binding protein 14 OS=Mus musculus OX=10090 GN=Rbm14	Rbm14	69.448	202.26	34.8	26	55	26	1.037	1.021	0.937	0.993	1.012	0.993	0.999	0.95466
Q80X90	Filamin-B OS=Mus musculus OX=10090 GN=Flnb	Flnb	277.82	323.31	43.6	96	166	84	0.999	0.97	1.023	0.99	1.004	1	0.999	0.95828
Q9QYF1	Retinol dehydrogenase 11 OS=Mus musculus OX=10090 GN=Rdh11	Rdh11	35.147	42.355	19.6	6	10	6	1.004	0.959	1.035	0.968	1.023	1.011	0.999	0.95844
Q9CQM5	Thioredoxin domain-containing protein 17 OS=Mus musculus OX=10090 GN=Txndc17	Txndc17	14.015	18.322	18.7	2	5	2	0.907	1.072	1.061	0.975	1.03	1.037	0.999	0.95894
Q8CJ53	Cdc42-interacting protein 4 OS=Mus musculus OX=10090 GN=Trip10	Trip10	68.489	3.4224	2.8	1	1	1	1.05	1.104	0.854	1.082	1.021	0.909	0.999	0.96196
Q9CRC0	Vitamin K epoxide reductase complex subunit 1 OS=Mus musculus OX=10090 GN=Vkorc1	Vkorc1	17.768	15.612	12.4	2	2	2	1.046	0.909	1.045	1.018	0.951	1.034	0.999	0.96502
P33174	Chromosome-associated kinesin KIF4 OS=Mus musculus OX=10090 GN=Kif4	Kif4	139.52	79.176	20.1	23	28	22	0.987	0.976	1.036	1.017	0.99	0.994	0.999	0.96526
P36916	Guanine nucleotide-binding protein-like 1 OS=Mus musculus OX=10090 GN=Gnl1	Gnl1	68.77	62.594	17.3	8	10	8	1.031	0.916	1.039	0.965	1	1.023	0.999	0.9657
P23475	X-ray repair cross-complementing protein 6 OS=Mus musculus OX=10090 GN=Xrcc6	Xrcc6	69.483	31.806	18.4	11	13	11	0.988	1	1.028	1.015	1.017	0.986	0.999	0.96592
Q3U1J4	DNA damage-binding protein 1 OS=Mus musculus OX=10090 GN=Ddb1	Ddb1	126.85	227.52	35.5	39	73	39	1.001	0.999	0.992	0.986	0.986	1.022	0.999	0.96746
Q3TPE9	Ankyrin repeat and MYND domain-containing protein 2 OS=Mus musculus OX=10090 GN=Ankmy2	Ankmy2	48.774	8.5569	8	4	4	4	0.995	1.013	0.997	0.978	1.014	1.015	0.999	0.96944
P21956	Lactadherin OS=Mus musculus OX=10090 GN=Mfge8	Mfge8	51.24	71.775	32	12	16	12	1.004	1.002	0.972	1.016	1.005	0.96	0.999	0.96984
Q8K1M6	Dynamin-1-like protein OS=Mus musculus OX=10090 GN=Dnm1l	Dnm1l	82.657	142.39	36.4	22	28	22	0.99	1.008	1.011	0.977	0.998	1.037	0.999	0.97044
Q9WTP6	Adenylate kinase 2, mitochondrial OS=Mus musculus OX=10090 GN=Ak2	Ak2	26.468	44.864	42.7	11	28	11	1.012	1.032	0.975	1.008	0.963	1.052	0.999	0.97662
P43406	Integrin alpha-V OS=Mus musculus OX=10090 GN=Itgav	Itgav	115.36	99.76	19.4	18	26	18	0.985	0.999	1.031	0.976	1.026	1.015	0.999	0.97724
P54099	DNA polymerase subunit gamma-1 OS=Mus musculus OX=10090 GN=Polg	Polg	136.76	6.8855	2.6	3	3	3	1	0.979	1.024	1.088	0.974	0.943	0.999	0.9824
Q99MZ7	Peroxisomal trans-2-enoyl-CoA reductase OS=Mus musculus OX=10090 GN=Pecr	Pecr	32.41	6.0814	11.2	2	3	2	0.944	1.106	0.988	1.047	1.111	0.882	0.999	0.9838
E9Q1P8	Interferon regulatory factor 2-binding protein 2 OS=Mus musculus OX=10090 GN=Irf2bp2	Irf2bp2	59.291	21.507	11.6	5	5	3	1.023	1.016	0.97	1.026	1.051	0.934	0.999	0.99356
Q9R060	Cytosolic Fe-S cluster assembly factor NUBP1 OS=Mus musculus OX=10090 GN=Nubp1	Nubp1	34.085	25.917	14.7	5	5	5	0.965	1.029	1.008	1.022	0.932	1.05	0.999	0.9951
P26231	Catenin alpha-1 OS=Mus musculus OX=10090 GN=Ctnna1	Ctnna1	100.11	261.81	41.1	32	49	32	1.001	0.991	1.021	0.966	1.067	0.983	0.999	0.99708
Q6PEB6	MOB-like protein phocein OS=Mus musculus OX=10090 GN=Mob4	Mob4	26.032	21.871	28	5	6	5	0.961	0.986	1.023	0.941	1.046	0.985	0.999	0.99868
Q9WVA2	Mitochondrial import inner membrane translocase subunit Tim8 A OS=Mus musculus OX=10090 GN=Timm8a1	Timm8a1	11.042	43.75	57.7	5	8	5	0.989	1.018	1.011	1.032	0.954	1.034	0.999	0.9989
O88958	Glucosamine-6-phosphate isomerase 1 OS=Mus musculus OX=10090 GN=Gnpda1	Gnpda1	32.549	13.283	18	5	8	4	1.015	1.02	0.982	0.912	1.165	0.939	1	0.94318
Q8BZ47	Zinc finger protein 609 OS=Mus musculus OX=10090 GN=Znf609	Znf609	151.12	6.4518	2.9	3	3	3	1.058	0.978	0.964	1.173	0.898	0.928	1	0.94324
P48771	Cytochrome c oxidase subunit 7A2, mitochondrial OS=Mus musculus OX=10090 GN=Cox7a2	Cox7a2	9.2908	16.454	27.7	2	9	2	1.13	0.901	1.013	1	1.016	1.027	1	0.9584
Q9QXD8	LIM domain-containing protein 1 OS=Mus musculus OX=10090 GN=Limd1	Limd1	71.421	26.546	9.6	4	4	4	0.972	1.112	0.933	1.023	0.993	1.001	1	0.9614
Q8VHX6	Filamin-C OS=Mus musculus OX=10090 GN=Flnc	Flnc	291.12	4.9022	3.6	13	18	2	0.915	1.089	1.007	0.976	1.041	0.995	1	0.96532
P26039	Talin-1 OS=Mus musculus OX=10090 GN=Tln1	Tln1	269.82	323.31	42.7	90	143	76	0.999	0.988	1.021	1.005	1.002	1.002	1	0.96906
P70697	Uroporphyrinogen decarboxylase OS=Mus musculus OX=10090 GN=Urod	Urod	40.691	12.715	12.8	4	4	4	0.999	1.01	0.997	1.024	0.98	1.001	1	0.9731
Q99M71	Mammalian ependymin-related protein 1 OS=Mus musculus OX=10090 GN=Epdr1	Epdr1	25.485	31.366	19.2	4	6	4	0.953	1.09	0.95	1.048	0.981	0.965	1	0.9743
Q9DBY1	E3 ubiquitin-protein ligase synoviolin OS=Mus musculus OX=10090 GN=Syvn1	Syvn1	67.296	6.7065	4.2	3	3	3	1.042	1.019	0.949	1.041	1.058	0.91	1	0.97582
P46460	Vesicle-fusing ATPase OS=Mus musculus OX=10090 GN=Nsf	Nsf	82.613	118.52	31.6	22	34	21	1.008	0.985	0.996	0.97	1.019	0.999	1	0.9765
Q9D270	Probable palmitoyltransferase ZDHHC21 OS=Mus musculus OX=10090 GN=Zdhhc21	Zdhhc21	31.331	4.3543	6.4	2	2	2	1.03	0.883	1.089	1.077	1.001	0.925	1	0.9777
Q6NZC7	SEC23-interacting protein OS=Mus musculus OX=10090 GN=Sec23ip	Sec23ip	110.78	59.434	15.2	14	18	14	0.973	0.984	1.04	0.985	0.992	1.021	1	0.97946
Q9ESW4	Acylglycerol kinase, mitochondrial OS=Mus musculus OX=10090 GN=Agk	Agk	46.975	39.726	32.3	11	14	11	1.013	0.996	1.021	1.059	1.035	0.937	1	0.98016
Q9JLC8	Sacsin OS=Mus musculus OX=10090 GN=Sacs	Sacs	520.68	8.7847	0.5	3	4	3	0.93	1.066	1.009	1.036	0.952	1.018	1	0.98036
Q8C6G8	WD repeat-containing protein 26 OS=Mus musculus OX=10090 GN=Wdr26	Wdr26	70.543	20.296	9.2	5	7	5	0.973	0.976	1.08	1.001	1.043	0.985	1	0.98244
Q9CY27	Very-long-chain enoyl-CoA reductase OS=Mus musculus OX=10090 GN=Tecr	Tecr	36.09	39.063	26	11	19	11	1.011	0.952	0.999	0.98	1.049	0.933	1	0.98406
Q78JW9	Ubiquitin domain-containing protein UBFD1 OS=Mus musculus OX=10090 GN=Ubfd1	Ubfd1	40.143	9.0866	14.7	3	3	3	1.032	1.066	0.915	0.977	1.076	0.961	1	0.98448
Q61768	Kinesin-1 heavy chain OS=Mus musculus OX=10090 GN=Kif5b	Kif5b	109.55	323.31	53.6	48	81	40	1.006	0.981	1.018	1.002	0.988	1.014	1	0.9847
P63038	60 kDa heat shock protein, mitochondrial OS=Mus musculus OX=10090 GN=Hspd1	Hspd1	60.955	252.68	59.5	34	125	34	1.002	1.027	0.986	0.988	0.999	1.027	1	0.98528
Q80TN4	DnaJ homolog subfamily C member 16 OS=Mus musculus OX=10090 GN=Dnajc16	Dnajc16	89.135	11.894	5.1	3	3	3	0.996	1.026	0.988	0.983	1.055	0.972	1	0.98584
Q80TH2	Erbin OS=Mus musculus OX=10090 GN=Erbin	Erbin	157.25	14.975	4.9	7	7	7	1.019	0.972	1.009	0.975	0.993	1.031	1	0.98632
Q78PY7	Staphylococcal nuclease domain-containing protein 1 OS=Mus musculus OX=10090 GN=Snd1	Snd1	102.09	255.78	39.3	36	68	36	1.012	0.974	1.019	0.995	0.993	1.016	1	0.991
Q9D2N4	Dystrobrevin alpha OS=Mus musculus OX=10090 GN=Dtna	Dtna	84.066	30.964	4.2	3	3	3	0.918	0.997	1.095	1.02	1.065	0.924	1	0.99416
P09405	Nucleolin OS=Mus musculus OX=10090 GN=Ncl	Ncl	76.722	237.23	47	46	119	46	1.026	1.005	0.974	0.999	0.97	1.037	1	0.99428
Q9CX34	Protein SGT1 homolog OS=Mus musculus OX=10090 GN=Sugt1	Sugt1	38.158	93.196	41.1	13	18	13	0.977	0.958	1.023	0.946	0.983	1.029	1	0.9949
Q8K0Q5	Rho GTPase-activating protein 18 OS=Mus musculus OX=10090 GN=Arhgap18	Arhgap18	74.929	74.674	24.6	14	19	14	0.981	1.002	1.023	1.01	1.025	0.971	1	0.99578
P47877	Insulin-like growth factor-binding protein 2 OS=Mus musculus OX=10090 GN=Igfbp2	Igfbp2	32.846	128.97	52.8	12	23	12	1.017	0.976	1.019	0.971	1.017	1.024	1	0.99724
Q8BWF0	Succinate-semialdehyde dehydrogenase, mitochondrial OS=Mus musculus OX=10090 GN=Aldh5a1	Aldh5a1	55.968	24.789	18.4	9	12	9	0.99	1.03	0.994	0.971	1.042	1.002	1	0.9977
Q99LF4	tRNA-splicing ligase RtcB homolog OS=Mus musculus OX=10090 GN=Rtcb	Rtcb	55.249	121.14	42.2	21	48	21	0.988	1.009	1.006	1.006	0.982	1.011	1.001	0.90798
Q8C156	Condensin complex subunit 2 OS=Mus musculus OX=10090 GN=Ncaph	Ncaph	82.302	53.963	15.6	12	19	12	1.009	0.985	1.004	1.017	0.981	0.996	1.001	0.9185
Q9CYK1	Tryptophan--tRNA ligase, mitochondrial OS=Mus musculus OX=10090 GN=Wars2	Wars2	40.152	13.141	12.5	4	4	4	0.899	1.061	1.062	0.844	1.214	0.96	1.001	0.93882
O35969	Guanidinoacetate N-methyltransferase OS=Mus musculus OX=10090 GN=Gamt	Gamt	26.336	25.113	17.8	3	4	3	1.04	1.034	1.047	0.98	1.116	1.022	1.001	0.95546
Q9JIQ3	Diablo homolog, mitochondrial OS=Mus musculus OX=10090 GN=Diablo	Diablo	26.82	40.476	21.9	5	8	5	0.984	1.022	1.012	0.964	1.074	0.977	1.001	0.95746
Q6P5H2	Nestin OS=Mus musculus OX=10090 GN=Nes	Nes	207.12	323.31	38.8	65	127	65	0.969	1.003	1.021	0.991	0.995	1.004	1.001	0.9629
Q3TFK5	G patch domain-containing protein 4 OS=Mus musculus OX=10090 GN=Gpatch4	Gpatch4	46.553	17.431	9.6	3	3	3	0.992	1.054	0.964	0.945	0.975	1.086	1.001	0.96336
Q925N0	Sideroflexin-5 OS=Mus musculus OX=10090 GN=Sfxn5	Sfxn5	37.328	17.152	18.4	7	10	7	0.967	1.019	0.998	0.975	1.031	0.975	1.001	0.965
Q64213	Splicing factor 1 OS=Mus musculus OX=10090 GN=Sf1	Sf1	70.402	28.736	19.1	10	13	9	1.027	1.021	0.97	1.09	0.956	0.97	1.001	0.96556
Q9D4J7	PHD finger protein 6 OS=Mus musculus OX=10090 GN=Phf6	Phf6	41.139	41.47	22.5	9	14	9	1.02	1.017	0.969	0.951	1.009	1.043	1.001	0.96574
Q8R3B7	Bromodomain-containing protein 8 OS=Mus musculus OX=10090 GN=Brd8	Brd8	102.61	18.742	7.6	5	5	5	1.14	0.949	0.871	1.051	0.939	0.966	1.001	0.96628
P34152	Focal adhesion kinase 1 OS=Mus musculus OX=10090 GN=Ptk2	Ptk2	123.54	143.29	25	24	29	24	0.977	1.006	1.01	0.974	1.003	1.014	1.001	0.96694
Q9QY36	N-alpha-acetyltransferase 10 OS=Mus musculus OX=10090 GN=Naa10	Naa10	26.519	17.177	26.4	6	9	6	1.022	0.965	0.991	0.995	0.999	0.981	1.001	0.96726
Q3TXS7	26S proteasome non-ATPase regulatory subunit 1 OS=Mus musculus OX=10090 GN=Psmd1	Psmd1	105.73	240.92	40.1	32	65	32	1.02	1.001	0.98	0.983	0.97	1.046	1.001	0.9689
P13439	Uridine 5'-monophosphate synthase OS=Mus musculus OX=10090 GN=Umps	Umps	52.292	70.917	38.7	19	24	19	0.983	0.986	1.036	0.991	0.99	1.021	1.001	0.96932
O08582	GTP-binding protein 1 OS=Mus musculus OX=10090 GN=Gtpbp1	Gtpbp1	72.3	91.605	15.4	8	11	8	0.992	0.973	1.066	0.995	1.074	0.958	1.001	0.97112
Q99LM2	CDK5 regulatory subunit-associated protein 3 OS=Mus musculus OX=10090 GN=Cdk5rap3	Cdk5rap3	56.99	15.83	12.7	8	10	8	1	1.041	0.943	1.044	0.979	0.957	1.001	0.97674
Q99020	Heterogeneous nuclear ribonucleoprotein A/B OS=Mus musculus OX=10090 GN=Hnrnpab	Hnrnpab	30.831	115.42	43.5	16	38	16	1.009	1.052	0.963	0.999	1.005	1.016	1.001	0.9799
Q9JLQ0	CD2-associated protein OS=Mus musculus OX=10090 GN=Cd2ap	Cd2ap	70.449	16.412	10.8	6	7	6	0.979	0.946	1.045	0.966	0.974	1.026	1.001	0.98168
Q6NZL0	Protein SOGA3 OS=Mus musculus OX=10090 GN=Soga3	Soga3	103.48	16.945	7.5	7	7	6	1.005	0.948	1.043	0.978	1.017	0.997	1.001	0.98266
P42567	Epidermal growth factor receptor substrate 15 OS=Mus musculus OX=10090 GN=Eps15	Eps15	98.47	5.5933	4.2	3	3	3	0.972	0.919	1.116	1.049	1.036	0.92	1.001	0.98968
O70126	Aurora kinase B OS=Mus musculus OX=10090 GN=Aurkb	Aurkb	39.384	18.513	11.3	3	3	3	0.992	1.065	0.955	0.973	1.024	1.012	1.001	0.9956
Q9WVG6	Histone-arginine methyltransferase CARM1 OS=Mus musculus OX=10090 GN=Carm1	Carm1	65.853	35.606	15.1	10	16	10	0.953	0.98	1.047	0.975	0.976	1.027	1.001	0.99576
Q3TWI9	CSC1-like protein 2 OS=Mus musculus OX=10090 GN=Tmem63b	Tmem63b	94.774	21.723	10.7	8	9	8	1.01	0.981	1.02	1.007	0.994	1.004	1.002	0.88672
P61161	Actin-related protein 2 OS=Mus musculus OX=10090 GN=Actr2	Actr2	44.76	58.693	30.7	12	34	12	1.012	1.002	0.999	1.015	0.96	1.032	1.002	0.91738
P51660	Peroxisomal multifunctional enzyme type 2 OS=Mus musculus OX=10090 GN=Hsd17b4	Hsd17b4	79.481	323.31	42	25	75	25	1.003	1.023	0.976	1.017	1.001	0.978	1.002	0.91804
Q9QZ73	DCN1-like protein 1 OS=Mus musculus OX=10090 GN=Dcun1d1	Dcun1d1	30.097	9.7026	13.9	4	6	2	1.011	1.018	0.972	1.054	0.831	1.11	1.002	0.92112
P56394	Cytochrome c oxidase copper chaperone OS=Mus musculus OX=10090 GN=Cox17	Cox17	6.784	26.218	77.8	4	5	4	0.979	1.005	1.019	1.149	0.843	1.006	1.002	0.92594
Q60596	DNA repair protein XRCC1 OS=Mus musculus OX=10090 GN=Xrcc1	Xrcc1	68.97	32.27	23.9	11	14	11	1.017	0.98	1.005	1.008	0.94	1.047	1.002	0.92814
P52912	Nucleolysin TIA-1 OS=Mus musculus OX=10090 GN=Tia1	Tia1	42.799	102.89	27.2	11	18	8	1.011	1.015	0.977	1.01	0.97	1.018	1.002	0.9322
Q3UFM5	Nucleolar MIF4G domain-containing protein 1 OS=Mus musculus OX=10090 GN=Nom1	Nom1	95.959	8.9225	4.4	3	4	3	1.023	1.015	0.997	1.144	0.928	0.957	1.002	0.9328
Q9QYR6	Microtubule-associated protein 1A OS=Mus musculus OX=10090 GN=Map1a	Map1a	300.14	38.631	5.2	12	14	11	0.979	1.014	1.052	1.022	1.026	0.99	1.002	0.93672
Q922X9	Protein arginine N-methyltransferase 7 OS=Mus musculus OX=10090 GN=Prmt7	Prmt7	78.3	9.5466	7.1	4	4	4	1.026	1.031	0.959	1.007	1.098	0.904	1.002	0.93936
O35114	Lysosome membrane protein 2 OS=Mus musculus OX=10090 GN=Scarb2	Scarb2	54.043	28.495	15.1	6	11	6	0.979	1.042	0.989	1.018	0.988	0.998	1.002	0.9401
P52825	Carnitine O-palmitoyltransferase 2, mitochondrial OS=Mus musculus OX=10090 GN=Cpt2	Cpt2	73.98	59.406	22	11	11	11	0.993	1.045	0.981	0.995	1.063	0.954	1.002	0.94044
Q8CEC6	Peptidylprolyl isomerase domain and WD repeat-containing protein 1 OS=Mus musculus OX=10090 GN=Ppwd1	Ppwd1	73.384	36.01	11.1	6	6	6	0.976	1.034	0.977	0.903	1.058	1.02	1.002	0.9432
O70305	Ataxin-2 OS=Mus musculus OX=10090 GN=Atxn2	Atxn2	136.48	102.58	16.7	19	24	17	1.023	0.955	1.015	0.975	1.056	0.955	1.002	0.9438
P97760	DNA-directed RNA polymerase II subunit RPB3 OS=Mus musculus OX=10090 GN=Polr2c	Polr2c	31.443	67.037	30.9	7	9	7	1.015	1.03	0.977	1.025	1.023	0.969	1.002	0.946
P97823	Acyl-protein thioesterase 1 OS=Mus musculus OX=10090 GN=Lypla1	Lypla1	24.687	39.589	17	4	7	4	0.979	0.99	1.03	1.066	0.935	0.993	1.002	0.94746
Q9JK48	Endophilin-B1 OS=Mus musculus OX=10090 GN=Sh3glb1	Sh3glb1	40.855	38.352	30.4	13	17	12	0.978	1.002	1.034	1.002	1.061	0.946	1.002	0.9492
Q5XG73	Acyl-CoA-binding domain-containing protein 5 OS=Mus musculus OX=10090 GN=Acbd5	Acbd5	56.613	3.6727	7.1	3	3	3	0.946	1.047	1.024	0.966	1.105	0.939	1.002	0.94988
Q62318	Transcription intermediary factor 1-beta OS=Mus musculus OX=10090 GN=Trim28	Trim28	88.846	300.3	43.8	33	81	33	1.017	1.047	0.953	1.016	0.969	1.025	1.002	0.9576
O09061	Proteasome subunit beta type-1 OS=Mus musculus OX=10090 GN=Psmb1	Psmb1	26.372	68.287	32.1	7	14	7	0.927	1.017	1.02	0.975	0.973	1.009	1.002	0.9658
P51912	Neutral amino acid transporter B(0) OS=Mus musculus OX=10090 GN=Slc1a5	Slc1a5	58.482	5.1448	4.3	2	2	2	0.994	0.946	1.068	0.98	0.977	1.044	1.002	0.97176
P38060	Hydroxymethylglutaryl-CoA lyase, mitochondrial OS=Mus musculus OX=10090 GN=Hmgcl	Hmgcl	34.238	55.229	31.1	9	11	9	0.979	1.063	0.977	0.979	1.023	1.012	1.002	0.97434
Q99P51	Ras association domain-containing protein 3 OS=Mus musculus OX=10090 GN=Rassf3	Rassf3	26.749	6.6649	6	1	1	1	0.942	1.025	1.041	1.008	0.956	1.039	1.002	0.97532
[truncated: 3,704 more rows]

## Sheet: Peptide_quant
ID	Sequence	Protein accession	Protein description	Charge	m/z	mass error [ppm]	PEP	Score	Unique [yes/no]	EVs_1	EVs_2	EVs_3	WT_1	WT_2	WT_3
0	AAAAAAAAAAAAAAAGAAGK	P55012	Solute carrier family 12 member 2 OS=Mus musculus OX=10090 GN=Slc12a2	3	490.267	-1.235	3.1776e-10	107.5	yes	1.052	0.967	1.091	1.053	0.857	0.98
1	AAAAAAAAAAR	Q811W0	Transcription factor SOX-21 OS=Mus musculus OX=10090 GN=Sox21	2	443.249	-1.192	0.00027689	104.01	yes	1.104	0.998	0.973	0.977	0.884	1.064
2	AAAAAAPAGGPAAAAPSGENEAESR	Q64127	Transcription intermediary factor 1-alpha OS=Mus musculus OX=10090 GN=Trim24	3	722.345	-0.072296	5.2402e-20	132.65	yes	1.25	1.072	0.916	1.036	0.792	0.932
3	AAAAADLANR	Q9JHS4	ATP-dependent Clp protease ATP-binding subunit clpX-like, mitochondrial OS=Mus musculus OX=10090 GN=Clpx	2	472.251	-0.088278	0.012676	69.786	yes	1.039	0.96	1.113	0.978	0.988	0.921
4	AAAAATAATK	Q9D3B1	Very-long-chain (3R)-3-hydroxyacyl-CoA dehydratase 2 OS=Mus musculus OX=10090 GN=Hacd2	2	423.738	-2.1719	0.0014698	96.229	yes	1.069	0.907	0.951	1.121	1.062	0.891
5	AAAAATVVPPMVGGPPFVGPVGFGPADR	Q91V81	RNA-binding protein 42 OS=Mus musculus OX=10090 GN=Rbm42	3	869.125	-0.56072	3.759e-07	83.879	yes	NA	NA	NA	NA	NA	NA
6	AAAAATVVPPMVGGPPFVGPVGFGPADR	Q91V81	RNA-binding protein 42 OS=Mus musculus OX=10090 GN=Rbm42	4	652.095	-0.19348	2.1169e-06	73.676	yes	0.852	1.323	1.122	0.57	1.261	0.873
7	AAAAGSLDR	Q9WU40	Inner nuclear membrane protein Man1 OS=Mus musculus OX=10090 GN=Lemd3	2	416.22	-2.1888	0.00019106	128.36	yes	1.108	1.089	0.97	1.06	0.846	0.927
8	AAAANIDEVQK	Q61026	Nuclear receptor coactivator 2 OS=Mus musculus OX=10090 GN=Ncoa2	2	565.296		1.4551e-07	127.56	yes	NA	NA	NA	NA	NA	NA
9	AAAAPAGGNPEQR	Q6PDM1	Male-specific lethal 1 homolog OS=Mus musculus OX=10090 GN=Msl1	2	605.302	-0.54155	1.5179e-05	137.95	yes	1.044	0.934	1.108	1.098	0.878	0.937
10	AAAASAAEAGIATPGTEDSDDALLK	O35226	26S proteasome non-ATPase regulatory subunit 4 OS=Mus musculus OX=10090 GN=Psmd4	3	772.712	0.3298	5.8751e-33	165.1	yes	1.097	0.835	1.078	0.977	1.086	0.928
11	AAAASAAEAGIATPGTEDSDDALLK	O35226	26S proteasome non-ATPase regulatory subunit 4 OS=Mus musculus OX=10090 GN=Psmd4	4	579.785	0.19284	1.5696e-14	115.36	yes	1.184	0.783	1.035	1.005	0.956	1.037
12	AAAATETSSVFADPVISK	Q80X85	28S ribosomal protein S7, mitochondrial OS=Mus musculus OX=10090 GN=Mrps7	3	588.972	-0.14367	8.4928e-17	165.45	yes	0.928	0.877	1.112	1.123	0.983	0.976
13	AAAATETSSVFADPVISK	Q80X85	28S ribosomal protein S7, mitochondrial OS=Mus musculus OX=10090 GN=Mrps7	4	441.981	-0.4359	3.0294e-09	105.53	yes	1.188	1.224	1.108	0.948	0.815	0.716
14	AAAATETSSVFADPVISK	Q80X85	28S ribosomal protein S7, mitochondrial OS=Mus musculus OX=10090 GN=Mrps7	2	882.954	-1.0688	1.5228e-11	132.64	yes	NA	NA	NA	NA	NA	NA
15	AAAAYALGR	Q6ZQ73	Cullin-associated NEDD8-dissociated protein 2 OS=Mus musculus OX=10090 GN=Cand2	2	432.24	-0.62518	0.00031385	138.26	yes	0.93	0.814	1.046	1.058	0.998	1.154
16	AAADADVSLHNFSAR	P0C7N9	Proteasome assembly chaperone 4 OS=Mus musculus OX=10090 GN=Psmg4	3	515.587	-1.105	8.7678e-06	101.75	yes	NA	NA	NA	NA	NA	NA
17	AAADDGEEPKSEPETKK	P28352	DNA-(apurinic or apyrimidinic site) lyase OS=Mus musculus OX=10090 GN=Apex1	4	451.217	-0.79352	5.6946e-06	95.662	yes	0.947	0.906	1.039	1.15	0.839	1.12
18	AAADLMAYCEAHAKEDPLLTPVPASENPFR	P63213	Guanine nucleotide-binding protein G(I)/G(S)/G(O) subunit gamma-2 OS=Mus musculus OX=10090 GN=Gng2	4	821.898	-0.41512	0.0073113	34.861	yes	NA	NA	NA	NA	NA	NA
19	AAADTLQGPMQAAYR	Q3UJB9	Enhancer of mRNA-decapping protein 4 OS=Mus musculus OX=10090 GN=Edc4	2	782.383		0.0022871	58.079	yes	NA	NA	NA	NA	NA	NA
20	AAADTLQGPMQAAYR	Q3UJB9	Enhancer of mRNA-decapping protein 4 OS=Mus musculus OX=10090 GN=Edc4	2	782.383	-0.51292	0.0010507	79.652	yes	NA	NA	NA	NA	NA	NA
21	AAAEELLAR	Q6P549	Phosphatidylinositol 3,4,5-trisphosphate 5-phosphatase 2 OS=Mus musculus OX=10090 GN=Inppl1	2	472.264	-1.3027	0.0029122	96.665	yes	NA	NA	NA	NA	NA	NA
22	AAAEEQIK	Q91YE6	Importin-9 OS=Mus musculus OX=10090 GN=Ipo9	2	430.23	1.9898	0.0038052	117.89	yes	0.926	0.853	1.02	1.089	1.032	1.08
23	AAAEEQIK	Q91YE6	Importin-9 OS=Mus musculus OX=10090 GN=Ipo9	3	287.156	1.1583	0.0014775	105.04	yes	0.983	0.888	1.086	1.037	0.964	1.042
24	AAAELLQSQGSQAGGSQTLK	Q9R1T4	Septin-6 OS=Mus musculus OX=10090 GN=Sept6	3	649.004	-0.85708	2.2136e-19	163.8	yes	1.076	0.906	0.958	0.951	1.012	1.097
25	AAAELLQSQGSQAGGSQTLKR	Q9R1T4	Septin-6 OS=Mus musculus OX=10090 GN=Sept6	3	701.038	-0.58934	2.246e-16	126.4	yes	0.946	0.95	1.075	1.175	0.815	1.039
26	AAAERPK	Q64511	DNA topoisomerase 2-beta OS=Mus musculus OX=10090 GN=Top2b	3	248.145	-1.1599	0.013804	81.784	yes	1.147	1.103	1.097	0.774	1.165	0.713
27	AAAEVNQEYGLDPK	P97807	Fumarate hydratase, mitochondrial OS=Mus musculus OX=10090 GN=Fh	2	752.868	-1.0653	2.3104e-16	190.34	yes	0.92	0.834	0.874	1.132	1.015	1.225
28	AAAEVNQEYGLDPK	P97807	Fumarate hydratase, mitochondrial OS=Mus musculus OX=10090 GN=Fh	3	502.247	-0.29057	3.0973e-06	122.78	yes	0.95	0.816	0.954	1.245	0.924	1.112
29	AAAFEDQENETVVVK	P26039	Talin-1 OS=Mus musculus OX=10090 GN=Tln1	3	550.605	-0.64248	1.0695e-16	179.5	yes	1.055	0.993	1.016	1.011	0.901	1.023
30	AAAFEDQENETVVVK	P26039	Talin-1 OS=Mus musculus OX=10090 GN=Tln1	2	825.404	-0.94224	3.3145e-41	236.17	yes	0.959	1.047	0.974	0.989	0.954	1.077
31	AAAFEDQENETVVVK	P26039	Talin-1 OS=Mus musculus OX=10090 GN=Tln1	4	413.206	-0.88024	0.0015513	68.168	yes	NA	NA	NA	NA	NA	NA
32	AAAFEQLQK	Q9CZW5	Mitochondrial import receptor subunit TOM70 OS=Mus musculus OX=10090 GN=Tomm70	3	335.85	-0.7855	0.00014992	112.41	yes	0.994	0.996	1.035	1.06	0.925	0.989
33	AAAFEQLQK	Q9CZW5	Mitochondrial import receptor subunit TOM70 OS=Mus musculus OX=10090 GN=Tomm70	2	503.272	-0.47934	0.00020955	129.85	yes	1.001	0.967	1.073	1.079	0.86	1.02
34	AAAGAAAAAGGFQR	E9Q4N7	AT-rich interactive domain-containing protein 1B OS=Mus musculus OX=10090 GN=Arid1b	2	595.307		1.5388e-07	112.59	yes	NA	NA	NA	NA	NA	NA
35	AAAGAAATDLEVVR	Q6PD26	GPI transamidase component PIG-S OS=Mus musculus OX=10090 GN=Pigs	2	657.854	-0.94219	3.0314e-06	135.91	yes	NA	NA	NA	NA	NA	NA
36	AAAGLGDGGGGGER	Q8BIJ7	RUN and FYVE domain-containing protein 1 OS=Mus musculus OX=10090 GN=Rufy1	2	572.771	-0.71275	0.00019733	87.727	yes	0.974	0.971	1.113	1.105	0.882	0.954
37	AAAGQESEGPAVGPPQPLGK	A2BH40	AT-rich interactive domain-containing protein 1A OS=Mus musculus OX=10090 GN=Arid1a	3	620.987	-1.6951	2.2036e-15	139.46	yes	0.997	1.129	1.025	0.983	0.948	0.918
38	AAAHHYGAQCDK	Q9DCJ5	NADH dehydrogenase [ubiquinone] 1 alpha subcomplex subunit 8 OS=Mus musculus OX=10090 GN=Ndufa8	4	332.9	-2.8636	0.0020639	74.841	yes	0.953	0.759	0.946	1.092	1.024	1.226
39	AAAHHYGAQCDK	Q9DCJ5	NADH dehydrogenase [ubiquinone] 1 alpha subcomplex subunit 8 OS=Mus musculus OX=10090 GN=Ndufa8	3	443.532	-2.1212	4.1254e-07	147.91	yes	0.968	0.6	0.898	1.233	1.086	1.214
40	AAAIPPIVTK	Q9WU42	Nuclear receptor corepressor 2 OS=Mus musculus OX=10090 GN=Ncor2	3	327.543	-0.72493	0.0020931	79.148	yes	1.131	1.164	1.198	0.923	0.726	0.858
41	AAAISTSR	Q80UZ2	Protein SDA1 homolog OS=Mus musculus OX=10090 GN=Sdad1	2	388.717	-2.0295	0.0056055	104.06	yes	1.11	0.985	1.131	0.963	0.907	0.903
42	AAALCNVCELSGK	B2RXC1	Trafficking protein particle complex subunit 11 OS=Mus musculus OX=10090 GN=Trappc11	2	696.834	-1.0819	6.2845e-05	128.22	yes	0.878	1.028	1.044	1.029	1.098	0.923
43	AAALEAMK	Q60864	Stress-induced-phosphoprotein 1 OS=Mus musculus OX=10090 GN=Stip1	2	410.715	-0.020025	0.0044935	87.476	yes	NA	NA	NA	NA	NA	NA
44	AAALEAMK	Q60864	Stress-induced-phosphoprotein 1 OS=Mus musculus OX=10090 GN=Stip1	2	402.718	-1.0119	0.004414	111.95	yes	0.987	0.91	1.11	0.951	1.068	0.974
45	AAALEAMKDYTK	Q60864	Stress-induced-phosphoprotein 1 OS=Mus musculus OX=10090 GN=Stip1	3	437.892	-2.3038	9.1006e-05	109	yes	0.938	0.684	0.955	1.162	0.977	1.285
46	AAALEFLNR	Q60864	Stress-induced-phosphoprotein 1 OS=Mus musculus OX=10090 GN=Stip1	2	502.78	-1.4598	0.00021766	120.33	yes	0.974	0.943	1.094	1.004	0.969	1.016
47	AAALEQFK	Q61941	NAD(P) transhydrogenase, mitochondrial OS=Mus musculus OX=10090 GN=Nnt	2	439.243	-0.88824	0.0099859	95.502	yes	1.048	0.929	1.035	1.089	0.869	1.03
48	AAALEQFK	Q61941	NAD(P) transhydrogenase, mitochondrial OS=Mus musculus OX=10090 GN=Nnt	3	293.164		0.0046458	87.323	yes	NA	NA	NA	NA	NA	NA
49	AAALGGPEDESGAAEAHFLPR	Q6PDM1	Male-specific lethal 1 homolog OS=Mus musculus OX=10090 GN=Msl1	3	689.336	-0.84465	8.3565e-22	148.52	yes	NA	NA	NA	NA	NA	NA
50	AAALLTK	Q8VCH8	UBX domain-containing protein 4 OS=Mus musculus OX=10090 GN=Ubxn4	2	344.224	-1.6571	0.064955	70.912	yes	1.032	1	1.004	1.021	0.921	1.022
51	AAALSLSTLASPK	P52795	Ephrin-B1 OS=Mus musculus OX=10090 GN=Efnb1	3	410.575		1.3736e-05	105.03	yes	NA	NA	NA	NA	NA	NA
52	AAAMANNLQK	Q8VH51	RNA-binding protein 39 OS=Mus musculus OX=10090 GN=Rbm39	2	524.266	-1.2358	0.023968	53.756	yes	0.757	0.944	0.967	1.476	0.9	0.956
53	AAAMANNLQK	Q8VH51	RNA-binding protein 39 OS=Mus musculus OX=10090 GN=Rbm39	2	524.266	-1.0249	1.987e-06	140.83	yes	1.168	1.011	0.976	0.974	0.862	1.009
54	AAAMANNLQK	Q8VH51	RNA-binding protein 39 OS=Mus musculus OX=10090 GN=Rbm39	2	516.269	-1.2368	7.9812e-07	160.59	yes	0.978	1.078	0.974	1.012	0.904	1.054
55	AAANEQLTR	Q9CRB9	MICOS complex subunit Mic19 OS=Mus musculus OX=10090 GN=Chchd3	2	487.257	-0.6521	2.1403e-11	213.03	yes	0.99	1.022	1.09	1.005	0.911	0.981
56	AAAPGGPVPR	Q6PHU5	Sortilin OS=Mus musculus OX=10090 GN=Sort1	2	446.754	-1.898	0.065178	56.258	yes	NA	NA	NA	NA	NA	NA
57	AAAPKPR	Q6ZQ58	La-related protein 1 OS=Mus musculus OX=10090 GN=Larp1	3	237.482	-2.0501	0.0036623	126.16	yes	1.111	0.969	1.057	0.96	0.94	0.963
58	AAAQLGVEELQK	Q921M4	Golgin subfamily A member 2 OS=Mus musculus OX=10090 GN=Golga2	3	419.566	-1.5115	2.0558e-05	130.1	yes	1.052	1.04	1.227	1.098	0.86	0.724
59	AAAQLLQSQAQQSGAQQTK	Q8C1B7	Septin-11 OS=Mus musculus OX=10090 GN=Sept11	3	653.008	0.37772	5.4879e-39	225.8	yes	0.949	0.939	1.046	1.062	0.882	1.122
60	AAAQLLQSQAQQSGAQQTK	Q8C1B7	Septin-11 OS=Mus musculus OX=10090 GN=Sept11	4	490.008	0.32701	2.2963e-24	192.24	yes	1.173	1.143	1.016	1.004	0.677	0.986
61	AAAQLLQSQAQQSGAQQTK	Q8C1B7	Septin-11 OS=Mus musculus OX=10090 GN=Sept11	2	979.009	-0.68682	3.5591e-06	96.379	yes	1.265	0.709	0.811	1.047	1.071	1.098
62	AAAQTLER	P23492	Purine nucleoside phosphorylase OS=Mus musculus OX=10090 GN=Pnp	2	430.235	-2.3	0.0021145	145.72	yes	0.95	0.91	1.04	1.068	0.972	1.06
63	AAAQTLER	P23492	Purine nucleoside phosphorylase OS=Mus musculus OX=10090 GN=Pnp	2	430.235	-1.9153	0.0034877	120.99	yes	1.04	0.964	1.074	1.033	0.835	1.054
64	AAASEGVQVK	Q9Z2D6	Methyl-CpG-binding protein 2 OS=Mus musculus OX=10090 GN=Mecp2	2	480.261	-1.0286	0.010294	73.9	yes	NA	NA	NA	NA	NA	NA
65	AAASGAAGDKDTK	A2AGT5	Cytoskeleton-associated protein 5 OS=Mus musculus OX=10090 GN=Ckap5	3	388.195	-3.0612	0.010236	59.227	yes	NA	NA	NA	NA	NA	NA
66	AAASTDYYK	P35486	Pyruvate dehydrogenase E1 component subunit alpha, somatic form, mitochondrial OS=Mus musculus OX=10090 GN=Pdha1	2	495.232	-0.86445	0.00027846	144.77	yes	0.855	0.706	0.868	1.203	1.106	1.263
67	AAASTDYYKR	P35486	Pyruvate dehydrogenase E1 component subunit alpha, somatic form, mitochondrial OS=Mus musculus OX=10090 GN=Pdha1	3	382.524	-0.44274	1.1203e-05	121.93	yes	0.916	0.821	0.806	1.216	0.949	1.291
68	AAASTDYYKR	P35486	Pyruvate dehydrogenase E1 component subunit alpha, somatic form, mitochondrial OS=Mus musculus OX=10090 GN=Pdha1	2	573.283	-0.39909	0.00032345	106.35	yes	NA	NA	NA	NA	NA	NA
69	AAATEHSQR	P14685	26S proteasome non-ATPase regulatory subunit 3 OS=Mus musculus OX=10090 GN=Psmd3	3	324.162	-2.4683	1.271e-08	200.86	yes	1.057	1.204	1.325	0.79	0.861	0.764
70	AAATEHSQR	P14685	26S proteasome non-ATPase regulatory subunit 3 OS=Mus musculus OX=10090 GN=Psmd3	2	485.739	-1.63	0.0052954	87.258	yes	1.164	1.281	1.207	0.768	0.937	0.642
71	AAATFNPELITHILDGSPENTR	Q9R0H0	Peroxisomal acyl-coenzyme A oxidase 1 OS=Mus musculus OX=10090 GN=Acox1	3	789.736	-0.39127	6.8443e-30	180.52	yes	0.927	1.305	0.897	0.93	0.911	1.03
72	AAATFNPELITHILDGSPENTR	Q9R0H0	Peroxisomal acyl-coenzyme A oxidase 1 OS=Mus musculus OX=10090 GN=Acox1	4	592.554	0.023007	7.8427e-09	102.45	yes	0.989	0.921	0.92	1.101	0.926	1.143
73	AAATFNPELITHILDGSPENTRR	Q9R0H0	Peroxisomal acyl-coenzyme A oxidase 1 OS=Mus musculus OX=10090 GN=Acox1	4	631.579	-0.94095	0.040102	30.652	yes	NA	NA	NA	NA	NA	NA
74	AAATPESQEPQAK	P28667	MARCKS-related protein OS=Mus musculus OX=10090 GN=Marcksl1	3	443.221	-0.69249	1.5687e-15	178.95	yes	0.946	0.976	0.955	1.185	0.971	0.966
75	AAATPESQEPQAK	P28667	MARCKS-related protein OS=Mus musculus OX=10090 GN=Marcksl1	2	664.328	-0.58257	2.0224e-33	244.26	yes	0.985	0.906	1.01	1.047	0.967	1.085
76	AAATPESQEPQAK	P28667	MARCKS-related protein OS=Mus musculus OX=10090 GN=Marcksl1	3	443.221	0.82651	1.7104e-10	162.68	yes	0.943	0.915	0.985	1.101	0.972	1.084
77	AAATPESQEPQAK	P28667	MARCKS-related protein OS=Mus musculus OX=10090 GN=Marcksl1	2	664.328	0.51621	2.0839e-23	211.77	yes	0.89	0.969	0.96	1.09	0.953	1.137
78	AAATQPDGKDTPDEPWAFPAR	Q78PY7	Staphylococcal nuclease domain-containing protein 1 OS=Mus musculus OX=10090 GN=Snd1	3	747.691	-1.3254	8.501e-30	186.63	yes	1.057	0.944	1.153	0.925	0.97	0.953
79	AAATQPDGKDTPDEPWAFPAR	Q78PY7	Staphylococcal nuclease domain-containing protein 1 OS=Mus musculus OX=10090 GN=Snd1	4	561.02	-1.2445	1.7324e-21	143.04	yes	1.017	1.087	1.038	0.933	0.881	1.044
80	AAAVQADDVEVLK	Q6P4S8	Integrator complex subunit 1 OS=Mus musculus OX=10090 GN=Ints1	3	443.573	-0.73048	7.6451e-05	102.33	yes	1.026	1.041	1.099	0.98	0.935	0.919
81	AAAVQADDVEVLK	Q6P4S8	Integrator complex subunit 1 OS=Mus musculus OX=10090 GN=Ints1	2	664.856	-0.27745	1.6631e-06	142.45	yes	NA	NA	NA	NA	NA	NA
82	AAAVSDIQDLMR	Q9CR00	26S proteasome non-ATPase regulatory subunit 9 OS=Mus musculus OX=10090 GN=Psmd9	2	645.33	-0.10051	5.0027e-14	191.53	yes	0.983	1.036	0.986	1.101	0.945	0.95
83	AAAVSDIQDLMR	Q9CR00	26S proteasome non-ATPase regulatory subunit 9 OS=Mus musculus OX=10090 GN=Psmd9	3	430.555	-0.69343	2.2133e-10	163.84	yes	1.042	0.915	1.077	1.04	0.899	1.026
84	AAAVSLENVLLDVK	A2APV2	Formin-like protein 2 OS=Mus musculus OX=10090 GN=Fmnl2	3	481.28	-0.92663	4.3211e-06	117.7	yes	0.967	0.95	1.108	0.979	1.049	0.946
85	AAAVSLENVLLDVK	A2APV2	Formin-like protein 2 OS=Mus musculus OX=10090 GN=Fmnl2	2	721.417	-1.1252	1.906e-22	195.2	yes	0.92	0.844	1.108	1.08	1.041	1.006
86	AAAVTLK	Q8BKZ9	Pyruvate dehydrogenase protein X component, mitochondrial OS=Mus musculus OX=10090 GN=Pdhx	2	337.216	-0.36508	0.050993	77.282	yes	1.04	0.983	1.031	1.058	0.893	0.995
87	AAAYDLLVEMVK	Q6ZQ93	Ubiquitin carboxyl-terminal hydrolase 34 OS=Mus musculus OX=10090 GN=Usp34	3	441.572	-1.1095	0.074176	37.327	yes	NA	NA	NA	NA	NA	NA
88	AACDLVR	Q9ERK4	Exportin-2 OS=Mus musculus OX=10090 GN=Cse1l	2	402.705	-0.62787	0.019392	99.375	yes	1.001	0.998	1.088	0.993	0.898	1.021
89	AACLCFR	Q8R2U6	Diphosphoinositol polyphosphate phosphohydrolase 2 OS=Mus musculus OX=10090 GN=Nudt4	2	449.207	-0.090945	0.05399	75.915	no	0.921	0.937	1.111	1.056	0.99	0.985
90	AACLESAQEPAGAWSNK	Q8VDJ3	Vigilin OS=Mus musculus OX=10090 GN=Hdlbp	3	597.277	-0.97262	3.8386e-11	142.45	yes	1.063	0.885	1.085	0.933	0.93	1.104
91	AACNGPYDGK	Q9CPV4	Glyoxalase domain-containing protein 4 OS=Mus musculus OX=10090 GN=Glod4	2	527.219	0.09218	0.0011117	107.06	yes	0.924	0.71	0.874	1.237	1.035	1.221
92	AACNGPYDGK	Q9CPV4	Glyoxalase domain-containing protein 4 OS=Mus musculus OX=10090 GN=Glod4	2	527.219	-1.2582	1.1868e-05	150.15	yes	0.87	0.666	0.797	1.258	1.134	1.275
93	AACNGPYDGK	Q9CPV4	Glyoxalase domain-containing protein 4 OS=Mus musculus OX=10090 GN=Glod4	3	351.815	-1.3635	0.027329	58.699	yes	NA	NA	NA	NA	NA	NA
94	AACQEAQVFGNQLIPPNAQVK	Q9ESW4	Acylglycerol kinase, mitochondrial OS=Mus musculus OX=10090 GN=Agk	3	761.723	-0.69115	2.0135e-12	121.44	yes	NA	NA	NA	NA	NA	NA
95	AADAEAEVASLNRR	P21107	Tropomyosin alpha-3 chain OS=Mus musculus OX=10090 GN=Tpm3	2	736.876	-0.20043	0.0017132	77.204	yes	NA	NA	NA	NA	NA	NA
96	AADAEAEVASLNRR	P21107	Tropomyosin alpha-3 chain OS=Mus musculus OX=10090 GN=Tpm3	3	491.587	-0.13611	4.5635e-08	147.52	yes	1.045	1.074	0.937	1.085	0.728	1.131
97	AADAHVDAHYYEQNEQPTGTCAACITGGNR	P55264	Adenosine kinase OS=Mus musculus OX=10090 GN=Adk	4	820.106	-0.5625	2.1374e-23	136.1	yes	0.705	0.801	0.867	1.366	1.173	1.088
98	AADELEAFLGGGAPGSR	Q5U3K5	Rab-like protein 6 OS=Mus musculus OX=10090 GN=Rabl6	3	539.934	-1.5163	0.051069	36.127	yes	NA	NA	NA	NA	NA	NA
99	AADEVLAEAK	Q8JZM7	Parafibromin OS=Mus musculus OX=10090 GN=Cdc73	3	339.513	-1.0715	0.001786	80.986	yes	NA	NA	NA	NA	NA	NA
100	AADFQLHTHVNDGTEFGGSIYQK	Q60931	Voltage-dependent anion-selective channel protein 3 OS=Mus musculus OX=10090 GN=Vdac3	4	634.553	0.37089	2.5275e-23	154.65	yes	0.893	0.793	0.972	1.158	0.978	1.207
101	AADGPSYR	Q9WU42	Nuclear receptor corepressor 2 OS=Mus musculus OX=10090 GN=Ncor2	2	418.698	-0.9773	0.00281	133.33	yes	1.001	0.973	0.969	1.113	0.906	1.038
102	AADHLKPFLDDSTLR	Q922U1	U4/U6 small nuclear ribonucleoprotein Prp3 OS=Mus musculus OX=10090 GN=Prpf3	4	425.476	-0.13605	2.5323e-05	96.096	yes	1.071	1.044	0.975	1.026	0.887	0.997
103	AADHLKPFLDDSTLR	Q922U1	U4/U6 small nuclear ribonucleoprotein Prp3 OS=Mus musculus OX=10090 GN=Prpf3	3	566.965	-0.0662	1.962e-05	97.235	yes	NA	NA	NA	NA	NA	NA
104	AADIAEALYSVPR	O08792	Transcription factor COE2 OS=Mus musculus OX=10090 GN=Ebf2	3	459.245	0.015254	0.005849	63.292	yes	1.231	1.085	0.91	0.968	0.832	0.973
105	AADIDQEVK	Q6ZQ38	Cullin-associated NEDD8-dissociated protein 1 OS=Mus musculus OX=10090 GN=Cand1	2	494.751	-0.32648	0.00024831	119.53	yes	1.038	0.878	1.027	0.995	1.052	1.011
106	AADIIDGLR	Q60520	Paired amphipathic helix protein Sin3a OS=Mus musculus OX=10090 GN=Sin3a	2	472.264		0.00082981	91.867	yes	NA	NA	NA	NA	NA	NA
107	AADILPK	Q9CQN1	Heat shock protein 75 kDa, mitochondrial OS=Mus musculus OX=10090 GN=Trap1	2	364.221	-0.46936	0.046202	79.469	yes	NA	NA	NA	NA	NA	NA
108	AADIPGLK	Q80YX1	Tenascin OS=Mus musculus OX=10090 GN=Tnc	2	392.732	-0.43971	0.0079685	99.442	yes	1.052	0.938	1.033	1.055	0.864	1.058
109	AADISLDNLVEGK	P70399	TP53-binding protein 1 OS=Mus musculus OX=10090 GN=Tp53bp1	2	672.854	-1.2773	9.286e-05	122.33	yes	1.104	1.1	0.93	0.97	0.81	1.086
110	AADISQWAGPLCLQEVDEPPQHALR	P70296	Phosphatidylethanolamine-binding protein 1 OS=Mus musculus OX=10090 GN=Pebp1	3	948.464	-1.1726	1.2664e-10	103.02	yes	0.817	1.143	1.164	1.025	0.695	1.156
111	AADISQWAGPLCLQEVDEPPQHALR	P70296	Phosphatidylethanolamine-binding protein 1 OS=Mus musculus OX=10090 GN=Pebp1	3	948.464	-1.5836	9.6879e-16	122.39	yes	0.945	1.068	0.831	1.064	1.024	1.068
112	AADLLVNPLDPR	O54781	SRSF protein kinase 2 OS=Mus musculus OX=10090 GN=Srpk2	2	647.362	-0.17059	0.00027115	109	yes	0.949	1.051	1.021	1	0.915	1.063
113	AADLLVNPLDPR	O54781	SRSF protein kinase 2 OS=Mus musculus OX=10090 GN=Srpk2	3	431.91	-0.35824	0.00018735	93.614	yes	1.004	1.093	1.109	0.957	0.874	0.963
114	AADLLYAMCDR	P17426	AP-2 complex subunit alpha-1 OS=Mus musculus OX=10090 GN=Ap2a1	2	649.797	-0.71839	0.00081806	91.961	yes	NA	NA	NA	NA	NA	NA
115	AADLLYAMCDR	P17426	AP-2 complex subunit alpha-1 OS=Mus musculus OX=10090 GN=Ap2a1	3	433.534		0.0013733	65.179	yes	NA	NA	NA	NA	NA	NA
116	AADLQIQMTK	O35855	Branched-chain-amino-acid aminotransferase, mitochondrial OS=Mus musculus OX=10090 GN=Bcat2	2	559.797	-0.7696	0.0003474	105.65	yes	NA	NA	NA	NA	NA	NA
117	AADMLSGPR	Q8CHT0	Delta-1-pyrroline-5-carboxylate dehydrogenase, mitochondrial OS=Mus musculus OX=10090 GN=Aldh4a1	2	467.227	-0.88415	0.030242	52.591	yes	NA	NA	NA	NA	NA	NA
118	AADQYKPK	P19096	Fatty acid synthase OS=Mus musculus OX=10090 GN=Fasn	3	307.499	-1.1888	0.0019691	103.55	yes	0.82	0.737	0.907	1.21	1.051	1.275
119	AADQYKPK	P19096	Fatty acid synthase OS=Mus musculus OX=10090 GN=Fasn	2	460.745	-0.85712	0.0043245	115.71	yes	0.896	0.712	0.916	1.201	1.04	1.234
120	AADQYKPK	P19096	Fatty acid synthase OS=Mus musculus OX=10090 GN=Fasn	3	307.499	-1.071	0.0033516	95.502	yes	0.967	0.708	0.987	1.11	1.065	1.163
121	AADQYKPK	P19096	Fatty acid synthase OS=Mus musculus OX=10090 GN=Fasn	2	460.745	-0.79893	0.0108	95.358	yes	0.982	0.729	0.984	1.082	1.052	1.171
122	AADRGDAFR	Q99N87	28S ribosomal protein S5, mitochondrial OS=Mus musculus OX=10090 GN=Mrps5	2	489.741	-1.0412	0.00031803	136.84	yes	1.008	0.974	1.103	1.147	0.804	0.964
123	AADSDLQITNAQTKEEYTDDNALIPK	P97868	E3 ubiquitin-protein ligase RBBP6 OS=Mus musculus OX=10090 GN=Rbbp6	3	955.465	-1.9217	3.6128e-06	69.704	yes	NA	NA	NA	NA	NA	NA
124	AADSGERPLATSPPGTVK	O88286	Protein Wiz OS=Mus musculus OX=10090 GN=Wiz	3	585.307	0.32566	3.6822e-06	89.669	yes	NA	NA	NA	NA	NA	NA
125	AADTEVRPLDYK	Q5SSH7	Zinc finger ZZ-type and EF-hand domain-containing protein 1 OS=Mus musculus OX=10090 GN=Zzef1	3	459.905	-1.4062	0.002058	72.29	yes	0.912	0.847	0.998	1.235	0.953	1.056
126	AADTQVSETLKR	E9PVA8	eIF-2-alpha kinase activator GCN1 OS=Mus musculus OX=10090 GN=Gcn1	3	440.237	0.18992	0.00088572	81.278	yes	1.044	0.923	1.013	0.937	0.95	1.133
127	AADVHEVR	P52480	Pyruvate kinase PKM OS=Mus musculus OX=10090 GN=Pkm	3	299.491	-1.3453	0.00062148	145.16	yes	0.991	0.969	1.171	0.909	0.892	1.068
128	AADVHEVR	P52480	Pyruvate kinase PKM OS=Mus musculus OX=10090 GN=Pkm	2	448.733	-0.76097	0.0027799	133.98	yes	0.965	0.99	1.065	1.012	0.984	0.984
129	AADVHEVRK	P52480	Pyruvate kinase PKM OS=Mus musculus OX=10090 GN=Pkm	4	256.894	-3.2731	0.0004761	101.65	yes	NA	NA	NA	NA	NA	NA
130	AADVHEVRK	P52480	Pyruvate kinase PKM OS=Mus musculus OX=10090 GN=Pkm	3	342.189	-2.2618	0.00022069	106.88	yes	1.025	0.999	1.113	1.095	0.75	1.018
131	AADVHEVRK	P52480	Pyruvate kinase PKM OS=Mus musculus OX=10090 GN=Pkm	4	256.894	-2.4413	0.0013163	90.15	yes	NA	NA	NA	NA	NA	NA
132	AADVHEVRK	P52480	Pyruvate kinase PKM OS=Mus musculus OX=10090 GN=Pkm	3	342.189	-1.4001	0.0052033	72.607	yes	NA	NA	NA	NA	NA	NA
133	AAEAAINILK	Q9WTX2	Interferon-inducible double-stranded RNA-dependent protein kinase activator A OS=Mus musculus OX=10090 GN=Prkra	2	507.303	-0.75734	9.8372e-06	136.02	yes	1.052	0.956	0.965	1.056	0.934	1.036
134	AAEAAINILK	Q9WTX2	Interferon-inducible double-stranded RNA-dependent protein kinase activator A OS=Mus musculus OX=10090 GN=Prkra	3	338.538	-1.2368	9.7312e-05	106.18	yes	0.987	1.009	1.086	1.006	0.941	0.971
135	AAEAGVTEEQYGYLGTSAK	P14873	Microtubule-associated protein 1B OS=Mus musculus OX=10090 GN=Map1b	3	648.978	-0.80326	2.6119e-16	155.79	yes	0.793	0.739	0.79	1.226	1.096	1.356
136	AAECNIVVTQPR	O70133	ATP-dependent RNA helicase A OS=Mus musculus OX=10090 GN=Dhx9	2	679.348	-0.9558	1.2697e-13	187.45	yes	1.075	1.072	0.974	1.085	0.865	0.929
137	AAECNIVVTQPR	O70133	ATP-dependent RNA helicase A OS=Mus musculus OX=10090 GN=Dhx9	3	453.235	-1.1419	5.2102e-05	117.21	yes	NA	NA	NA	NA	NA	NA
138	AAEDGFGALGPMQIK	Q9QZQ0	Neuronal PAS domain-containing protein 3 OS=Mus musculus OX=10090 GN=Npas3	3	502.254	-0.28041	1.2015e-05	99.941	yes	NA	NA	NA	NA	NA	NA
139	AAEEGKDYPFAR	Q9JI44	DNA methyltransferase 1-associated protein 1 OS=Mus musculus OX=10090 GN=Dmap1	3	451.886	-2.1099	0.00018027	97.439	yes	NA	NA	NA	NA	NA	NA
140	AAEEIGIK	Q922D8	C-1-tetrahydrofolate synthase, cytoplasmic OS=Mus musculus OX=10090 GN=Mthfd1	2	415.735	-2.226	0.0034816	121.05	yes	0.939	0.962	1.068	1.041	0.934	1.056
141	AAEEIGIK	Q922D8	C-1-tetrahydrofolate synthase, cytoplasmic OS=Mus musculus OX=10090 GN=Mthfd1	3	277.492	-3.0444	0.017417	65.252	yes	1.111	0.957	1.055	0.954	0.966	0.957
142	AAEEVGYPVMIK	Q5SWU9	Acetyl-CoA carboxylase 1 OS=Mus musculus OX=10090 GN=Acaca	3	436.229	-1.1927	0.0011474	78.342	yes	0.951	0.988	1.095	1.128	0.863	0.975
143	AAEEVKR	P31786	Acyl-CoA-binding protein OS=Mus musculus OX=10090 GN=Dbi	3	268.152	-3.1967	0.003006	129.68	yes	0.974	0.848	1.031	0.933	1.215	0.999
144	AAEFLAACAGGDLDEAR	Q3UMT1	Protein phosphatase 1 regulatory subunit 12C OS=Mus musculus OX=10090 GN=Ppp1r12c	3	579.602	-0.61195	0.023048	45.221	yes	1.085	1.132	0.807	1.043	0.906	1.027
145	AAEFLAACAGGDLDEAR	Q3UMT1	Protein phosphatase 1 regulatory subunit 12C OS=Mus musculus OX=10090 GN=Ppp1r12c	2	868.899	-1.0487	0.0090118	57.525	yes	NA	NA	NA	NA	NA	NA
146	AAEGVSAADMAK	Q8CGC6	RNA-binding protein 28 OS=Mus musculus OX=10090 GN=Rbm28	2	568.766		0.0031824	65.295	yes	NA	NA	NA	NA	NA	NA
147	AAEGVSAADMAK	Q8CGC6	RNA-binding protein 28 OS=Mus musculus OX=10090 GN=Rbm28	3	379.513	-1.1884	0.00049021	84.479	yes	NA	NA	NA	NA	NA	NA
148	AAEGVSAADMAK	Q8CGC6	RNA-binding protein 28 OS=Mus musculus OX=10090 GN=Rbm28	2	568.766		0.0016453	88.101	yes	NA	NA	NA	NA	NA	NA
149	AAEGVSAADMAK	Q8CGC6	RNA-binding protein 28 OS=Mus musculus OX=10090 GN=Rbm28	3	374.182	-0.59968	0.0002239	89.301	yes	NA	NA	NA	NA	NA	NA
150	AAEILYQLALK	P27046	Alpha-mannosidase 2 OS=Mus musculus OX=10090 GN=Man2a1	3	411.58		0.037447	45.433	yes	NA	NA	NA	NA	NA	NA
151	AAEIYGVTHTR	Q9DCD2	Pre-mRNA-splicing factor SYF1 OS=Mus musculus OX=10090 GN=Xab2	3	406.547	-1.1152	2.1008e-10	158.94	yes	NA	NA	NA	NA	NA	NA
152	AAELALK	Q6PDI5	Proteasome adapter and scaffold protein ECM29 OS=Mus musculus OX=10090 GN=Ecpas	2	358.221	-1.0164	0.046202	79.469	yes	NA	NA	NA	NA	NA	NA
153	AAELASGDSANVSSR	Q8BTI9	Phosphatidylinositol 4,5-bisphosphate 3-kinase catalytic subunit beta isoform OS=Mus musculus OX=10090 GN=Pik3cb	2	717.845		0.0027564	56.514	yes	NA	NA	NA	NA	NA	NA
154	AAELEMELNEHSLVIDTLK	O70591	Prefoldin subunit 2 OS=Mus musculus OX=10090 GN=Pfdn2	3	724.368	-1.2885	0.015744	45.347	yes	1.148	0.903	0.989	0.999	1.153	0.809
155	AAELFVETIAK	Q9CQ36	DNA polymerase epsilon subunit 4 OS=Mus musculus OX=10090 GN=Pole4	2	596.335		2.3713e-16	161.99	yes	NA	NA	NA	NA	NA	NA
156	AAELFVETIAK	Q9CQ36	DNA polymerase epsilon subunit 4 OS=Mus musculus OX=10090 GN=Pole4	3	397.892		0.00082388	84.687	yes	NA	NA	NA	NA	NA	NA
157	AAELGAR	P47791	Glutathione reductase, mitochondrial OS=Mus musculus OX=10090 GN=Gsr	2	344.193	-2.1326	0.051978	76.833	yes	1	1.085	0.974	1.03	0.937	0.974
158	AAELIANSLATAGDGLIELR	P67778	Prohibitin OS=Mus musculus OX=10090 GN=Phb	3	666.7	-0.59821	1.1091e-14	133.24	yes	1.144	1.215	0.916	0.619	1.337	0.769
159	AAELIANSLATAGDGLIELR	P67778	Prohibitin OS=Mus musculus OX=10090 GN=Phb	3	667.028	-1.0338	1.3457e-14	135.49	yes	0.949	1.124	1.196	1.172	0.853	0.707
160	AAELIANSLATAGDGLIELR	P67778	Prohibitin OS=Mus musculus OX=10090 GN=Phb	2	1000.04	-1.6152	1.5918e-10	122.19	yes	NA	NA	NA	NA	NA	NA
161	AAEMAQR	Q7TPQ3	E3 ubiquitin-protein ligase SHPRH OS=Mus musculus OX=10090 GN=Shprh	2	396.687	-1.5975	0.040255	58.679	yes	1.088	1.091	0.932	1.05	0.896	0.943
162	AAEMEHLLER	Q9DBY1	E3 ubiquitin-protein ligase synoviolin OS=Mus musculus OX=10090 GN=Syvn1	3	400.201	-1.5837	8.2327e-05	108.9	yes	NA	NA	NA	NA	NA	NA
163	AAEMLLFGK	Q9WUR2	Enoyl-CoA delta isomerase 2, mitochondrial OS=Mus musculus OX=10090 GN=Eci2	2	498.265	-1.4266	0.019631	60.019	yes	NA	NA	NA	NA	NA	NA
164	AAEMLLFGK	Q9WUR2	Enoyl-CoA delta isomerase 2, mitochondrial OS=Mus musculus OX=10090 GN=Eci2	2	490.268	-1.3809	0.00029282	136.57	yes	1.066	0.939	0.97	1.033	0.946	1.045
165	AAEMLLFGK	Q9WUR2	Enoyl-CoA delta isomerase 2, mitochondrial OS=Mus musculus OX=10090 GN=Eci2	3	327.181	-2.0066	0.0091396	66.692	yes	NA	NA	NA	NA	NA	NA
166	AAEMMASLLK	Q61768	Kinesin-1 heavy chain OS=Mus musculus OX=10090 GN=Kif5b	3	355.521	-0.57727	3.2342e-06	134.23	yes	1.039	0.982	1.124	0.889	0.938	1.028
167	AAEMMASLLK	Q61768	Kinesin-1 heavy chain OS=Mus musculus OX=10090 GN=Kif5b	2	532.778	-0.36082	2.8443e-06	152.07	yes	1.026	0.886	1.076	0.886	1.013	1.111
168	AAENGAQSAPLPLEGVDISPK	P30416	Peptidyl-prolyl cis-trans isomerase FKBP4 OS=Mus musculus OX=10090 GN=Fkbp4	3	689.02	-1.3631	7.5482e-08	94.671	yes	0.977	1.013	0.975	1.082	0.961	0.992
169	AAENGAQSAPLPLEGVDISPK	P30416	Peptidyl-prolyl cis-trans isomerase FKBP4 OS=Mus musculus OX=10090 GN=Fkbp4	4	517.017	-1.0913	2.6042e-11	114.37	yes	0.988	1.088	1.25	1.023	0.882	0.769
170	AAENGAQSAPLPLEGVDISPK	P30416	Peptidyl-prolyl cis-trans isomerase FKBP4 OS=Mus musculus OX=10090 GN=Fkbp4	3	689.02	-1.8408	1.3139e-09	104.82	yes	NA	NA	NA	NA	NA	NA
171	AAEPGYLVTK	Q91XZ4	Protocadherin beta-6 OS=Mus musculus OX=10090 GN=Pcdhb6	2	524.787	-1.579	0.00029595	108.35	yes	0.967	0.889	0.94	1.114	0.942	1.148
172	AAEPLLTLER	Q8CCP0	Nuclear export mediator factor Nemf OS=Mus musculus OX=10090 GN=Nemf	2	556.819	-0.92907	0.011956	71.03	yes	NA	NA	NA	NA	NA	NA
173	AAEPMEASLGPR	Q6P6J9	Thioredoxin domain-containing protein 15 OS=Mus musculus OX=10090 GN=Txndc15	2	614.803	-0.48583	2.272e-05	137.55	yes	1.056	1.042	0.978	0.904	1.014	1.006
174	AAEPWVLK	E1U8D0	Protein SOGA1 OS=Mus musculus OX=10090 GN=Soga1	2	457.261	-1.2591	0.014012	87.639	yes	1.158	0.992	1.016	1.036	0.81	0.989
175	AAEQMSTLPIDAPSPLENLEQK	P27546	Microtubule-associated protein 4 OS=Mus musculus OX=10090 GN=Map4	3	800.065	-1.2015	1.2324e-11	105.51	yes	NA	NA	NA	NA	NA	NA
176	AAEQMSTLPIDAPSPLENLEQK	P27546	Microtubule-associated protein 4 OS=Mus musculus OX=10090 GN=Map4	3	794.733	-2.1369	6.1092e-17	132.83	yes	NA	NA	NA	NA	NA	NA
177	AAEQMSTLPIDAPSPLENLEQK	P27546	Microtubule-associated protein 4 OS=Mus musculus OX=10090 GN=Map4	4	596.302	-1.4625	1.0394e-05	74.364	yes	NA	NA	NA	NA	NA	NA
178	AAESIIDTK	Q8K202	DNA-directed RNA polymerase I subunit RPA49 OS=Mus musculus OX=10090 GN=Polr1e	2	474.256	-1.2842	0.0042082	91.549	yes	NA	NA	NA	NA	NA	NA
179	AAESLADPTEYENLFPGLK	O55029	Coatomer subunit beta' OS=Mus musculus OX=10090 GN=Copb2	3	689.009		1.4153e-23	139.49	yes	NA	NA	NA	NA	NA	NA
180	AAESSAMAATEK	Q9Z1P6	NADH dehydrogenase [ubiquinone] 1 alpha subcomplex subunit 7 OS=Mus musculus OX=10090 GN=Ndufa7	2	591.769	-0.48399	0.00029145	86.944	yes	0.844	0.792	0.902	1.643	0.836	0.983
181	AAESSAMAATEK	Q9Z1P6	NADH dehydrogenase [ubiquinone] 1 alpha subcomplex subunit 7 OS=Mus musculus OX=10090 GN=Ndufa7	3	394.848	-1.0415	0.00014097	98.182	yes	0.963	0.855	1.045	1.014	1.066	1.056
182	AAESSAMAATEK	Q9Z1P6	NADH dehydrogenase [ubiquinone] 1 alpha subcomplex subunit 7 OS=Mus musculus OX=10090 GN=Ndufa7	2	591.769	-0.91454	0.00016944	97.631	yes	1.006	0.986	1.064	0.941	1	1.004
183	AAESSAMAATEK	Q9Z1P6	NADH dehydrogenase [ubiquinone] 1 alpha subcomplex subunit 7 OS=Mus musculus OX=10090 GN=Ndufa7	2	583.772	-0.061959	4.2159e-14	191.95	yes	1.051	0.946	1.061	0.957	0.95	1.035
184	AAESSVAPSREELLGTK	Q8BJZ4	28S ribosomal protein S35, mitochondrial OS=Mus musculus OX=10090 GN=Mrps35	3	582.307	-1.1702	1.9812e-11	151.39	yes	1.032	0.967	1.073	1.048	0.866	1.013
185	AAETVELHK	Q9D1J3	SAP domain-containing ribonucleoprotein OS=Mus musculus OX=10090 GN=Sarnp	3	347.185	-2.1923	0.0039837	81.95	yes	1.083	1.001	1.037	1.065	0.788	1.026
186	AAETVLK	Q68FL6	Methionine--tRNA ligase, cytoplasmic OS=Mus musculus OX=10090 GN=Mars	2	366.219	-0.17337	0.019701	98.997	yes	0.975	0.853	1.128	1.083	0.916	1.045
187	AAETVPDLPSPPTEAPAPASNTSTR	Q5SRX1	TOM1-like protein 2 OS=Mus musculus OX=10090 GN=Tom1l2	3	826.41		2.7887e-12	90.912	yes	NA	NA	NA	NA	NA	NA
188	AAEVESVK	P27546	Microtubule-associated protein 4 OS=Mus musculus OX=10090 GN=Map4	2	416.724	-0.83795	0.0029303	130.75	yes	0.92	0.834	1.025	1.112	1.021	1.087
189	AAEVESVKEQLPAK	P27546	Microtubule-associated protein 4 OS=Mus musculus OX=10090 GN=Map4	3	500.275	-0.42205	6.4381e-05	88.282	yes	NA	NA	NA	NA	NA	NA
190	AAEVLNK	Q9D0E1	Heterogeneous nuclear ribonucleoprotein M OS=Mus musculus OX=10090 GN=Hnrnpm	3	248.813	-1.2667	0.002614	132.94	yes	1.067	1.045	1.018	1.019	0.888	0.962
191	AAEVLNK	Q9D0E1	Heterogeneous nuclear ribonucleoprotein M OS=Mus musculus OX=10090 GN=Hnrnpm	2	372.716	-0.82852	0.013803	111.01	yes	1.03	0.983	1.04	1.002	0.928	1.016
192	AAEVPNEELVSLLLK	Q8BX70	Vacuolar protein sorting-associated protein 13C OS=Mus musculus OX=10090 GN=Vps13c	3	542.31	-0.076061	0.00045807	75.316	yes	0.914	1.203	1.046	0.989	0.989	0.859
193	AAEVPSSVVEDCDNVVTGGDPFYDR	P33173	Kinesin-like protein KIF1A OS=Mus musculus OX=10090 GN=Kif1a	3	900.069		0.017604	38.744	yes	NA	NA	NA	NA	NA	NA
194	AAEVYTR	Q3UMU9	Hepatoma-derived growth factor-related protein 2 OS=Mus musculus OX=10090 GN=Hdgfl2	2	405.211	-2.0931	0.01165	123.45	yes	0.827	0.751	0.867	1.221	1.054	1.28
195	AAFALGGLGSGFASTK	B2RQC6	CAD protein OS=Mus musculus OX=10090 GN=Cad	3	485.593	-1.1797	1.2645e-09	134.04	yes	1.147	0.902	1.183	0.913	0.935	0.921
196	AAFGISDSYVDGSSFDPQR	Q8BTI8	Serine/arginine repetitive matrix protein 2 OS=Mus musculus OX=10090 GN=Srrm2	3	673.641	-1.316	6.8206e-19	165.45	yes	1.078	1.291	1.162	0.93	0.791	0.748
197	AAFGISDSYVDGSSFDPQR	Q8BTI8	Serine/arginine repetitive matrix protein 2 OS=Mus musculus OX=10090 GN=Srrm2	2	1009.96	-1.6013	1.6801e-23	188.58	yes	0.967	0.881	0.939	1.123	0.927	1.164
198	AAFGISDSYVDGSSFDPQRR	Q8BTI8	Serine/arginine repetitive matrix protein 2 OS=Mus musculus OX=10090 GN=Srrm2	3	725.675	-0.58978	2.6344e-16	149.21	yes	0.972	0.89	1.002	1.153	0.793	1.19
199	AAFGLSEAGFNTACLTK	Q8K2B3	Succinate dehydrogenase [ubiquinone] flavoprotein subunit, mitochondrial OS=Mus musculus OX=10090 GN=Sdha	2	879.43	-2.5329	1.3357e-10	142.39	yes	1.042	1.069	0.999	1.074	0.858	0.958
200	AAFIDNMNQYTR	Q71RI9	Kynurenine--oxoglutarate transaminase 3 OS=Mus musculus OX=10090 GN=Kyat3	2	722.338	-1.7466	0.00014317	120.6	yes	0.998	0.961	0.984	1.033	0.977	1.047
201	AAFLEAK	Q9QXV1	Chromobox protein homolog 8 OS=Mus musculus OX=10090 GN=Cbx8	2	375.213	-0.18162	0.018729	100.19	yes	1.119	1.201	1.025	0.993	0.769	0.893
202	AAFLHVVK	A2AHC3	Calmodulin-regulated spectrin-associated protein 1 OS=Mus musculus OX=10090 GN=Camsap1	3	295.517		0.011921	68.915	yes	NA	NA	NA	NA	NA	NA
203	AAFLQSLVEDR	Q3U2P1	Protein transport protein Sec24A OS=Mus musculus OX=10090 GN=Sec24a	2	624.833	-0.9056	0.02321	65.295	yes	NA	NA	NA	NA	NA	NA
204	AAFLQYCR	Q8R0G9	Nuclear pore complex protein Nup133 OS=Mus musculus OX=10090 GN=Nup133	2	514.753	-1.6493	0.0054474	104.37	yes	0.985	0.901	0.923	1.148	0.989	1.054
205	AAFLSSLTDVR	Q3UVL4	Vacuolar protein sorting-associated protein 51 homolog OS=Mus musculus OX=10090 GN=Vps51	2	590.322	0.4211	0.00048661	99.343	yes	1.114	0.919	1.102	1.017	0.991	0.857
206	AAFPLHDCR	Q6P9J9	Anoctamin-6 OS=Mus musculus OX=10090 GN=Ano6	3	362.843	-1.2466	0.00011358	115.71	yes	0.964	0.909	1.105	1.013	0.972	1.037
207	AAFPLHDCR	Q6P9J9	Anoctamin-6 OS=Mus musculus OX=10090 GN=Ano6	2	543.761	-0.50278	0.012389	78.516	yes	NA	NA	NA	NA	NA	NA
208	AAFQSLLDAR	Q63829	COMM domain-containing protein 3 OS=Mus musculus OX=10090 GN=Commd3	2	546.296	-1.0671	8.4932e-06	137.78	yes	1.163	1.183	1.066	0.928	0.765	0.896
209	AAFQSQYK	Q810A7	ATP-dependent RNA helicase DDX42 OS=Mus musculus OX=10090 GN=Ddx42	2	471.738	-1.7546	0.0024114	141.48	yes	0.974	0.835	0.922	1.116	0.967	1.187
210	AAFQYGIK	Q9Z1M8	Protein Red OS=Mus musculus OX=10090 GN=Ik	2	449.245	-0.89818	0.0036617	119.29	yes	0.965	0.773	0.931	1.221	0.97	1.14
211	AAFSKDESKEPIVEVR	P13595	Neural cell adhesion molecule 1 OS=Mus musculus OX=10090 GN=Ncam1	4	451.991	0.12338	0.00051872	70.944	yes	0.947	0.974	0.973	1.156	0.891	1.058
212	AAFTAFEEVQLPR	Q9D8X2	Coiled-coil domain-containing protein 124 OS=Mus musculus OX=10090 GN=Ccdc124	3	493.593	-0.30717	1.219e-15	182.35	yes	1.022	1.061	1.075	1.062	0.928	0.853
213	AAFTAGR	Q8BGB7	Enolase-phosphatase E1 OS=Mus musculus OX=10090 GN=Enoph1	2	347.188	-0.85709	0.0052742	152.63	yes	0.988	0.936	1.048	1.075	0.908	1.045
214	AAFVLPEFTR	Q64674	Spermidine synthase OS=Mus musculus OX=10090 GN=Srm	2	575.816	-0.42066	3.3575e-07	169.76	yes	1.094	0.961	1.039	1.014	0.877	1.015
215	AAFVLPEFTR	Q64674	Spermidine synthase OS=Mus musculus OX=10090 GN=Srm	3	384.213		2.4746e-09	143.03	yes	NA	NA	NA	NA	NA	NA
216	AAGAAAIITEPEHTK	Q8BK67	Protein RCC2 OS=Mus musculus OX=10090 GN=Rcc2	3	493.932	-1.3878	1.5049e-12	174.39	yes	0.982	0.904	1.038	1.053	0.979	1.045
217	AAGAAAIITEPEHTK	Q8BK67	Protein RCC2 OS=Mus musculus OX=10090 GN=Rcc2	4	370.701	-2.039	3.1993e-08	143.98	yes	1.051	0.968	1.06	1.067	0.906	0.948
218	AAGAAAIITEPEHTK	Q8BK67	Protein RCC2 OS=Mus musculus OX=10090 GN=Rcc2	2	740.394	-2.2858	7.9668e-06	111.83	yes	NA	NA	NA	NA	NA	NA
219	AAGAAAIITEPEHTKER	Q8BK67	Protein RCC2 OS=Mus musculus OX=10090 GN=Rcc2	4	441.986	-1.7286	1.0244e-06	103.6	yes	NA	NA	NA	NA	NA	NA
220	AAGAEEYAQQEVVKR	P16330	2',3'-cyclic-nucleotide 3'-phosphodiesterase OS=Mus musculus OX=10090 GN=Cnp	3	550.281	-0.66688	7.6361e-12	166.9	yes	0.918	0.852	0.927	1.13	1.024	1.149
221	AAGAGASAPSTQATCNGPPK	Q921G6	Leucine-rich repeat and calponin homology domain-containing protein 4 OS=Mus musculus OX=10090 GN=Lrch4	3	605.616		1.7795e-15	106.93	yes	NA	NA	NA	NA	NA	NA
222	AAGAGTAGPASGPGVVR	O35144	Telomeric repeat-binding factor 2 OS=Mus musculus OX=10090 GN=Terf2	2	698.371	-1.5374	3.9949e-09	127.83	yes	NA	NA	NA	NA	NA	NA
223	AAGALLAR	O09172	Glutamate--cysteine ligase regulatory subunit OS=Mus musculus OX=10090 GN=Gclm	2	371.732	-0.5149	0.003684	119.07	yes	1.014	0.979	1.062	1.029	0.906	1.01
224	AAGAQIQGMK	Q61941	NAD(P) transhydrogenase, mitochondrial OS=Mus musculus OX=10090 GN=Nnt	2	495.755	-2.1061	0.003928	70.399	yes	1.057	0.935	1.075	0.956	0.946	1.031
225	AAGAQIQGMK	Q61941	NAD(P) transhydrogenase, mitochondrial OS=Mus musculus OX=10090 GN=Nnt	2	487.758	-1.9314	5.0458e-06	144.77	yes	1.095	1.112	1.036	0.98	0.861	0.915
226	AAGAQVVAVSR	Q91X52	L-xylulose reductase OS=Mus musculus OX=10090 GN=Dcxr	2	514.796	-1.3446	0.0002116	107.09	yes	1.11	0.999	0.937	0.986	0.892	1.077
227	AAGARPLTSPESLSR	Q9Z1R2	Large proline-rich protein BAG6 OS=Mus musculus OX=10090 GN=Bag6	3	504.942	-1.4973	3.2477e-06	106.76	yes	1.148	1.181	1.065	0.893	0.84	0.873
228	AAGCDFNNVVK	P52760	2-iminobutanoate/2-iminopropanoate deaminase OS=Mus musculus OX=10090 GN=Rida	2	597.782	-1.2192	2.2591e-05	133.05	yes	0.967	0.935	1.155	1.009	0.903	1.031
229	AAGCDFNNVVK	P52760	2-iminobutanoate/2-iminopropanoate deaminase OS=Mus musculus OX=10090 GN=Rida	2	598.274		0.0026358	66.267	yes	NA	NA	NA	NA	NA	NA
230	AAGDETGAK	P97351	40S ribosomal protein S3a OS=Mus musculus OX=10090 GN=Rps3a	2	410.196	-0.946	0.00023632	132.01	yes	1.07	1.05	1.024	0.809	1.215	0.833
231	AAGDETGAK	P97351	40S ribosomal protein S3a OS=Mus musculus OX=10090 GN=Rps3a	2	410.196	0.29155	0.00079474	105.2	yes	1.112	1.049	0.914	1.05	1.005	0.869
232	AAGDETGAKVER	P97351	40S ribosomal protein S3a OS=Mus musculus OX=10090 GN=Rps3a	3	401.87	-1.4691	0.00091232	81.877	yes	NA	NA	NA	NA	NA	NA
233	AAGDVSQEPK	Q9JL35	High mobility group nucleosome-binding domain-containing protein 5 OS=Mus musculus OX=10090 GN=Hmgn5	2	501.249	-0.4891	0.00013969	116.55	yes	0.974	0.943	1.036	1.013	0.995	1.038
234	AAGEECPMFTPPGGETVEQVK	Q8BZA9	Fructose-2,6-bisphosphatase TIGAR OS=Mus musculus OX=10090 GN=Tigar	3	745.342		5.4891e-07	78.456	yes	NA	NA	NA	NA	NA	NA
235	AAGEPIKEGDNDYFTCITK	P54103	DnaJ homolog subfamily C member 2 OS=Mus musculus OX=10090 GN=Dnajc2	3	710.333		4.6124e-15	113.54	yes	NA	NA	NA	NA	NA	NA
236	AAGFERPSPVQLK	Q9JJY4	Probable ATP-dependent RNA helicase DDX20 OS=Mus musculus OX=10090 GN=Ddx20	3	467.261	0.17487	0.00077106	80.312	yes	1.09	0.966	1.175	0.975	0.77	1.024
237	AAGFKDPLLASGTDGVGTK	Q64737	Trifunctional purine biosynthetic protein adenosine-3 OS=Mus musculus OX=10090 GN=Gart	3	602.32	-0.67878	1.4366e-06	94.632	yes	0.945	0.915	1.003	1.189	0.945	1.004
238	AAGFKDPLLASGTDGVGTK	Q64737	Trifunctional purine biosynthetic protein adenosine-3 OS=Mus musculus OX=10090 GN=Gart	4	451.991	-0.84444	1.3752e-06	96.379	yes	1.023	0.999	1.082	1.124	0.833	0.939
239	AAGFSSSPSWEGR	Q6PGC1	ATP-dependent RNA helicase DHX29 OS=Mus musculus OX=10090 GN=Dhx29	2	669.807	0.19081	0.012474	66.393	yes	1.082	0.846	1.045	1.037	0.953	1.037
240	AAGGAGALEYVPK	Q7TT28	RNA exonuclease 1 homolog OS=Mus musculus OX=10090 GN=Rexo1	3	401.884		0.0043432	57.164	yes	NA	NA	NA	NA	NA	NA
241	AAGGAGAQVGGSISSGSSASSVTVTR	P48678	Prelamin-A/C OS=Mus musculus OX=10090 GN=Lmna	3	741.372	-1.8123	1.1218e-33	163.74	yes	1.098	0.775	0.827	1.3	0.93	1.07
242	AAGGAVSTPAPGK	E9Q5C9	Nucleolar and coiled-body phosphoprotein 1 OS=Mus musculus OX=10090 GN=Nolc1	2	542.293	-0.84097	2.6487e-15	186.76	yes	1.043	1.036	0.907	1.031	0.929	1.055
243	AAGGAVSTPAPGKK	E9Q5C9	Nucleolar and coiled-body phosphoprotein 1 OS=Mus musculus OX=10090 GN=Nolc1	3	404.563	-0.2958	2.2206e-06	128.54	yes	1.124	1.034	0.943	1.074	0.816	1.009
244	AAGIGKDFK	Q61136	Serine/threonine-protein kinase PRP4 homolog OS=Mus musculus OX=10090 GN=Prpf4b	3	302.84	-1.8787	0.028244	54.982	yes	NA	NA	NA	NA	NA	NA
245	AAGKGDVPTK	P12970	60S ribosomal protein L7a OS=Mus musculus OX=10090 GN=Rpl7a	3	315.178	-1.6144	0.024447	54.343	yes	NA	NA	NA	NA	NA	NA
246	AAGKGDVPTK	P12970	60S ribosomal protein L7a OS=Mus musculus OX=10090 GN=Rpl7a	2	472.264	-1.5915	0.0053669	83.045	yes	1.073	0.944	1.032	1.025	0.881	1.044
247	AAGLQSEIGQVK	Q99MI1	ELKS/Rab6-interacting/CAST family member 1 OS=Mus musculus OX=10090 GN=Erc1	3	400.891		0.00039592	72.34	yes	NA	NA	NA	NA	NA	NA
248	AAGMLSQLDLFSR	Q61249	Immunoglobulin-binding protein 1 OS=Mus musculus OX=10090 GN=Igbp1	2	712.864	-0.049558	0.042944	45.347	yes	1.076	1.05	1.031	0.925	0.921	0.998
249	AAGMLSQLDLFSR	Q61249	Immunoglobulin-binding protein 1 OS=Mus musculus OX=10090 GN=Igbp1	3	475.578	-0.66523	0.00073843	78.744	yes	NA	NA	NA	NA	NA	NA
250	AAGMLSQLDLFSR	Q61249	Immunoglobulin-binding protein 1 OS=Mus musculus OX=10090 GN=Igbp1	3	470.247	0.10647	1.8144e-05	128.21	yes	NA	NA	NA	NA	NA	NA
251	AAGNASFSK	O88574	Histone deacetylase complex subunit SAP30 OS=Mus musculus OX=10090 GN=Sap30	2	426.714	-1.5339	0.00019664	128.81	yes	1.062	1.045	0.987	1.078	0.853	0.975
252	AAGNFATK	Q9QZQ1	Afadin OS=Mus musculus OX=10090 GN=Afdn	2	390.206	-2.3236	0.0058668	103.55	yes	1.019	0.947	1.078	1.028	0.921	1.007
253	AAGNQNFR	Q9CYG7	Mitochondrial import receptor subunit TOM34 OS=Mus musculus OX=10090 GN=Tomm34	2	439.217	-0.97532	0.00055723	175.86	yes	0.987	0.963	1.109	1.016	0.905	1.02
254	AAGPGLGSVAMGPR	A2BH40	AT-rich interactive domain-containing protein 1A OS=Mus musculus OX=10090 GN=Arid1a	2	628.824	-0.53063	0.056644	41.577	yes	0.913	0.975	0.961	1.016	0.878	1.258
255	AAGPGLGSVAMGPR	A2BH40	AT-rich interactive domain-containing protein 1A OS=Mus musculus OX=10090 GN=Arid1a	2	620.827	-0.16471	2.602e-11	172.33	yes	1.114	0.985	0.959	1.089	0.952	0.9
256	AAGPLESSGK	Q99PL5	Ribosome-binding protein 1 OS=Mus musculus OX=10090 GN=Rrbp1	2	458.74	-1.2594	0.039683	62.633	yes	NA	NA	NA	NA	NA	NA
257	AAGPLESSGKEEITQLK	Q99PL5	Ribosome-binding protein 1 OS=Mus musculus OX=10090 GN=Rrbp1	3	586.648	0.091135	9.4255e-15	170.16	yes	1.037	0.891	1.096	0.997	0.96	1.019
258	AAGPLESSGKEEITQLK	Q99PL5	Ribosome-binding protein 1 OS=Mus musculus OX=10090 GN=Rrbp1	4	440.237	-0.023966	3.327e-19	177.58	yes	1.063	0.856	0.934	1.044	1.04	1.063
259	AAGQSFSQGTTGR	O35927	Catenin delta-2 OS=Mus musculus OX=10090 GN=Ctnnd2	2	634.305	-2.1339	2.7143e-58	285.58	yes	0.942	1.037	1.066	1.051	0.924	0.98
260	AAGSGELGVTVK	Q80X90	Filamin-B OS=Mus musculus OX=10090 GN=Flnb	2	544.801	-1.5898	1.8126e-11	176.05	yes	0.982	0.898	1.029	1.026	0.945	1.119
261	AAGSIASAQKPPAGK	P27546	Microtubule-associated protein 4 OS=Mus musculus OX=10090 GN=Map4	4	339.193	-0.95615	2.6508e-06	115.12	yes	NA	NA	NA	NA	NA	NA
262	AAGSIASAQKPPAGK	P27546	Microtubule-associated protein 4 OS=Mus musculus OX=10090 GN=Map4	3	451.921	-1.1693	5.8622e-06	103.83	yes	NA	NA	NA	NA	NA	NA
263	AAGSLLTDECR	Q922B1	O-acetyl-ADP-ribose deacetylase MACROD1 OS=Mus musculus OX=10090 GN=Macrod1	2	596.785	-0.62871	2.5497e-05	132.03	yes	1.132	1.011	1.028	1.024	0.916	0.89
264	AAGSQESLEAGNAK	Q6A026	Sister chromatid cohesion protein PDS5 homolog A OS=Mus musculus OX=10090 GN=Pds5a	3	444.885	-0.893	1.2397e-08	155.39	yes	1.095	0.902	1.086	1.103	0.997	0.817
265	AAGSQESLEAGNAK	Q6A026	Sister chromatid cohesion protein PDS5 homolog A OS=Mus musculus OX=10090 GN=Pds5a	2	666.823	-1.038	5.8882e-13	176.25	yes	1.003	1.034	0.914	1.09	0.91	1.048
266	AAGSTVR	Q9CQS8	Protein transport protein Sec61 subunit beta OS=Mus musculus OX=10090 GN=Sec61b	2	331.185	-1.7714	0.010309	128.37	yes	1.089	1.091	1.112	0.843	1.1	0.765
267	AAGTDGPFQEVDGVASTR	A2A8L5	Receptor-type tyrosine-protein phosphatase F OS=Mus musculus OX=10090 GN=Ptprf	2	889.421	-0.87731	2.5781e-05	86.8	yes	NA	NA	NA	NA	NA	NA
268	AAGTDGSDFQHR	Q5XKN4	Protein jagunal homolog 1 OS=Mus musculus OX=10090 GN=Jagn1	2	631.281	0.31707	5.7935e-05	132.14	yes	NA	NA	NA	NA	NA	NA
269	AAGTDGSDFQHR	Q5XKN4	Protein jagunal homolog 1 OS=Mus musculus OX=10090 GN=Jagn1	3	421.19	0.001043	1.6403e-23	229.68	yes	0.997	0.943	1.075	1.033	0.892	1.06
270	AAGTLLNGPPQFSTTPEIK	Q8K0V4	CCR4-NOT transcription complex subunit 3 OS=Mus musculus OX=10090 GN=Cnot3	4	486.508	0.30369	0.0098876	50.358	yes	NA	NA	NA	NA	NA	NA
271	AAGTLLNGPPQFSTTPEIK	Q8K0V4	CCR4-NOT transcription complex subunit 3 OS=Mus musculus OX=10090 GN=Cnot3	3	648.342		3.2243e-07	82.367	yes	NA	NA	NA	NA	NA	NA
272	AAGVEAAAEVAATEPK	Q9D0E1	Heterogeneous nuclear ribonucleoprotein M OS=Mus musculus OX=10090 GN=Hnrnpm	3	495.591	-0.45427	4.4316e-08	109.1	yes	1.082	1.121	0.915	1.05	0.966	0.866
273	AAGVSVEPFWPGLFAK	P47955	60S acidic ribosomal protein P1 OS=Mus musculus OX=10090 GN=Rplp1	3	559.3	0.22203	1.4216e-09	133.16	yes	0.95	0.873	1.053	1.087	0.884	1.153
274	AAGVSVEPFWPGLFAK	P47955	60S acidic ribosomal protein P1 OS=Mus musculus OX=10090 GN=Rplp1	2	838.446	-0.46001	3.1706e-25	198.23	yes	0.978	0.947	1.03	1.058	0.888	1.098
275	AAGVSVEPFWPGLFAK	P47955	60S acidic ribosomal protein P1 OS=Mus musculus OX=10090 GN=Rplp1	4	419.727	0.026643	1.5506e-06	103.76	yes	0.932	0.821	1.25	1.295	0.732	0.97
276	AAGVSVEPFWPGLFAK	P47955	60S acidic ribosomal protein P1 OS=Mus musculus OX=10090 GN=Rplp1	3	559.3	0.27396	5.1216e-05	85.837	yes	1.069	0.773	1.17	1.126	0.909	0.953
277	AAGVSVEPFWPGLFAK	P47955	60S acidic ribosomal protein P1 OS=Mus musculus OX=10090 GN=Rplp1	3	559.3	-0.38489	2.6762e-09	126.1	yes	1.056	0.947	1.024	0.988	0.792	1.193
278	AAGVSVEPFWPGLFAK	P47955	60S acidic ribosomal protein P1 OS=Mus musculus OX=10090 GN=Rplp1	2	838.446	-0.82016	0.0070528	63.185	yes	1.371	0.894	0.676	0.793	0.975	1.293
279	AAGVVLEMIR	Q9WTM5	RuvB-like 2 OS=Mus musculus OX=10090 GN=Ruvbl2	2	537.802	-0.937	0.067864	42.348	yes	NA	NA	NA	NA	NA	NA
280	AAGVVLEMIR	Q9WTM5	RuvB-like 2 OS=Mus musculus OX=10090 GN=Ruvbl2	2	529.805	-1.4064	3.7957e-06	148.91	yes	1.06	1.015	1.025	0.886	1.026	0.988
281	AAHAAGVR	P52624	Uridine phosphorylase 1 OS=Mus musculus OX=10090 GN=Upp1	2	376.712	-1.1523	0.035757	72.138	yes	1.042	1.035	0.96	0.872	1.083	1.008
282	AAHACATVGNK	Q4G5Y1	Kelch domain-containing protein 2 OS=Mus musculus OX=10090 GN=Klhdc2	3	367.182	-0.97641	0.046294	45.307	yes	NA	NA	NA	NA	NA	NA
283	AAHACDSQGTNCPTAGHPK	B1AQJ2	Ubiquitin carboxyl-terminal hydrolase 36 OS=Mus musculus OX=10090 GN=Usp36	4	495.717	-1.8318	1.005e-09	112.16	yes	NA	NA	NA	NA	NA	NA
284	AAHFVFR	P13595	Neural cell adhesion molecule 1 OS=Mus musculus OX=10090 GN=Ncam1	3	283.157	-2.5462	0.0019266	142.63	yes	1.001	0.969	1.094	1.044	0.927	0.966
285	AAHLCAEAALR	P50580	Proliferation-associated protein 2G4 OS=Mus musculus OX=10090 GN=Pa2g4	3	394.873	-0.56043	7.1739e-06	132.25	yes	NA	NA	NA	NA	NA	NA
286	AAHLCAEAALR	P50580	Proliferation-associated protein 2G4 OS=Mus musculus OX=10090 GN=Pa2g4	3	394.873	-1.1754	1.9601e-07	145.46	yes	0.936	0.902	1.167	0.967	0.878	1.15
287	AAHLCAEAALR	P50580	Proliferation-associated protein 2G4 OS=Mus musculus OX=10090 GN=Pa2g4	2	591.806	-0.79793	0.0010059	87.777	yes	0.96	0.894	0.964	1.037	1.067	1.079
288	AAHNLVK	P47857	ATP-dependent 6-phosphofructokinase, muscle type OS=Mus musculus OX=10090 GN=Pfkm	3	251.485	-3.32	0.013338	79.454	yes	1.078	0.949	1.084	1.027	0.908	0.954
289	AAHNLVK	P47857	ATP-dependent 6-phosphofructokinase, muscle type OS=Mus musculus OX=10090 GN=Pfkm	2	376.724		0.0098691	110.61	yes	NA	NA	NA	NA	NA	NA
290	AAHSYNPK	P59326	YTH domain-containing family protein 1 OS=Mus musculus OX=10090 GN=Ythdf1	3	296.484	-1.4512	0.0013274	110.12	yes	1.037	0.787	1.059	1.136	1.013	0.968
291	AAHTEDINACTLTTSPR	Q99N57	RAF proto-oncogene serine/threonine-protein kinase OS=Mus musculus OX=10090 GN=Raf1	3	619.964	-1.2165	4.3789e-10	136.1	yes	0.946	0.856	1.055	1.093	0.917	1.132
292	AAHYFGMK	Q8R0X7	Sphingosine-1-phosphate lyase 1 OS=Mus musculus OX=10090 GN=Sgpl1	3	314.15	-0.32559	0.0061957	81.297	yes	1.037	0.823	1.064	1.081	0.996	0.999
293	AAIAAAAAAAAAK	Q9CR57	60S ribosomal protein L14 OS=Mus musculus OX=10090 GN=Rpl14	2	521.306	-1.7736	1.1198e-21	199.08	yes	0.961	0.961	1.088	1.103	0.944	0.943
294	AAIAAAAAAAAAK	Q9CR57	60S ribosomal protein L14 OS=Mus musculus OX=10090 GN=Rpl14	3	347.873	-1.5714	3.1441e-05	120.06	yes	0.975	0.922	1.076	1.148	0.902	0.976
295	AAIAQALAGEVSVVPPSR	Q3UKJ7	WD40 repeat-containing protein SMU1 OS=Mus musculus OX=10090 GN=Smu1	3	579.328	-0.15485	7.9091e-14	152.94	yes	1.027	1.245	1.225	0.879	0.808	0.815
296	AAIAQALAGEVSVVPPSR	Q3UKJ7	WD40 repeat-containing protein SMU1 OS=Mus musculus OX=10090 GN=Smu1	2	868.489	-0.65421	3.8536e-13	150.68	yes	1.094	0.875	0.905	1.29	0.904	0.932
297	AAIAQLNGK	Q8C2Q3	RNA-binding protein 14 OS=Mus musculus OX=10090 GN=Rbm14	2	443.753	-0.83095	0.00087215	133.23	yes	NA	NA	NA	NA	NA	NA
298	AAIAQLNGK	Q8C2Q3	RNA-binding protein 14 OS=Mus musculus OX=10090 GN=Rbm14	2	443.753	-0.17233	0.00018353	160.88	yes	1.116	1.05	0.969	1.022	0.893	0.95
299	AAIAQLNGK	Q8C2Q3	RNA-binding protein 14 OS=Mus musculus OX=10090 GN=Rbm14	2	443.753	0.17636	0.044003	78.149	yes	NA	NA	NA	NA	NA	NA
300	AAIAQLNGK	Q8C2Q3	RNA-binding protein 14 OS=Mus musculus OX=10090 GN=Rbm14	2	443.753	-0.67204	0.00087215	133.23	yes	1.135	1.114	1.038	1.029	0.861	0.823
301	AAIAQLNGK	Q8C2Q3	RNA-binding protein 14 OS=Mus musculus OX=10090 GN=Rbm14	3	296.171	-1.2992	0.0042176	83.206	yes	NA	NA	NA	NA	NA	NA
302	AAICSGK	P16858	Glyceraldehyde-3-phosphate dehydrogenase OS=Mus musculus OX=10090 GN=Gapdh	2	353.681	-2.2349	0.017543	101.64	yes	0.981	0.938	0.981	0.994	1.129	0.978
303	AAIDWFDGK	P56959	RNA-binding protein FUS OS=Mus musculus OX=10090 GN=Fus	2	511.751	0.57972	0.00031809	117.7	yes	0.988	0.946	1.103	0.974	0.966	1.023
304	AAIDWFDGK	P56959	RNA-binding protein FUS OS=Mus musculus OX=10090 GN=Fus	3	341.503	0.31648	0.0016496	86.67	yes	1.056	0.956	1.055	0.968	0.964	1.001
305	AAIDWFDGKEFSGNPIK	P56959	RNA-binding protein FUS OS=Mus musculus OX=10090 GN=Fus	3	632.316	-0.83663	9.6775e-06	89.358	yes	0.967	1.01	1.043	1.087	0.771	1.122
306	AAIDWFDGKEFSGNPIK	P56959	RNA-binding protein FUS OS=Mus musculus OX=10090 GN=Fus	4	474.489	-0.48986	1.36e-06	103.13	yes	NA	NA	NA	NA	NA	NA
307	AAIDWFDGKEFSGNPIK	P56959	RNA-binding protein FUS OS=Mus musculus OX=10090 GN=Fus	3	632.316	-1.0322	1.5936e-14	165.9	yes	1.01	1.028	0.954	1.101	0.835	1.073
308	AAIDWFDGKEFSGNPIK	P56959	RNA-binding protein FUS OS=Mus musculus OX=10090 GN=Fus	4	474.489	-0.83422	6.4983e-10	135.55	yes	1.135	1.109	0.895	1.102	0.752	1.008
309	AAIDWFDGKEFSGNPIK	P56959	RNA-binding protein FUS OS=Mus musculus OX=10090 GN=Fus	2	947.97	-2.0244	0.0034561	66.246	yes	0.885	0.95	1.021	1.251	0.899	0.994
310	AAIDWFDGKEFSGNPIK	P56959	RNA-binding protein FUS OS=Mus musculus OX=10090 GN=Fus	3	632.316	-1.4096	0.018472	47.548	yes	NA	NA	NA	NA	NA	NA
311	AAIDWFDGKEFSGNPIK	P56959	RNA-binding protein FUS OS=Mus musculus OX=10090 GN=Fus	4	474.489	-1.1573	0.00042692	70.47	yes	NA	NA	NA	NA	NA	NA
312	AAIGLVPEVPK	Q8BWQ6	UPF0505 protein C16orf62 homolog OS=Mus musculus OX=10090	3	365.225	-1.9849	0.0017221	76.228	yes	1.007	1.052	1.062	1.01	0.908	0.961
313	AAIHQILTENTPVFEQLSVPQR	Q80VL1	Tudor and KH domain-containing protein OS=Mus musculus OX=10090 GN=Tdrkh	3	831.115	-1.2545	1.5945e-25	171.07	yes	1.14	1.226	1.096	0.854	0.775	0.91
314	AAIIADCSTFR	Q80XI3	Eukaryotic translation initiation factor 4 gamma 3 OS=Mus musculus OX=10090 GN=Eif4g3	2	612.806	-0.92412	1.2399e-13	192.44	yes	1.025	0.921	1.097	1.022	0.918	1.019
315	AAIISAEGDSK	P67778	Prohibitin OS=Mus musculus OX=10090 GN=Phb	2	531.277	-2.2018	2.6267e-11	175.74	yes	1.025	0.919	0.981	1.157	0.97	0.947
316	AAIISAEGDSK	P67778	Prohibitin OS=Mus musculus OX=10090 GN=Phb	3	354.521	-2.0951	1.4506e-10	164.33	yes	1.001	0.936	1.002	1.066	0.952	1.043
317	AAIPVDLR	Q8R2T8	General transcription factor 3C polypeptide 5 OS=Mus musculus OX=10090 GN=Gtf3c5	2	427.758	-0.5693	0.0046012	110.12	yes	1.054	0.953	0.989	1.077	0.924	1.003
318	AAISQPGISEDLEK	Q8BP40	Lysophosphatidic acid phosphatase type 6 OS=Mus musculus OX=10090 GN=Acp6	2	729.378	-1.1645	1.0637e-22	202.63	yes	0.978	1.026	0.967	1.027	0.978	1.023
319	AAITVEHLAIK	Q9JIK5	Nucleolar RNA helicase 2 OS=Mus musculus OX=10090 GN=Ddx21	3	389.236	-1.2791	3.0471e-05	117.52	yes	1.049	1.1	0.996	1.061	0.822	0.973
320	AAITVEHLAIK	Q9JIK5	Nucleolar RNA helicase 2 OS=Mus musculus OX=10090 GN=Ddx21	2	583.351	-1.1674	9.4242e-13	180.97	yes	NA	NA	NA	NA	NA	NA
321	AAIVVHSR	Q60714	Long-chain fatty acid transport protein 1 OS=Mus musculus OX=10090 GN=Slc27a1	3	284.84	-0.42281	0.0006949	141.52	no	0.946	0.913	0.952	1.01	1.206	0.973
322	AAKEEAERPEK	O08795	Glucosidase 2 subunit beta OS=Mus musculus OX=10090 GN=Prkcsh	4	315.166	-1.4304	6.4413e-05	108.72	yes	1.016	0.939	0.972	1.095	0.902	1.076
323	AAKEEAERPEK	O08795	Glucosidase 2 subunit beta OS=Mus musculus OX=10090 GN=Prkcsh	3	419.886	-1.1583	0.0003583	101.72	yes	1.011	0.954	0.947	1.1	0.935	1.053
324	AAKEEAERPEK	O08795	Glucosidase 2 subunit beta OS=Mus musculus OX=10090 GN=Prkcsh	2	629.325	-1.4002	0.0018852	92.19	yes	1.035	0.905	0.933	1.063	0.997	1.067
325	AAKPEQIQK	Q80X41	Serine/threonine-protein kinase VRK1 OS=Mus musculus OX=10090 GN=Vrk1	3	338.198	-1.517	0.00023656	107.55	yes	1.04	0.905	1.034	1.066	0.891	1.065
326	AALAAER	P39054	Dynamin-2 OS=Mus musculus OX=10090 GN=Dnm2	2	351.201	-2.3419	0.033482	85.272	yes	NA	NA	NA	NA	NA	NA
327	AALADYK	Q9D7P6	Iron-sulfur cluster assembly enzyme ISCU, mitochondrial OS=Mus musculus OX=10090 GN=Iscu	2	376.203	-0.041643	0.018729	100.19	yes	0.911	0.754	0.86	1.224	1.126	1.126
328	AALAGGTTMIIDHVVPEPESSLTEAYEK	Q62188	Dihydropyrimidinase-related protein 3 OS=Mus musculus OX=10090 GN=Dpysl3	4	733.118	-1.4259	0.012763	35.198	yes	0.323	1.2	0.971	1.219	1.211	1.076
329	AALAGYPR	Q61205	Platelet-activating factor acetylhydrolase IB subunit gamma OS=Mus musculus OX=10090 GN=Pafah1b3	2	409.73	-0.052031	0.020679	82.671	yes	NA	NA	NA	NA	NA	NA
330	AALAIQGK	Q6W8Q3	Purkinje cell protein 4-like protein 1 OS=Mus musculus OX=10090 GN=Pcp4l1	2	386.24	-1.1158	0.0032057	124.83	yes	0.876	0.955	0.985	1.169	1.001	1.015
331	AALAIQGK	Q6W8Q3	Purkinje cell protein 4-like protein 1 OS=Mus musculus OX=10090 GN=Pcp4l1	3	257.829	-1.8911	0.010822	70.912	yes	NA	NA	NA	NA	NA	NA
332	AALAQAADCEVEQWNSDDPIPR	Q91Z53	Glyoxylate reductase/hydroxypyruvate reductase OS=Mus musculus OX=10090 GN=Grhpr	3	819.376	0.37367	4.0152e-12	117.48	yes	NA	NA	NA	NA	NA	NA
333	AALCAVHVIR	P22892	AP-1 complex subunit gamma-1 OS=Mus musculus OX=10090 GN=Ap1g1	3	370.546	-2.4721	1.8819e-06	140.35	yes	1.102	1.107	1.096	1.002	0.825	0.868
334	AALCAVHVIR	P22892	AP-1 complex subunit gamma-1 OS=Mus musculus OX=10090 GN=Ap1g1	3	370.546	-2.1606	3.8565e-06	131.41	yes	0.936	1.006	1.16	0.976	0.906	1.017
335	AALCHFCIDMLNAK	Q9DB05	Alpha-soluble NSF attachment protein OS=Mus musculus OX=10090 GN=Napa	3	555.591	-0.50194	0.00063122	80.312	yes	NA	NA	NA	NA	NA	NA
336	AALDECLR	Q91YK2	Ribosomal RNA processing protein 1 homolog B OS=Mus musculus OX=10090 GN=Rrp1b	2	474.234	-1.0161	0.023852	80.455	yes	1.117	1.102	1.039	0.986	0.845	0.912
337	AALDGTPGMIGYGMAK	Q8BVI4	Dihydropteridine reductase OS=Mus musculus OX=10090 GN=Qdpr	3	523.586	-2.0673	0.0019046	63.29	yes	NA	NA	NA	NA	NA	NA
338	AALDGTPGMIGYGMAK	Q8BVI4	Dihydropteridine reductase OS=Mus musculus OX=10090 GN=Qdpr	2	784.876		3.2093e-05	72.898	yes	NA	NA	NA	NA	NA	NA
339	AALDGTPGMIGYGMAK	Q8BVI4	Dihydropteridine reductase OS=Mus musculus OX=10090 GN=Qdpr	2	776.879	-2.1578	0.00057105	81.632	yes	NA	NA	NA	NA	NA	NA
340	AALDGTPGMIGYGMAK	Q8BVI4	Dihydropteridine reductase OS=Mus musculus OX=10090 GN=Qdpr	3	518.255	-1.8404	1.2645e-09	134.04	yes	1.045	0.825	1.015	1.008	0.963	1.143
341	AALDVYCK	Q8BZQ7	Anaphase-promoting complex subunit 2 OS=Mus musculus OX=10090 GN=Anapc2	2	470.234	-0.95906	0.012128	91.318	yes	0.997	0.941	1.061	1.062	0.945	0.994
342	AALEALGSCLNNK	Q9CZN7	Serine hydroxymethyltransferase, mitochondrial OS=Mus musculus OX=10090 GN=Shmt2	3	454.234	0.7089	1.7104e-10	162.68	yes	1.041	0.91	0.953	1.09	0.947	1.058
343	AALEALGSCLNNK	Q9CZN7	Serine hydroxymethyltransferase, mitochondrial OS=Mus musculus OX=10090 GN=Shmt2	3	454.562	-0.080014	2.8286e-05	129.34	yes	1.127	0.87	1.017	1.071	0.858	1.057
344	AALEALGSCLNNK	Q9CZN7	Serine hydroxymethyltransferase, mitochondrial OS=Mus musculus OX=10090 GN=Shmt2	2	681.34	-0.11003	2.2798e-06	152.16	yes	1.003	0.969	0.911	1.032	0.992	1.092
345	AALEALGSCLNNK	Q9CZN7	Serine hydroxymethyltransferase, mitochondrial OS=Mus musculus OX=10090 GN=Shmt2	3	454.562	-0.24685	6.2077e-07	146.36	yes	1.066	0.939	1.107	1.004	0.777	1.107
346	AALEALGSCLNNK	Q9CZN7	Serine hydroxymethyltransferase, mitochondrial OS=Mus musculus OX=10090 GN=Shmt2	2	681.34	-0.42863	6.9319e-11	175.88	yes	1.007	1.02	0.991	1.018	0.95	1.014
347	AALEAQNALHNIK	Q9Z0H4	CUGBP Elav-like family member 2 OS=Mus musculus OX=10090 GN=Celf2	3	464.925	-1.3361	7.7164e-11	170.18	yes	1.053	0.992	1.012	1.017	0.9	1.026
348	AALEAQNALHNIK	Q9Z0H4	CUGBP Elav-like family member 2 OS=Mus musculus OX=10090 GN=Celf2	2	696.883		3.4132e-40	218.5	yes	NA	NA	NA	NA	NA	NA
349	AALEAQNALHNIK	Q9Z0H4	CUGBP Elav-like family member 2 OS=Mus musculus OX=10090 GN=Celf2	3	465.253		0.0042326	54.871	yes	NA	NA	NA	NA	NA	NA
350	AALEAQNALHNMK	P28659	CUGBP Elav-like family member 1 OS=Mus musculus OX=10090 GN=Celf1	3	476.242	-0.75639	0.00071428	79.089	yes	NA	NA	NA	NA	NA	NA
351	AALEAQNALHNMK	P28659	CUGBP Elav-like family member 1 OS=Mus musculus OX=10090 GN=Celf1	3	470.91	-0.41026	2.2249e-10	158.58	yes	NA	NA	NA	NA	NA	NA
352	AALEAVGGTVVLE	Q9DB15	39S ribosomal protein L12, mitochondrial OS=Mus musculus OX=10090 GN=Mrpl12	2	614.843	-1.3323	0.00031228	99.752	yes	1.035	1.022	1.075	1.028	0.88	0.96
353	AALEELVR	Q61035	Histidine--tRNA ligase, cytoplasmic OS=Mus musculus OX=10090 GN=Hars	2	450.761	-1.6118	0.0029781	129.72	yes	1.045	1.136	1.077	0.972	0.759	1.012
354	AALEEVYPDLTPEENRR	Q9DBR1	5'-3' exoribonuclease 2 OS=Mus musculus OX=10090 GN=Xrn2	3	668.001	-0.28473	2.3514e-08	109.07	yes	0.875	0.733	1.08	1.078	0.992	1.242
355	AALEEVYPDLTPEENRR	Q9DBR1	5'-3' exoribonuclease 2 OS=Mus musculus OX=10090 GN=Xrn2	4	501.252	-0.61209	0.00030238	71.354	yes	NA	NA	NA	NA	NA	NA
356	AALEQPCEGSLTRPK	P84086	Complexin-2 OS=Mus musculus OX=10090 GN=Cplx2	3	552.951	-0.43022	2.3093e-05	95.57	yes	0.957	1.122	1	1.078	0.799	1.045
357	AALETDENLLLCAPTGAGK	Q6P4T2	U5 small nuclear ribonucleoprotein 200 kDa helicase OS=Mus musculus OX=10090 GN=Snrnp200	3	648.663	-1.6432	1.0961e-23	181.51	yes	1	1.258	0.963	1.039	0.836	0.904
358	AALGQGVAPVHTQK	O08784	Treacle protein OS=Mus musculus OX=10090 GN=Tcof1	3	459.593	-1.1945	2.4366e-11	163.33	yes	1.182	1.007	0.902	0.985	0.893	1.031
359	AALGQGVAPVHTQK	O08784	Treacle protein OS=Mus musculus OX=10090 GN=Tcof1	4	344.947	-1.3391	8.7917e-06	109	yes	NA	NA	NA	NA	NA	NA
360	AALGQGVAPVHTQK	O08784	Treacle protein OS=Mus musculus OX=10090 GN=Tcof1	2	688.886		2.4802e-07	108.58	yes	NA	NA	NA	NA	NA	NA
361	AALIYTCTVCR	Q9D115	Zinc finger protein 706 OS=Mus musculus OX=10090 GN=Znf706	3	443.221	-0.95375	5.0955e-05	110.53	yes	1.338	1.537	1.184	0.71	0.606	0.624
362	AALLDPFAAVR	B9EJR8	Dynein assembly factor 5, axonemal OS=Mus musculus OX=10090 GN=Dnaaf5	2	572.33	0.32788	6.3441e-06	138.76	yes	1.03	1.001	1.052	1.034	0.916	0.967
363	AALLDQIR	Q91YD9	Neural Wiskott-Aldrich syndrome protein OS=Mus musculus OX=10090 GN=Wasl	2	450.269	-2.0815	0.0021542	145.16	yes	0.996	1.032	1.039	1.112	0.918	0.902
364	AALLEAGMPESTEDK	Q6ZPJ3	(E3-independent) E2 ubiquitin-conjugating enzyme UBE2O OS=Mus musculus OX=10090 GN=Ube2o	3	521.252	-0.5981	7.3938e-06	102.52	yes	1.081	1.048	1.12	1.006	0.904	0.84
365	AALLEAGMPESTEDK	Q6ZPJ3	(E3-independent) E2 ubiquitin-conjugating enzyme UBE2O OS=Mus musculus OX=10090 GN=Ube2o	2	781.374		1.6941e-05	74.789	yes	NA	NA	NA	NA	NA	NA
366	AALLEFEER	Q9CXK9	RNA-binding protein 33 OS=Mus musculus OX=10090 GN=Rbm33	2	539.282	-0.063607	0.0064241	85.807	yes	NA	NA	NA	NA	NA	NA
367	AALLNDCVCDGLERPICESVK	Q01721	Growth arrest-specific protein 1 OS=Mus musculus OX=10090 GN=Gas1	3	807.052	-1.7582	2.7004e-16	125.23	yes	1.037	0.97	0.963	1.097	0.963	0.97
368	AALLNQHYQVNFK	Q8CGC7	Bifunctional glutamate/proline--tRNA ligase OS=Mus musculus OX=10090 GN=Eprs	3	515.944	-0.60724	1.3638e-07	153.95	yes	1.018	0.786	0.853	1.162	1.022	1.159
369	AALLSGPPGVGK	P35601	Replication factor C subunit 1 OS=Mus musculus OX=10090 GN=Rfc1	3	356.213	-0.034587	0.010387	59.84	yes	NA	NA	NA	NA	NA	NA
370	AALLTER	Q920B9	FACT complex subunit SPT16 OS=Mus musculus OX=10090 GN=Supt16h	2	387.229	-0.6048	0.0088232	133.81	yes	1.033	0.984	1.04	1.016	0.849	1.078
371	AALLTER	Q920B9	FACT complex subunit SPT16 OS=Mus musculus OX=10090 GN=Supt16h	2	387.229	-0.78038	0.013537	112.59	yes	NA	NA	NA	NA	NA	NA
372	AALLTQQADSPEDREPQQK	Q80Y81	Zinc phosphodiesterase ELAC protein 2 OS=Mus musculus OX=10090 GN=Elac2	3	709.022	-1.1436	3.7888e-30	197.72	yes	1.051	0.898	1.071	1.016	0.941	1.023
373	AALNALQPPEFR	Q78T54	Vacuolar ATPase assembly integral membrane protein Vma21 OS=Mus musculus OX=10090 GN=Vma21	2	663.862	-1.0058	0.00097544	86.772	yes	1.083	0.865	1.06	1.029	0.918	1.045
374	AALNALQPPEFR	Q78T54	Vacuolar ATPase assembly integral membrane protein Vma21 OS=Mus musculus OX=10090 GN=Vma21	2	663.862	-1.1708	0.0051306	75.102	yes	1.058	0.907	1.098	1.006	0.933	0.997
375	AALNALQPPEFR	Q78T54	Vacuolar ATPase assembly integral membrane protein Vma21 OS=Mus musculus OX=10090 GN=Vma21	3	442.91	-1.1505	0.00077984	81.92	yes	NA	NA	NA	NA	NA	NA
376	AALNGADIYAGCCTLK	Q921F4	Heterogeneous nuclear ribonucleoprotein L-like OS=Mus musculus OX=10090 GN=Hnrnpll	3	566.932	-0.025993	5.3891e-09	123.42	yes	1.059	0.803	1.043	1.032	1.004	1.058
377	AALNGADIYAGCCTLK	Q921F4	Heterogeneous nuclear ribonucleoprotein L-like OS=Mus musculus OX=10090 GN=Hnrnpll	2	849.895		2.1467e-13	126.63	yes	NA	NA	NA	NA	NA	NA
378	AALPAGEGGSPEGAK	Q7TQF7	Amphiphysin OS=Mus musculus OX=10090 GN=Amph	2	656.331	-0.86559	4.1167e-16	177.88	yes	NA	NA	NA	NA	NA	NA
379	AALPDLTK	Q91YW3	DnaJ homolog subfamily C member 3 OS=Mus musculus OX=10090 GN=Dnajc3	2	414.745	-1.5029	0.0099859	95.502	yes	0.999	0.909	1.025	1.105	0.943	1.019
380	AALPLTTSDTK	Q7TMY8	E3 ubiquitin-protein ligase HUWE1 OS=Mus musculus OX=10090 GN=Huwe1	2	559.309	-0.19219	1.3032e-07	156.01	yes	0.943	0.975	1.039	1.043	0.889	1.112
381	AALPVIR	Q5SV85	Synergin gamma OS=Mus musculus OX=10090 GN=Synrg	2	370.245		0.019888	88.201	yes	NA	NA	NA	NA	NA	NA
382	AALQAAPESADDSPSQLSK	Q9WVH4	Forkhead box protein O3 OS=Mus musculus OX=10090 GN=Foxo3	3	629.309		1.3026e-09	87.654	yes	NA	NA	NA	NA	NA	NA
383	AALQAQLQDHK	Q6ZWQ0	Nesprin-2 OS=Mus musculus OX=10090 GN=Syne2	3	408.223	-1.1188	0.0025917	69.554	yes	NA	NA	NA	NA	NA	NA
384	AALQELLSK	P62852	40S ribosomal protein S25 OS=Mus musculus OX=10090 GN=Rps25	2	486.79	-0.456	0.00029134	143.96	yes	0.964	0.883	1.054	1.089	0.929	1.08
385	AALQELLSK	P62852	40S ribosomal protein S25 OS=Mus musculus OX=10090 GN=Rps25	3	324.862	-1.1049	0.0001362	113.66	yes	NA	NA	NA	NA	NA	NA
386	AALQELLSK	P62852	40S ribosomal protein S25 OS=Mus musculus OX=10090 GN=Rps25	2	486.79	-1.6061	0.0026414	97.734	yes	0.998	0.988	1.06	1.071	0.833	1.05
387	AALQELLSK	P62852	40S ribosomal protein S25 OS=Mus musculus OX=10090 GN=Rps25	2	487.282	-0.8406	0.0084908	108.7	yes	0.995	1.002	0.969	1.108	0.873	1.054
388	AALQENECLLASSTFAQAEVK	Q6PB66	Leucine-rich PPR motif-containing protein, mitochondrial OS=Mus musculus OX=10090 GN=Lrpprc	3	760.711	-1.5107	2.3473e-12	121.21	yes	1.002	0.978	1.016	1.053	0.942	1.008
389	AALRDYETVVK	Q60676	Serine/threonine-protein phosphatase 5 OS=Mus musculus OX=10090 GN=Ppp5c	3	422.235	-1.2575	0.00059465	85.522	yes	1.011	0.912	0.976	1.153	0.837	1.111
390	AALSEMVEYITHNR	Q60996	Serine/threonine-protein phosphatase 2A 56 kDa regulatory subunit gamma isoform OS=Mus musculus OX=10090 GN=Ppp2r5c	3	545.272	-1.6317	1.7875e-17	193.15	yes	1.024	1.347	0.997	0.824	0.795	1.014
391	AALSGANVLTLIEK	Q91ZX7	Prolow-density lipoprotein receptor-related protein 1 OS=Mus musculus OX=10090 GN=Lrp1	2	700.411	-0.0011011	7.9376e-35	240.2	yes	1.057	0.97	1.05	0.977	0.916	1.031
392	AALSSFQK	P61202	COP9 signalosome complex subunit 2 OS=Mus musculus OX=10090 GN=Cops2	2	426.235	-0.41398	0.0035732	120.15	yes	0.963	0.949	0.951	1.104	0.892	1.14
393	AALSSFQK	P61202	COP9 signalosome complex subunit 2 OS=Mus musculus OX=10090 GN=Cops2	2	426.235		0.0021323	120.15	yes	NA	NA	NA	NA	NA	NA
394	AALSVDEVEK	Q6NZJ6	Eukaryotic translation initiation factor 4 gamma 1 OS=Mus musculus OX=10090 GN=Eif4g1	2	530.78	-1.141	0.040861	62.338	yes	NA	NA	NA	NA	NA	NA
395	AALSVDEVEK	Q6NZJ6	Eukaryotic translation initiation factor 4 gamma 1 OS=Mus musculus OX=10090 GN=Eif4g1	2	530.78	-0.64298	1.5964e-05	128.01	yes	1.096	0.885	1.049	1.015	0.962	0.994
396	AALSVDEVEKK	Q6NZJ6	Eukaryotic translation initiation factor 4 gamma 1 OS=Mus musculus OX=10090 GN=Eif4g1	3	396.887	-2.0297	0.00024715	91.961	yes	0.952	0.897	1.113	0.984	0.918	1.136
397	AALTLTPSAVNK	Q9D924	Iron-sulfur cluster assembly 1 homolog, mitochondrial OS=Mus musculus OX=10090 GN=Isca1	3	395.899	-0.16039	2.095e-05	129.89	yes	1.091	0.805	1.14	1.047	0.901	1.015
398	AALTLTPSAVNK	Q9D924	Iron-sulfur cluster assembly 1 homolog, mitochondrial OS=Mus musculus OX=10090 GN=Isca1	2	593.346	0.23379	2.1061e-06	142.89	yes	NA	NA	NA	NA	NA	NA
399	AALTMHQAR	Q91W34	RUS1 family protein C16orf58 homolog OS=Mus musculus OX=10090	3	333.512	-2.1051	0.00033719	103.55	yes	NA	NA	NA	NA	NA	NA
400	AALTQQHPPVTNGDTVK	P16951	Cyclic AMP-dependent transcription factor ATF-2 OS=Mus musculus OX=10090 GN=Atf2	3	593.307	-2.0689	8.1502e-06	96.054	yes	1.074	0.884	0.979	1.001	1.017	1.045
401	AALTSAR	Q8BG32	26S proteasome non-ATPase regulatory subunit 11 OS=Mus musculus OX=10090 GN=Psmd11	2	345.201	-0.88555	0.0029587	169.37	yes	1.006	0.974	1.044	1.027	0.909	1.04
402	AALVDLEPGTMDSVR	Q922F4	Tubulin beta-6 chain OS=Mus musculus OX=10090 GN=Tubb6	3	530.6	-0.73456	0.0032784	62.357	yes	1.255	1.178	1.183	0.891	0.644	0.849
403	AALVDLEPGTMDSVR	Q922F4	Tubulin beta-6 chain OS=Mus musculus OX=10090 GN=Tubb6	2	795.396	-0.75827	0.00065568	71.531	yes	0.899	1.097	0.994	1.23	0.828	0.952
404	AALVDLEPGTMDSVR	Q922F4	Tubulin beta-6 chain OS=Mus musculus OX=10090 GN=Tubb6	2	795.396	0.092553	0.00070838	70.197	yes	0.952	1.073	1.115	0.916	0.941	1.004
405	AALVDLEPGTMDSVR	Q922F4	Tubulin beta-6 chain OS=Mus musculus OX=10090 GN=Tubb6	3	530.6	0.10396	0.0042831	59.709	yes	1.123	1.057	1.204	0.885	0.967	0.764
406	AALVDLEPGTMDSVR	Q922F4	Tubulin beta-6 chain OS=Mus musculus OX=10090 GN=Tubb6	3	525.268	-0.099391	2.7902e-05	91.076	yes	NA	NA	NA	NA	NA	NA
407	AALVDLEPGTMDSVR	Q922F4	Tubulin beta-6 chain OS=Mus musculus OX=10090 GN=Tubb6	2	787.398	-0.3622	2.7866e-41	238.01	yes	1.017	0.996	1.065	1.012	0.882	1.029
408	AALYFQR	Q8BGZ4	Cell division cycle protein 23 homolog OS=Mus musculus OX=10090 GN=Cdc23	2	434.737	-1.6042	0.0098739	129.96	yes	0.931	0.824	1.04	1.018	1.029	1.159
409	AAMDAVCAK	Q8VE10	N-alpha-acetyltransferase 40 OS=Mus musculus OX=10090 GN=Naa40	2	468.718	0.074431	0.00013524	123.86	yes	0.965	1.023	1.007	0.98	1.026	1.001
410	AAMDMGDFDHPEEILK	Q8VCY6	U3 small nucleolar RNA-associated protein 6 homolog OS=Mus musculus OX=10090 GN=Utp6	3	606.939	-0.35661	0.0047554	52.334	yes	NA	NA	NA	NA	NA	NA
411	AAMEAINPR	Q7TT37	Elongator complex protein 1 OS=Mus musculus OX=10090 GN=Elp1	2	494.748	-0.097389	0.00095449	96.342	yes	0.984	0.984	1.08	1.058	0.897	0.997
412	AAMEAINPR	Q7TT37	Elongator complex protein 1 OS=Mus musculus OX=10090 GN=Elp1	2	486.75	-0.0019499	0.0016502	101.65	yes	0.999	0.933	1.182	0.915	0.955	1.017
413	AAMEALVVEVSK	O70133	ATP-dependent RNA helicase A OS=Mus musculus OX=10090 GN=Dhx9	3	421.56	-0.38991	0.00085931	80.69	yes	NA	NA	NA	NA	NA	NA
414	AAMEALVVEVSK	O70133	ATP-dependent RNA helicase A OS=Mus musculus OX=10090 GN=Dhx9	2	623.839	0.18503	3.4893e-10	170.66	yes	1.11	1.14	1.009	0.934	0.898	0.909
415	AAMEPIVISAK	P26039	Talin-1 OS=Mus musculus OX=10090 GN=Tln1	2	573.315	-0.201	0.00017285	98.105	yes	1.058	0.935	0.999	0.951	0.985	1.072
416	AAMEPIVISAK	P26039	Talin-1 OS=Mus musculus OX=10090 GN=Tln1	3	377.214	-0.97834	0.00082907	83.081	yes	0.998	1.15	1.109	0.928	0.865	0.951
417	AAMEVEAPSK	Q9D937	Uncharacterized protein C11orf98 homolog OS=Mus musculus OX=10090	3	350.171	-1.7873	0.0071115	66.056	yes	1.123	0.924	1.087	0.997	0.834	1.034
418	AAMEVEAPSK	Q9D937	Uncharacterized protein C11orf98 homolog OS=Mus musculus OX=10090	2	524.753	-2.1308	0.0038671	70.728	yes	NA	NA	NA	NA	NA	NA
419	AAMEVEAPSK	Q9D937	Uncharacterized protein C11orf98 homolog OS=Mus musculus OX=10090	2	516.755	-2.2972	0.0002291	111.86	yes	1.072	0.909	1.081	0.972	0.845	1.122
420	AAMGEEYK	P32921	Tryptophan--tRNA ligase, cytoplasmic OS=Mus musculus OX=10090 GN=Wars	2	457.7	-0.74824	0.017558	66.299	yes	0.863	0.815	0.985	1.357	0.937	1.042
421	AAMGEEYK	P32921	Tryptophan--tRNA ligase, cytoplasmic OS=Mus musculus OX=10090 GN=Wars	2	449.702	-1.2353	0.0033312	122.52	yes	0.965	0.966	1.05	0.991	0.984	1.043
422	AAMGNFVDLCR	Q8BNV1	tRNA (uracil-5-)-methyltransferase homolog A OS=Mus musculus OX=10090 GN=Trmt2a	2	635.289	-1.6633	0.069819	41.236	yes	NA	NA	NA	NA	NA	NA
423	AAMGNFVDLCR	Q8BNV1	tRNA (uracil-5-)-methyltransferase homolog A OS=Mus musculus OX=10090 GN=Trmt2a	2	627.292		4.2232e-05	113.61	yes	NA	NA	NA	NA	NA	NA
424	AAMLGQEDPPQHGLPR	P19096	Fatty acid synthase OS=Mus musculus OX=10090 GN=Fasn	3	578.286	-0.57316	4.4497e-08	108.23	yes	0.969	0.925	1.027	1.147	0.881	1.05
425	AAMLGQEDPPQHGLPR	P19096	Fatty acid synthase OS=Mus musculus OX=10090 GN=Fasn	2	866.925	-1.1536	0.00041465	73.834	yes	1.072	0.85	1.132	1.248	0.812	0.886
426	AAMLGQEDPPQHGLPR	P19096	Fatty acid synthase OS=Mus musculus OX=10090 GN=Fasn	3	578.286	-1.2448	2.3815e-09	127.03	yes	0.882	0.782	1.02	1.104	1.063	1.15
427	AAMLGQEDPPQHGLPR	P19096	Fatty acid synthase OS=Mus musculus OX=10090 GN=Fasn	2	866.925	-1.5989	0.0029789	60.549	yes	1.016	1.05	0.977	0.998	0.894	1.066
428	AAMLGQEDPPQHGLPR	P19096	Fatty acid synthase OS=Mus musculus OX=10090 GN=Fasn	3	572.954	-1.14	2.6103e-14	166.65	yes	1.111	1.007	1.006	1.016	0.865	0.994
429	AAMLGQEDPPQHGLPR	P19096	Fatty acid synthase OS=Mus musculus OX=10090 GN=Fasn	2	858.928	-1.9053	1.2655e-13	162.79	yes	1.057	1.027	1.115	0.991	0.94	0.87
430	AAMLGQEDPPQHGLPR	P19096	Fatty acid synthase OS=Mus musculus OX=10090 GN=Fasn	4	429.968	-1.6709	0.00032981	78.814	yes	NA	NA	NA	NA	NA	NA
431	AAMLPGAR	Q9DBR1	5'-3' exoribonuclease 2 OS=Mus musculus OX=10090 GN=Xrn2	2	393.718	-0.93061	0.0028474	132.53	yes	1.107	1.097	0.94	0.998	0.84	1.018
432	AAMNNLAK	E9Q649	Beta-1,3-galactosyl-O-glycosyl-glycoprotein beta-1,6-N-acetylglucosaminyltransferase 4 OS=Mus musculus OX=10090 GN=Gcnt4	2	424.718	-1.4478	0.063465	46.016	yes	1.193	1.116	1.312	0.776	0.881	0.721
433	AANAAENDFSVSQAEVSSR	Q6P542	ATP-binding cassette sub-family F member 1 OS=Mus musculus OX=10090 GN=Abcf1	3	651.636	-0.61204	3.9958e-25	193.72	yes	1.205	0.923	1.05	0.942	0.949	0.931
434	AANAAENDFSVSQAEVSSR	Q6P542	ATP-binding cassette sub-family F member 1 OS=Mus musculus OX=10090 GN=Abcf1	2	976.951	-1.4022	4.6334e-06	93.776	yes	0.826	1.032	0.972	1.186	0.869	1.115
435	AANAASGAGGSSAAAGSR	Q4VAA2	Protein CDV3 OS=Mus musculus OX=10090 GN=Cdv3	3	478.562	-0.5291	8.3058e-14	152.66	yes	0.969	0.874	0.977	1.062	1.137	0.981
436	AANAASGAGGSSAAAGSR	Q4VAA2	Protein CDV3 OS=Mus musculus OX=10090 GN=Cdv3	2	717.34	-0.32567	2.8672e-46	234.62	yes	0.941	0.891	1.171	0.912	1.103	0.983
437	AANAASGAGGSSAAAGSR	Q4VAA2	Protein CDV3 OS=Mus musculus OX=10090 GN=Cdv3	3	478.89	-0.98667	0.0024987	59.975	yes	NA	NA	NA	NA	NA	NA
438	AANAASGAGGSSAAAGSR	Q4VAA2	Protein CDV3 OS=Mus musculus OX=10090 GN=Cdv3	2	717.832	-0.66427	0.0012115	77.959	yes	0.902	0.994	1.078	0.755	1.134	1.137
439	AANAASGAGGSSAAAGSRPGDGGSLGSGAR	Q4VAA2	Protein CDV3 OS=Mus musculus OX=10090 GN=Cdv3	3	815.72	0.61509	3.4845e-32	153.48	yes	1.088	1.004	1.001	1.156	0.762	0.99
440	AANAASGAGGSSAAAGSRPGDGGSLGSGAR	Q4VAA2	Protein CDV3 OS=Mus musculus OX=10090 GN=Cdv3	4	612.042	0.57665	2.5401e-54	181.31	yes	1.059	0.867	1.007	1.092	1.176	0.799
441	AANAASGAGGSSAAAGSRPGDGGSLGSGAR	Q4VAA2	Protein CDV3 OS=Mus musculus OX=10090 GN=Cdv3	3	816.048	-1.9771	1.6472e-16	120.47	yes	1.069	1.037	0.975	1.095	0.761	1.064
442	AANAASGAGGSSAAAGSRPGDGGSLGSGAR	Q4VAA2	Protein CDV3 OS=Mus musculus OX=10090 GN=Cdv3	4	612.288	-1.8872	3.1769e-54	180.65	yes	1.226	0.787	1.007	1.085	0.721	1.174
443	AANAASGAGGSSAAAGSRPGDGGSLGSGAR	Q4VAA2	Protein CDV3 OS=Mus musculus OX=10090 GN=Cdv3	4	612.288	-1.7296	8.3973e-11	98.84	yes	1.047	NA	1.017	0.918	1.025	0.993
444	AANAITK	Q9JHJ0	Tropomodulin-3 OS=Mus musculus OX=10090 GN=Tmod3	2	344.703	-2.3967	0.025961	91.318	yes	1.004	1.038	1.081	0.986	0.969	0.922
445	AANEAGYFNEEMAPIEVK	Q8BWT1	3-ketoacyl-CoA thiolase, mitochondrial OS=Mus musculus OX=10090 GN=Acaa2	3	666.975	-0.079485	9.7496e-07	100.02	yes	1.003	0.954	0.928	1.273	0.856	0.986
446	AANEAGYFNEEMAPIEVK	Q8BWT1	3-ketoacyl-CoA thiolase, mitochondrial OS=Mus musculus OX=10090 GN=Acaa2	3	666.975	-0.92916	0.0017224	57.366	yes	NA	NA	NA	NA	NA	NA
447	AANEAGYFNEEMAPIEVK	Q8BWT1	3-ketoacyl-CoA thiolase, mitochondrial OS=Mus musculus OX=10090 GN=Acaa2	4	496.485	-1.5107	3.174e-07	103.88	yes	0.976	0.898	0.929	1.072	1.073	1.052
448	AANEAGYFNEEMAPIEVK	Q8BWT1	3-ketoacyl-CoA thiolase, mitochondrial OS=Mus musculus OX=10090 GN=Acaa2	3	661.644	-1.2557	8.7509e-13	139.46	yes	0.819	0.841	0.901	1.208	1.271	0.959
449	AANEAGYFNEEMAPIEVK	Q8BWT1	3-ketoacyl-CoA thiolase, mitochondrial OS=Mus musculus OX=10090 GN=Acaa2	2	991.962		0.0022405	52.814	yes	NA	NA	NA	NA	NA	NA
450	AANEVSSADVK	Q8BLK3	Limbic system-associated membrane protein OS=Mus musculus OX=10090 GN=Lsamp	3	364.184	-0.68568	6.9153e-06	132.56	yes	0.957	0.894	1.101	1.037	0.959	1.052
451	AANEVSSADVK	Q8BLK3	Limbic system-associated membrane protein OS=Mus musculus OX=10090 GN=Lsamp	2	545.772	-0.54009	1.557e-16	195.77	yes	0.962	0.923	1.025	1.06	1.017	1.013
452	AANFENHSGR	Q64727	Vinculin OS=Mus musculus OX=10090 GN=Vcl	3	368.5	-0.15479	0.038101	53.237	yes	NA	NA	NA	NA	NA	NA
453	AANFENHSGR	Q64727	Vinculin OS=Mus musculus OX=10090 GN=Vcl	2	551.755	-1.8513	0.0019288	92.606	yes	1.016	1.068	1.016	1.037	0.833	1.03
454	AANFENHSGR	Q64727	Vinculin OS=Mus musculus OX=10090 GN=Vcl	3	368.172	-2.4474	0.023494	52.193	yes	NA	NA	NA	NA	NA	NA
455	AANGVVLATEK	P49722	Proteasome subunit alpha type-2 OS=Mus musculus OX=10090 GN=Psma2	3	358.533	-2.6159	0.00010454	107.06	yes	0.985	0.949	1.105	0.983	0.934	1.045
456	AANGVVLATEK	P49722	Proteasome subunit alpha type-2 OS=Mus musculus OX=10090 GN=Psma2	2	537.295	-2.4408	0.00016642	124.12	yes	NA	NA	NA	NA	NA	NA
457	AANGVVLATEK	P49722	Proteasome subunit alpha type-2 OS=Mus musculus OX=10090 GN=Psma2	2	537.295	-2.1181	7.6424e-07	154.28	yes	1.035	0.975	0.997	1.09	0.846	1.058
458	AANGVVLATEK	P49722	Proteasome subunit alpha type-2 OS=Mus musculus OX=10090 GN=Psma2	3	358.533	-2.1538	1.2857e-05	131.83	yes	1.004	0.949	1.047	1.036	0.91	1.054
459	AANGVVLATEK	P49722	Proteasome subunit alpha type-2 OS=Mus musculus OX=10090 GN=Psma2	2	537.295	-2.273	2.1938e-06	146.36	yes	0.943	1.01	1.057	0.968	0.952	1.07
460	AANGVVLATEK	P49722	Proteasome subunit alpha type-2 OS=Mus musculus OX=10090 GN=Psma2	3	358.533	-2.2351	0.00010454	107.06	yes	0.956	1	1.125	0.974	0.972	0.972
461	AANILVGENLVCK	P05480	Neuronal proto-oncogene tyrosine-protein kinase Src OS=Mus musculus OX=10090 GN=Src	2	700.882	-1.7009	6.1737e-15	176.89	yes	1	1.034	1.032	0.972	0.936	1.026
462	AANLEMFK	Q8VHR5	Transcriptional repressor p66-beta OS=Mus musculus OX=10090 GN=Gatad2b	2	462.236	-1.0685	0.012726	90.15	yes	NA	NA	NA	NA	NA	NA
463	AANNGALPPDLSYIVR	Q9D0M3	Cytochrome c1, heme protein, mitochondrial OS=Mus musculus OX=10090 GN=Cyc1	3	557.962	0.11026	0.00046092	77.746	yes	NA	NA	NA	NA	NA	NA
464	AANNGALPPDLSYIVR	Q9D0M3	Cytochrome c1, heme protein, mitochondrial OS=Mus musculus OX=10090 GN=Cyc1	2	836.439	-0.34566	2.2023e-11	158.14	yes	0.946	1.008	1.012	1.166	0.908	0.961
465	AANNGALPPDLSYIVR	Q9D0M3	Cytochrome c1, heme protein, mitochondrial OS=Mus musculus OX=10090 GN=Cyc1	2	836.439	-0.48803	1.7229e-18	189.52	yes	0.959	0.898	1.079	1.041	1.102	0.921
466	AANNGALPPDLSYIVR	Q9D0M3	Cytochrome c1, heme protein, mitochondrial OS=Mus musculus OX=10090 GN=Cyc1	3	557.962	-0.10823	0.00046092	77.746	yes	1.17	0.941	0.961	1.011	0.917	0.999
467	AANNGALPPDLSYIVR	Q9D0M3	Cytochrome c1, heme protein, mitochondrial OS=Mus musculus OX=10090 GN=Cyc1	2	836.439	-0.61542	0.00016487	89.358	yes	1.092	0.982	0.838	1.13	0.998	0.961
468	AANNGSAMVR	Q3UJB9	Enhancer of mRNA-decapping protein 4 OS=Mus musculus OX=10090 GN=Edc4	2	504.232	-1.8042	0.038619	66.663	yes	1.088	0.853	0.852	1.107	0.982	1.118
469	AANNGSAMVR	Q3UJB9	Enhancer of mRNA-decapping protein 4 OS=Mus musculus OX=10090 GN=Edc4	2	496.235	-1.8278	5.6076e-13	211.84	yes	1.035	0.995	1.128	0.866	0.964	1.013
470	AANPGCFLEDFVR	Q80UJ7	Rab3 GTPase-activating protein catalytic subunit OS=Mus musculus OX=10090 GN=Rab3gap1	3	499.238	-0.44289	4.0149e-06	138.2	yes	1.179	1.12	1.161	0.729	0.876	0.935
471	AANPGCFLEDFVR	Q80UJ7	Rab3 GTPase-activating protein catalytic subunit OS=Mus musculus OX=10090 GN=Rab3gap1	2	748.354	-0.71732	0.00049789	89.624	yes	1.092	1.215	1.344	0.806	0.754	0.79
472	AANPVDFLSK	Q9DBE9	pre-rRNA processing protein FTSJ3 OS=Mus musculus OX=10090 GN=Ftsj3	2	531.285	-2.1754	2.8722e-06	151.98	yes	1.119	1.097	0.889	1.05	0.863	0.983
473	AANPVDFLSK	Q9DBE9	pre-rRNA processing protein FTSJ3 OS=Mus musculus OX=10090 GN=Ftsj3	3	354.526	-2.071	0.00025416	100.88	yes	1.093	1.016	0.969	1.005	0.934	0.983
474	AANQVEETLHTHLPQNPETNFR	A2A791	Zinc finger MYM-type protein 4 OS=Mus musculus OX=10090 GN=Zmym4	4	637.315	-1.5393	1.4319e-16	127.25	yes	1.121	0.956	1.214	0.962	0.866	0.881
475	AANSLEAFIFETQDK	Q9JKR6	Hypoxia up-regulated protein 1 OS=Mus musculus OX=10090 GN=Hyou1	3	562.274	-0.76058	5.2087e-07	136.57	yes	1.246	1.253	1.113	0.871	0.758	0.759
476	AANSLEAFIFETQDK	Q9JKR6	Hypoxia up-regulated protein 1 OS=Mus musculus OX=10090 GN=Hyou1	3	561.946	-1.3364	0.012186	50.305	yes	NA	NA	NA	NA	NA	NA
477	AANVLITR	Q99J95	Cyclin-dependent kinase 9 OS=Mus musculus OX=10090 GN=Cdk9	2	429.264	-0.82033	0.048959	67.507	yes	NA	NA	NA	NA	NA	NA
478	AANVLVSESLMCK	P25911	Tyrosine-protein kinase Lyn OS=Mus musculus OX=10090 GN=Lyn	2	711.36		8.4297e-06	113.76	yes	NA	NA	NA	NA	NA	NA
479	AAPAAAAAMAPPGPR	Q8BMF4	Dihydrolipoyllysine-residue acetyltransferase component of pyruvate dehydrogenase complex, mitochondrial OS=Mus musculus OX=10090 GN=Dlat	2	668.346	-0.65013	6.3897e-07	132.5	yes	1.01	0.999	1.019	1	0.909	1.061
480	AAPAAAAAMAPPGPR	Q8BMF4	Dihydrolipoyllysine-residue acetyltransferase component of pyruvate dehydrogenase complex, mitochondrial OS=Mus musculus OX=10090 GN=Dlat	3	445.899	-0.83024	2.3563e-05	92.781	yes	1.017	0.895	1.118	0.994	0.949	1.027
481	AAPAAAAAMAPPGPR	Q8BMF4	Dihydrolipoyllysine-residue acetyltransferase component of pyruvate dehydrogenase complex, mitochondrial OS=Mus musculus OX=10090 GN=Dlat	2	660.348	-0.29291	2.3567e-08	154.28	yes	1	1.047	1.069	0.956	0.997	0.931
482	AAPAGVHPAR	P56480	ATP synthase subunit beta, mitochondrial OS=Mus musculus OX=10090 GN=Atp5f1b	3	316.179	-2.4047	0.0022408	78.264	yes	1.089	0.958	1.061	1.002	0.922	0.969
483	AAPDITGHK	P97300	Neuroplastin OS=Mus musculus OX=10090 GN=Nptn	3	303.831	-0.20059	5.4792e-05	128.27	yes	1.021	0.97	1.107	0.955	0.981	0.966
484	AAPEDFLGK	Q8R3N6	THO complex subunit 1 OS=Mus musculus OX=10090 GN=Thoc1	2	474.245	-1.6439	0.0025617	98.048	yes	NA	NA	NA	NA	NA	NA
485	AAPFTLEYR	Q9D819	Inorganic pyrophosphatase OS=Mus musculus OX=10090 GN=Ppa1	2	534.28	-0.99096	0.00014995	152.86	yes	0.991	0.912	0.946	1.047	1.016	1.087
486	AAPGAEYK	Q6P5B0	RRP12-like protein OS=Mus musculus OX=10090 GN=Rrp12	2	403.706	-2.5056	0.035626	72.23	yes	NA	NA	NA	NA	NA	NA
487	AAPGGASPTIFSR	Q9D0S9	Histidine triad nucleotide-binding protein 2, mitochondrial OS=Mus musculus OX=10090 GN=Hint2	2	616.325	-0.38586	0.00012577	117.7	yes	0.988	1.021	0.939	1.096	0.987	0.97
488	AAPGGGFQNIACLR	Q9Z120	tRNA (guanine-N(7)-)-methyltransferase OS=Mus musculus OX=10090 GN=Mettl1	2	716.362	-0.10221	0.0073594	67.118	yes	NA	NA	NA	NA	NA	NA
489	AAPGGGFQNIACLR	Q9Z120	tRNA (guanine-N(7)-)-methyltransferase OS=Mus musculus OX=10090 GN=Mettl1	2	716.362	-0.31643	8.3987e-16	180.24	yes	1.047	0.976	1.138	0.97	0.98	0.889
490	AAPGGGFQNIACLR	Q9Z120	tRNA (guanine-N(7)-)-methyltransferase OS=Mus musculus OX=10090 GN=Mettl1	3	477.91	-0.68148	5.7847e-06	111.63	yes	1.071	0.997	1.077	0.933	1.031	0.892
491	AAPGSGTSTFSFAPPSK	Q80U93	Nuclear pore complex protein Nup214 OS=Mus musculus OX=10090 GN=Nup214	3	537.267	-0.074148	1.1327e-09	128.06	yes	NA	NA	NA	NA	NA	NA
[truncated: 71,330 more rows]

## Sheet: Statistics
Peptide length	Number of peptides
7	4946
[truncated: 35 more rows]

## Sheet: Repeatability
	Pearson's correlation of quantitation
[truncated: 7 more rows]
