# Supplementary material for: Extracellular vesicles derived from glioblastoma promote proliferation and migration of neural progenitor cells via PI3K-Akt pathway
Source: Cell Commun Signal. 2022 Jan 12;20:7. doi: 10.1186/s12964-021-00760-9 (PMC8756733; doi:10.1186/s12964-021-00760-9)
Supplement: Supplementary file 4 — Additional file 3: Table S2. Differentially expressed proteins [file 12964_2021_760_MOESM4_ESM.xlsx]

## Sheet: Diff distribution
Compared sample name	Up-regulated	Down-regulated
EVs/WT	188	141

## Sheet: EVsvsWT
Protein accession	Protein description	EVs/WT Ratio	Regulated Type	EVs/WT P value	Gene name	MW [kDa]	Score	Coverage [%]	Peptides	PSMs	Unique peptides	Subcellular localization	Biological Process	Cellular Component	Molecular Function	KEGG KO No.	KEGG Gene	KEGG pathway	IPR ID	Domain description
Q9JI38	tRNA pseudouridine(38/39) synthase OS=Mus musculus OX=10090 GN=Pus3	4.949	Up	2.2557e-06	Pus3	55.546	1.7798	3.1	2	2	2	cytoplasm	GO:0006396 RNA processing; GO:0034470 ncRNA processing; GO:0006725 cellular aromatic compound metabolic process; GO:0016556 mRNA modification; GO:0001522 pseudouridine synthesis; GO:1901360 organic cyclic compound metabolic process; GO:0006807 nitrogen compound metabolic process; GO:0044238 primary metabolic process; GO:0044237 cellular metabolic process; GO:0009451 RNA modification; GO:0071704 o…	GO:0043226 organelle; GO:0043231 intracellular membrane-bounded organelle; GO:0043229 intracellular organelle; GO:0005634 nucleus; GO:0044464 cell part; GO:0005622 intracellular; GO:0005737 cytoplasm; GO:0044424 intracellular part; GO:0043227 membrane-bounded organelle; GO:0005623 cell;	GO:0097159 organic cyclic compound binding; GO:1901363 heterocyclic compound binding; GO:0003723 RNA binding; GO:0016853 isomerase activity; GO:0003824 catalytic activity; GO:0005488 binding; GO:0003676 nucleic acid binding; GO:0016866 intramolecular transferase activity; GO:0009982 pseudouridine synthase activity;	K01855	PUS3, DEG1; tRNA pseudouridine38/39 synthase [EC:5.4.99.45]		IPR020094; IPR020103; IPR020097; IPR020095;	Pseudouridine synthase I, TruA, N-terminal; Pseudouridine synthase, catalytic domain; Pseudouridine synthase I, TruA, alpha/beta domain; Pseudouridine synthase I, TruA, C-terminal;
Q9Z1S5	Neuronal-specific septin-3 OS=Mus musculus OX=10090 GN=Sept3	0.6	Down	1.89876e-05	Sept3	40.037	8.6729	10	4	4	4	cytoplasm	GO:0044763 single-organism cellular process; GO:0044699 single-organism process; GO:0051301 cell division; GO:0009987 cellular process; GO:0007049 cell cycle;	GO:0005856 cytoskeleton; GO:0043226 organelle; GO:0043229 intracellular organelle; GO:0043232 intracellular non-membrane-bounded organelle; GO:0030054 cell junction; GO:0044464 cell part; GO:0005622 intracellular; GO:0005737 cytoplasm; GO:0044424 intracellular part; GO:0005623 cell; GO:0045202 synapse; GO:0043228 non-membrane-bounded organelle;	GO:1901265 nucleoside phosphate binding; GO:0001882 nucleoside binding; GO:0043167 ion binding; GO:0005515 protein binding; GO:0000166 nucleotide binding; GO:1901363 heterocyclic compound binding; GO:0097159 organic cyclic compound binding; GO:0032549 ribonucleoside binding; GO:0097367 carbohydrate derivative binding; GO:0042802 identical protein binding; GO:0032553 ribonucleotide binding; GO:000…	K16938	SEPT3_9_12; septin 3/9/12	mmu05100 Bacterial invasion of epithelial cells - Mus musculus (mouse);	IPR027417; IPR030379;	P-loop containing nucleoside triphosphate hydrolase; Septin-type guanine nucleotide-binding (G) domain;
Q45VK7	Cytoplasmic dynein 2 heavy chain 1 OS=Mus musculus OX=10090 GN=Dync2h1	3.76	Up	2.3546e-05	Dync2h1	492.33	2.381	0.8	3	3	3	cytoplasm	GO:0098840 protein transport along microtubule; GO:0044085 cellular component biogenesis; GO:0010256 endomembrane system organization; GO:0001568 blood vessel development; GO:0007420 brain development; GO:0048869 cellular developmental process; GO:0023051 regulation of signaling; GO:0022008 neurogenesis; GO:0060271 cilium assembly; GO:0044699 single-organism process; GO:0016485 protein processing…	GO:0016020 membrane; GO:0044421 extracellular region part; GO:0005874 microtubule; GO:0071944 cell periphery; GO:0031982 vesicle; GO:0005737 cytoplasm; GO:0032991 macromolecular complex; GO:0044424 intracellular part; GO:0099512 supramolecular fiber; GO:0005623 cell; GO:0099080 supramolecular complex; GO:0044422 organelle part; GO:0043228 non-membrane-bounded organelle; GO:0070062 extracellular e…	GO:1901265 nucleoside phosphate binding; GO:0003774 motor activity; GO:0008569 ATP-dependent microtubule motor activity, minus-end-directed; GO:0016817 hydrolase activity, acting on acid anhydrides; GO:0016787 hydrolase activity; GO:0016887 ATPase activity; GO:1901363 heterocyclic compound binding; GO:0097159 organic cyclic compound binding; GO:0016462 pyrophosphatase activity; GO:0032553 ribonuc…	K10414	DYNC2H, DNCH2; dynein heavy chain 2, cytosolic	mmu04145 Phagosome - Mus musculus (mouse); mmu04962 Vasopressin-regulated water reabsorption - Mus musculus (mouse); mmu05132 Salmonella infection - Mus musculus (mouse);	IPR004273; IPR011704; IPR013602; IPR027417; IPR013594; IPR024317; IPR003593; IPR024743;	Dynein heavy chain domain; ATPase, dynein-related, AAA domain; Dynein heavy chain, domain-2; P-loop containing nucleoside triphosphate hydrolase; Dynein heavy chain, domain-1; Dynein heavy chain, P-loop containing D4 domain; AAA+ ATPase domain; Dynein heavy chain, coiled coil stalk;
Q9D853	EEF1A lysine methyltransferase 2 OS=Mus musculus OX=10090 GN=Eef1akmt2	1.581	Up	3.821e-05	Eef1akmt2	26.864	6.0422	11.9	3	5	3	cytoplasm	GO:0008152 metabolic process; GO:0032259 methylation;	GO:0044424 intracellular part; GO:0005623 cell; GO:0044464 cell part; GO:0005622 intracellular; GO:0005737 cytoplasm;	GO:0016741 transferase activity, transferring one-carbon groups; GO:0008168 methyltransferase activity; GO:0003824 catalytic activity; GO:0016740 transferase activity;	K22856			IPR025714; IPR029063;	Methyltransferase domain; S-adenosyl-L-methionine-dependent methyltransferase;
P14824	Annexin A6 OS=Mus musculus OX=10090 GN=Anxa6	0.826	Down	4.2888e-05	Anxa6	75.884	169.86	49.8	36	65	36	cytoplasm	GO:0044085 cellular component biogenesis; GO:0044700 single organism signaling; GO:0003012 muscle system process; GO:0065008 regulation of biological quality; GO:0072503 cellular divalent inorganic cation homeostasis; GO:0044699 single-organism process; GO:0051234 establishment of localization; GO:0007165 signal transduction; GO:0007154 cell communication; GO:0022607 cellular component assembly; …	GO:0016020 membrane; GO:0044421 extracellular region part; GO:0031090 organelle membrane; GO:0031410 cytoplasmic vesicle; GO:0030054 cell junction; GO:0005737 cytoplasm; GO:0031982 vesicle; GO:0044433 cytoplasmic vesicle part; GO:0044424 intracellular part; GO:0005623 cell; GO:0044422 organelle part; GO:0048770 pigment granule; GO:0005765 lysosomal membrane; GO:0070062 extracellular exosome; GO:0…	GO:1901265 nucleoside phosphate binding; GO:0032934 sterol binding; GO:0046983 protein dimerization activity; GO:0022803 passive transmembrane transporter activity; GO:0022892 substrate-specific transporter activity; GO:0005515 protein binding; GO:0048306 calcium-dependent protein binding; GO:0005496 steroid binding; GO:0015267 channel activity; GO:0022891 substrate-specific transmembrane transpo…	K17094	ANXA6; annexin A6
Q3UMF0	Cordon-bleu protein-like 1 OS=Mus musculus OX=10090 GN=Cobll1	0.808	Down	4.4213e-05	Cobll1	137.38	20.722	7.8	8	9	8	nucleus	GO:0044085 cellular component biogenesis; GO:0034622 cellular macromolecular complex assembly; GO:0016043 cellular component organization; GO:0071822 protein complex subunit organization; GO:0044763 single-organism cellular process; GO:0098609 cell-cell adhesion; GO:0008154 actin polymerization or depolymerization; GO:0044699 single-organism process; GO:0007015 actin filament organization; GO:003…	GO:0070062 extracellular exosome; GO:0043226 organelle; GO:0044421 extracellular region part; GO:0030054 cell junction; GO:0005912 adherens junction; GO:0031982 vesicle; GO:1903561 extracellular vesicle; GO:0070161 anchoring junction; GO:0005913 cell-cell adherens junction; GO:0005911 cell-cell junction; GO:0043227 membrane-bounded organelle; GO:0005576 extracellular region; GO:0043230 extracellu…	GO:0098641 cadherin binding involved in cell-cell adhesion; GO:0050839 cell adhesion molecule binding; GO:0008092 cytoskeletal protein binding; GO:0098631 protein binding involved in cell adhesion; GO:0003785 actin monomer binding; GO:0005488 binding; GO:0045296 cadherin binding; GO:0003779 actin binding; GO:0005515 protein binding; GO:0098632 protein binding involved in cell-cell adhesion;				IPR019025;	Cordon-bleu, ubiquitin-like domain;
Q9CXC3	Mitochondrial genome maintenance exonuclease 1 OS=Mus musculus OX=10090 GN=Mgme1	1.799	Up	5.6153e-05	Mgme1	38.39	2.5523	3.8	1	1	1	mitochondria	GO:0016043 cellular component organization; GO:0033554 cellular response to stress; GO:0006260 DNA replication; GO:0006725 cellular aromatic compound metabolic process; GO:0006259 DNA metabolic process; GO:0032042 mitochondrial DNA metabolic process; GO:0009058 biosynthetic process; GO:0050896 response to stimulus; GO:0044237 cellular metabolic process; GO:0071704 organic substance metabolic proc…	GO:0043226 organelle; GO:0043231 intracellular membrane-bounded organelle; GO:0043229 intracellular organelle; GO:0044464 cell part; GO:0005622 intracellular; GO:0005737 cytoplasm; GO:0044424 intracellular part; GO:0043227 membrane-bounded organelle; GO:0005623 cell; GO:0005739 mitochondrion; GO:0044444 cytoplasmic part;	GO:0008297 single-stranded DNA exodeoxyribonuclease activity; GO:0004536 deoxyribonuclease activity; GO:0016895 exodeoxyribonuclease activity, producing 5'-phosphomonoesters; GO:0003824 catalytic activity; GO:0004529 exodeoxyribonuclease activity; GO:0016788 hydrolase activity, acting on ester bonds; GO:0004518 nuclease activity; GO:0004527 exonuclease activity; GO:0016787 hydrolase activity; GO:…	K19465	MGME1, DDK1; mitochondrial genome maintenance exonuclease 1 [EC:3.1.-.-]
Q62073	Mitogen-activated protein kinase kinase kinase 7 OS=Mus musculus OX=10090 GN=Map3k7	2.296	Up	7.726e-05	Map3k7	64.227	7.3377	5.7	2	2	2	nucleus	GO:0044700 single organism signaling; GO:0010941 regulation of cell death; GO:0060544 regulation of necroptotic process; GO:0032872 regulation of stress-activated MAPK cascade; GO:0032270 positive regulation of cellular protein metabolic process; GO:0007166 cell surface receptor signaling pathway; GO:0097659 nucleic acid-templated transcription; GO:0035148 tube formation; GO:0043009 chordate embr…	GO:0016020 membrane; GO:0071944 cell periphery; GO:0005737 cytoplasm; GO:0044424 intracellular part; GO:0005623 cell; GO:0032279 asymmetric synapse; GO:0005886 plasma membrane; GO:0045202 synapse; GO:0043226 organelle; GO:0098794 postsynapse; GO:0005622 intracellular; GO:0044464 cell part; GO:0014069 postsynaptic density; GO:0099572 postsynaptic specialization; GO:0098984 neuron to neuron synapse…	GO:1901265 nucleoside phosphate binding; GO:0016773 phosphotransferase activity, alcohol group as acceptor; GO:0097110 scaffold protein binding; GO:0005515 protein binding; GO:0004672 protein kinase activity; GO:0004702 signal transducer, downstream of receptor, with serine/threonine kinase activity; GO:0004871 signal transducer activity; GO:1901363 heterocyclic compound binding; GO:0097159 organ…	K04427	MAP3K7, TAK1; mitogen-activated protein kinase kinase kinase 7 [EC:2.7.11.25]	mmu04010 MAPK signaling pathway - Mus musculus (mouse); mmu04064 NF-kappa B signaling pathway - Mus musculus (mouse); mmu04140 Autophagy - animal - Mus musculus (mouse); mmu04152 AMPK signaling pathway - Mus musculus (mouse); mmu04310 Wnt signaling pathway - Mus musculus (mouse); mmu04380 Osteoclast differentiation - Mus musculus (mouse); mmu04520 Adherens junction - Mus musculus (mouse); mmu0462…	IPR000719; IPR001245; IPR011009;	Protein kinase domain; Serine-threonine/tyrosine-protein kinase catalytic domain; Protein kinase-like domain;
Q9JJY3	Sphingomyelin phosphodiesterase 3 OS=Mus musculus OX=10090 GN=Smpd3	4.689	Up	7.7631e-05	Smpd3	71.196	-2	1.5	1	1	1	extracellular	GO:0044700 single organism signaling; GO:0065008 regulation of biological quality; GO:0009914 hormone transport; GO:0006643 membrane lipid metabolic process; GO:0048869 cellular developmental process; GO:0044699 single-organism process; GO:0044255 cellular lipid metabolic process; GO:0044237 cellular metabolic process; GO:0006796 phosphate-containing compound metabolic process; GO:0051234 establi…	GO:0043229 intracellular organelle; GO:0016020 membrane; GO:0098588 bounding membrane of organelle; GO:0031090 organelle membrane; GO:0071944 cell periphery; GO:0005737 cytoplasm; GO:0044446 intracellular organelle part; GO:0000139 Golgi membrane; GO:0005795 Golgi stack; GO:0012505 endomembrane system; GO:0044424 intracellular part; GO:0005623 cell; GO:0044422 organelle part; GO:0005886 plasma me…	GO:0042578 phosphoric ester hydrolase activity; GO:0003824 catalytic activity; GO:0005488 binding; GO:0016788 hydrolase activity, acting on ester bonds; GO:0043167 ion binding; GO:0004620 phospholipase activity; GO:0043169 cation binding; GO:0046872 metal ion binding; GO:0008081 phosphoric diester hydrolase activity; GO:0016787 hydrolase activity; GO:0005515 protein binding; GO:0004767 sphingomye…	K12352	SMPD3; sphingomyelin phosphodiesterase 3 [EC:3.1.4.12]	mmu00600 Sphingolipid metabolism - Mus musculus (mouse); mmu01100 Metabolic pathways - Mus musculus (mouse);	IPR005135;	Endonuclease/exonuclease/phosphatase;
Q9CZE3	Ras-related protein Rab-32 OS=Mus musculus OX=10090 GN=Rab32	3.416	Up	8.0088e-05	Rab32	25.068	2.038	8.5	2	2	2	cytoplasm	GO:0044085 cellular component biogenesis; GO:0050794 regulation of cellular process; GO:0044700 single organism signaling; GO:0016043 cellular component organization; GO:0021700 developmental maturation; GO:0048869 cellular developmental process; GO:0043485 endosome to pigment granule transport; GO:0048066 developmental pigmentation; GO:0044699 single-organism process; GO:0050931 pigment cell dif…	GO:0016020 membrane; GO:0019867 outer membrane; GO:0005783 endoplasmic reticulum; GO:0031090 organelle membrane; GO:0031410 cytoplasmic vesicle; GO:0031982 vesicle; GO:0005737 cytoplasm; GO:0044433 cytoplasmic vesicle part; GO:0044424 intracellular part; GO:0005623 cell; GO:0044422 organelle part; GO:0005769 early endosome; GO:0048770 pigment granule; GO:0005740 mitochondrial envelope; GO:0005622…	GO:1901265 nucleoside phosphate binding; GO:0016817 hydrolase activity, acting on acid anhydrides; GO:0016787 hydrolase activity; GO:0005515 protein binding; GO:1901363 heterocyclic compound binding; GO:0097159 organic cyclic compound binding; GO:0035650 AP-1 adaptor complex binding; GO:0016462 pyrophosphatase activity; GO:0032553 ribonucleotide binding; GO:0003824 catalytic activity; GO:0005488 …	K07918	RAB32; Ras-related protein Rab-32		IPR005225; IPR027417;	Small GTP-binding protein domain; P-loop containing nucleoside triphosphate hydrolase;
F7BJB9	MORC family CW-type zinc finger protein 3 OS=Mus musculus OX=10090 GN=Morc3	3.417	Up	8.431e-05	Morc3	106.52	1.8257	2.3	2	2	2	nucleus	GO:0050794 regulation of cellular process; GO:0044707 single-multicellular organism process; GO:0016310 phosphorylation; GO:0065008 regulation of biological quality; GO:0042127 regulation of cell proliferation; GO:0018209 peptidyl-serine modification; GO:0048869 cellular developmental process; GO:0044267 cellular protein metabolic process; GO:0044699 single-organism process; GO:0009791 post-embry…	GO:0043229 intracellular organelle; GO:0044446 intracellular organelle part; GO:0031981 nuclear lumen; GO:0044424 intracellular part; GO:0005623 cell; GO:0016604 nuclear body; GO:0044422 organelle part; GO:0031974 membrane-enclosed lumen; GO:0043226 organelle; GO:0043231 intracellular membrane-bounded organelle; GO:0005654 nucleoplasm; GO:0016605 PML body; GO:0005634 nucleus; GO:0070013 intracell…	GO:0097159 organic cyclic compound binding; GO:1901363 heterocyclic compound binding; GO:0003723 RNA binding; GO:0046914 transition metal ion binding; GO:0005488 binding; GO:0043167 ion binding; GO:0003676 nucleic acid binding; GO:0043169 cation binding; GO:0046872 metal ion binding; GO:0008270 zinc ion binding;				IPR003594; IPR011124;	Histidine kinase-like ATPase, C-terminal domain; Zinc finger, CW-type;
Q91ZB0	Alpha-protein kinase 2 OS=Mus musculus OX=10090 GN=Alpk2	3.783	Up	0.000103465	Alpk2	233.3	-2	0.4	1	1	1	nucleus	GO:0016310 phosphorylation; GO:0044267 cellular protein metabolic process; GO:0044238 primary metabolic process; GO:0044237 cellular metabolic process; GO:0006796 phosphate-containing compound metabolic process; GO:0071704 organic substance metabolic process; GO:0008152 metabolic process; GO:0006468 protein phosphorylation; GO:0006793 phosphorus metabolic process; GO:0044260 cellular macromolecul…	GO:0044424 intracellular part; GO:0005623 cell; GO:0044464 cell part; GO:0005622 intracellular; GO:0005737 cytoplasm;	GO:0005524 ATP binding; GO:1901265 nucleoside phosphate binding; GO:0016773 phosphotransferase activity, alcohol group as acceptor; GO:0001882 nucleoside binding; GO:0043167 ion binding; GO:0005515 protein binding; GO:0004672 protein kinase activity; GO:0000166 nucleotide binding; GO:0097159 organic cyclic compound binding; GO:1901363 heterocyclic compound binding; GO:0032549 ribonucleoside bindi…	K08868	ALPK; alpha-kinase		IPR003598; IPR007110; IPR013783; IPR004166; IPR003599; IPR013098; IPR011009;	Immunoglobulin subtype 2; Immunoglobulin-like domain; Immunoglobulin-like fold; MHCK/EF2 kinase; Immunoglobulin subtype; Immunoglobulin I-set; Protein kinase-like domain;
Q8BX46	SKI family transcriptional corepressor 1 OS=Mus musculus OX=10090 GN=Skor1	3.228	Up	0.000103999	Skor1	100.24	-2	1.2	1	1	1	plasma membrane	GO:0051093 negative regulation of developmental process; GO:0009968 negative regulation of signal transduction; GO:0097659 nucleic acid-templated transcription; GO:0048666 neuron development; GO:0048869 cellular developmental process; GO:0023051 regulation of signaling; GO:0044699 single-organism process; GO:0022008 neurogenesis; GO:0009058 biosynthetic process; GO:1903845 negative regulation of …	GO:0043229 intracellular organelle; GO:0030425 dendrite; GO:0042995 cell projection; GO:0043025 neuronal cell body; GO:0032991 macromolecular complex; GO:0044424 intracellular part; GO:0005667 transcription factor complex; GO:0005623 cell; GO:0043231 intracellular membrane-bounded organelle; GO:0043226 organelle; GO:0036477 somatodendritic compartment; GO:0005634 nucleus; GO:0044464 cell part; GO…	GO:0003714 transcription corepressor activity; GO:0005488 binding; GO:0000989 transcription factor activity, transcription factor binding; GO:0005515 protein binding; GO:0003712 transcription cofactor activity; GO:0000988 transcription factor activity, protein binding; GO:0046332 SMAD binding;				IPR009061; IPR003380; IPR010919; IPR014890;	Putative DNA-binding domain; Transforming protein Ski; SAND domain-like; c-SKI SMAD4-binding domain;
Q8C4B4	Protein unc-119 homolog B OS=Mus musculus OX=10090 GN=Unc119b	0.641	Down	0.000117072	Unc119b	28.302	41.061	27.1	4	4	4	cytoplasm	GO:0044085 cellular component biogenesis; GO:0016043 cellular component organization; GO:0044707 single-multicellular organism process; GO:0048869 cellular developmental process; GO:0060271 cilium assembly; GO:0044699 single-organism process; GO:0022008 neurogenesis; GO:0015031 protein transport; GO:0044782 cilium organization; GO:0051234 establishment of localization; GO:0030154 cell differentia…	GO:0005929 cilium; GO:0043226 organelle; GO:0042995 cell projection; GO:0035869 ciliary transition zone; GO:0044441 ciliary part; GO:0005622 intracellular; GO:0044464 cell part; GO:0044463 cell projection part; GO:0005623 cell; GO:0044422 organelle part;	GO:0008289 lipid binding; GO:0005488 binding;				IPR014756; IPR008015;	Immunoglobulin E-set; GMP phosphodiesterase, delta subunit;
Q91WL8	WW domain-containing oxidoreductase OS=Mus musculus OX=10090 GN=Wwox	1.284	Up	0.000137174	Wwox	46.512	10.097	7.7	3	3	3	nucleus	GO:0044700 single organism signaling; GO:0001649 osteoblast differentiation; GO:0010941 regulation of cell death; GO:0009968 negative regulation of signal transduction; GO:0007166 cell surface receptor signaling pathway; GO:0023051 regulation of signaling; GO:0048869 cellular developmental process; GO:0009891 positive regulation of biosynthetic process; GO:0071560 cellular response to transformin…	GO:0016020 membrane; GO:0043229 intracellular organelle; GO:0042995 cell projection; GO:0071944 cell periphery; GO:0044446 intracellular organelle part; GO:0005737 cytoplasm; GO:0012505 endomembrane system; GO:0032991 macromolecular complex; GO:0044424 intracellular part; GO:0098858 actin-based cell projection; GO:0044798 nuclear transcription factor complex; GO:0005667 transcription factor compl…	GO:0005515 protein binding; GO:0003824 catalytic activity; GO:0019899 enzyme binding; GO:0005488 binding; GO:0016491 oxidoreductase activity;	K19329	WWOX; WW domain-containing oxidoreductase		IPR001202; IPR016040;	WW domain; NAD(P)-binding domain;
Q3V1M1	Immunoglobulin superfamily member 10 OS=Mus musculus OX=10090 GN=Igsf10	3.032	Up	0.000175112	Igsf10	285.59	-2	0.7	2	2	2	endoplasmic reticulum	GO:0044707 single-multicellular organism process; GO:0044699 single-organism process; GO:0032501 multicellular organismal process; GO:0001503 ossification;	GO:0005576 extracellular region;	GO:0005515 protein binding; GO:0005488 binding;				IPR003598; IPR007110; IPR000483; IPR000372; IPR003599; IPR032675; IPR013098; IPR013783; IPR013106;	Immunoglobulin subtype 2; Immunoglobulin-like domain; Cysteine-rich flanking region, C-terminal; Leucine-rich repeat N-terminal domain; Immunoglobulin subtype; Leucine-rich repeat domain, L domain-like; Immunoglobulin I-set; Immunoglobulin-like fold; Immunoglobulin V-set domain;
Q3UFK8	FERM domain-containing protein 8 OS=Mus musculus OX=10090 GN=Frmd8	1.574	Up	0.0002364	Frmd8	51.827	9.4808	9.7	3	3	3	nucleus		GO:0005856 cytoskeleton; GO:0043226 organelle; GO:0043229 intracellular organelle; GO:0043232 intracellular non-membrane-bounded organelle; GO:0044464 cell part; GO:0005622 intracellular; GO:0044424 intracellular part; GO:0005623 cell; GO:0043228 non-membrane-bounded organelle;					IPR019749; IPR019748; IPR014352; IPR000299;	Band 4.1 domain; FERM central domain; FERM/acyl-CoA-binding protein, 3-helical bundle; FERM domain;
Q60866	Phosphotriesterase-related protein OS=Mus musculus OX=10090 GN=Pter	1.636	Up	0.00023676	Pter	39.218	6.7598	7.2	2	2	2	cytoplasm	GO:0032502 developmental process; GO:0060429 epithelium development; GO:0030154 cell differentiation; GO:0008152 metabolic process; GO:0009888 tissue development; GO:0044767 single-organism developmental process; GO:0048869 cellular developmental process; GO:0044763 single-organism cellular process; GO:0044699 single-organism process; GO:0009987 cellular process; GO:0048856 anatomical structure d…	GO:0070062 extracellular exosome; GO:0043226 organelle; GO:0044421 extracellular region part; GO:0031982 vesicle; GO:1903561 extracellular vesicle; GO:0043227 membrane-bounded organelle; GO:0005576 extracellular region; GO:0043230 extracellular organelle;	GO:0046914 transition metal ion binding; GO:0003824 catalytic activity; GO:0005488 binding; GO:0016788 hydrolase activity, acting on ester bonds; GO:0043167 ion binding; GO:0043169 cation binding; GO:0046872 metal ion binding; GO:0016787 hydrolase activity; GO:0008270 zinc ion binding;	K07048	PTER, php; phosphotriesterase-related protein		IPR032466;	Metal-dependent hydrolase;
Q99J77	Sialic acid synthase OS=Mus musculus OX=10090 GN=Nans	0.812	Down	0.00027796	Nans	40.024	28.177	22	8	13	8	cytoplasm	GO:0044723 single-organism carbohydrate metabolic process; GO:0016051 carbohydrate biosynthetic process; GO:0008152 metabolic process; GO:0044711 single-organism biosynthetic process; GO:0044710 single-organism metabolic process; GO:0044699 single-organism process; GO:0009058 biosynthetic process; GO:0044238 primary metabolic process; GO:0005975 carbohydrate metabolic process; GO:1901576 organic …	GO:0070062 extracellular exosome; GO:0043226 organelle; GO:0044421 extracellular region part; GO:0044464 cell part; GO:0005622 intracellular; GO:0005737 cytoplasm; GO:0031982 vesicle; GO:1903561 extracellular vesicle; GO:0044424 intracellular part; GO:0005623 cell; GO:0005829 cytosol; GO:0043227 membrane-bounded organelle; GO:0005576 extracellular region; GO:0043230 extracellular organelle; GO:00…	GO:0016765 transferase activity, transferring alkyl or aryl (other than methyl) groups; GO:0047444 N-acylneuraminate-9-phosphate synthase activity; GO:0003824 catalytic activity; GO:0016740 transferase activity;	K05304	NANS, SAS; sialic acid synthase [EC:2.5.1.56 2.5.1.57 2.5.1.132]	mmu00520 Amino sugar and nucleotide sugar metabolism - Mus musculus (mouse); mmu01100 Metabolic pathways - Mus musculus (mouse);	IPR013785; IPR013132; IPR006190; IPR013974;	Aldolase-type TIM barrel; N-acetylneuraminic acid synthase, N-terminal; Antifreeze-like/N-acetylneuraminic acid synthase C-terminal; SAF domain;
Q61727	Interleukin-10 receptor subunit alpha OS=Mus musculus OX=10090 GN=Il10ra	1.629	Up	0.00028024	Il10ra	64.247	-2	2.1	1	2	1	plasma membrane	GO:0050794 regulation of cellular process; GO:0044700 single organism signaling; GO:0065008 regulation of biological quality; GO:0007166 cell surface receptor signaling pathway; GO:0071310 cellular response to organic substance; GO:1901700 response to oxygen-containing compound; GO:0044699 single-organism process; GO:0043207 response to external biotic stimulus; GO:0050896 response to stimulus; G…	GO:0016020 membrane; GO:0044464 cell part; GO:0071944 cell periphery; GO:0044425 membrane part; GO:0031224 intrinsic component of membrane; GO:0005623 cell; GO:0016021 integral component of membrane; GO:0005886 plasma membrane;	GO:0038023 signaling receptor activity; GO:0019955 cytokine binding; GO:0060089 molecular transducer activity; GO:0004872 receptor activity; GO:0004896 cytokine receptor activity; GO:0019838 growth factor binding; GO:0005488 binding; GO:0004920 interleukin-10 receptor activity; GO:0005515 protein binding; GO:0019969 interleukin-10 binding; GO:0004888 transmembrane signaling receptor activity; GO:…	K05134	IL10RA, CD210A; interleukin 10 receptor alpha	mmu04060 Cytokine-cytokine receptor interaction - Mus musculus (mouse); mmu04630 JAK-STAT signaling pathway - Mus musculus (mouse); mmu05145 Toxoplasmosis - Mus musculus (mouse); mmu05152 Tuberculosis - Mus musculus (mouse); mmu05163 Human cytomegalovirus infection - Mus musculus (mouse);	IPR013783; IPR003961;	Immunoglobulin-like fold; Fibronectin type III;
P97929	Breast cancer type 2 susceptibility protein homolog OS=Mus musculus OX=10090 GN=Brca2	5.134	Up	0.00032221	Brca2	370.66	1.5238	0.3	1	1	1	cytoplasm	GO:0044700 single organism signaling; GO:0021700 developmental maturation; GO:0022414 reproductive process; GO:0043009 chordate embryonic development; GO:0006289 nucleotide-excision repair; GO:0009891 positive regulation of biosynthetic process; GO:0090329 regulation of DNA-dependent DNA replication; GO:0010564 regulation of cell cycle process; GO:0044237 cellular metabolic process; GO:0042772 DN…	GO:0000784 nuclear chromosome, telomeric region; GO:0000781 chromosome, telomeric region; GO:0033593 BRCA2-MAGE-D1 complex; GO:0031410 cytoplasmic vesicle; GO:0031982 vesicle; GO:0005737 cytoplasm; GO:0032991 macromolecular complex; GO:0044424 intracellular part; GO:0005623 cell; GO:0044422 organelle part; GO:0044427 chromosomal part; GO:0043228 non-membrane-bounded organelle; GO:0000793 condense…	GO:0034212 peptide N-acetyltransferase activity; GO:0003677 DNA binding; GO:0061733 peptide-lysine-N-acetyltransferase activity; GO:0015631 tubulin binding; GO:0003697 single-stranded DNA binding; GO:0043015 gamma-tubulin binding; GO:0005515 protein binding; GO:0008080 N-acetyltransferase activity; GO:0016747 transferase activity, transferring acyl groups other than amino-acyl groups; GO:0010485 …	K08775	BRCA2, FANCD1; breast cancer 2 susceptibility protein	mmu03440 Homologous recombination - Mus musculus (mouse); mmu03460 Fanconi anemia pathway - Mus musculus (mouse); mmu05200 Pathways in cancer - Mus musculus (mouse); mmu05212 Pancreatic cancer - Mus musculus (mouse); mmu05224 Breast cancer - Mus musculus (mouse);	IPR012340; IPR015252; IPR015188; IPR015187; IPR015205;	Nucleic acid-binding, OB-fold; Breast cancer type 2 susceptibility protein, helical domain; BRCA2, oligonucleotide/oligosaccharide-binding 3; BRCA2, oligonucleotide/oligosaccharide-binding 1; Tower domain;
Q8BGQ1	Spermatogenesis-defective protein 39 homolog OS=Mus musculus OX=10090 GN=Vipas39	1.588	Up	0.00033598	Vipas39	56.624	3.8921	3.9	2	3	2	nucleus	GO:0022414 reproductive process; GO:0097659 nucleic acid-templated transcription; GO:0048869 cellular developmental process; GO:0044699 single-organism process; GO:0009058 biosynthetic process; GO:0044237 cellular metabolic process; GO:0015031 protein transport; GO:0051234 establishment of localization; GO:2001141 regulation of RNA biosynthetic process; GO:0008152 metabolic process; GO:0051649 es…	GO:0016020 membrane; GO:0097708 intracellular vesicle; GO:0043229 intracellular organelle; GO:0005770 late endosome; GO:0031410 cytoplasmic vesicle; GO:0098796 membrane protein complex; GO:0005737 cytoplasm; GO:0031982 vesicle; GO:0032991 macromolecular complex; GO:0012505 endomembrane system; GO:0044424 intracellular part; GO:0005623 cell; GO:0005769 early endosome; GO:0055037 recycling endosome…					IPR006925;	Vps16, C-terminal;
Q6PDK2	Histone-lysine N-methyltransferase 2D OS=Mus musculus OX=10090 GN=Kmt2d	4.49	Up	0.00034258	Kmt2d	600.24	4.203	0.6	3	3	3	nucleus	GO:0022414 reproductive process; GO:0097659 nucleic acid-templated transcription; GO:0043009 chordate embryonic development; GO:0009891 positive regulation of biosynthetic process; GO:0044237 cellular metabolic process; GO:0008213 protein alkylation; GO:0008152 metabolic process; GO:0044702 single organism reproductive process; GO:0010558 negative regulation of macromolecule biosynthetic process;…	GO:0043229 intracellular organelle; GO:0044446 intracellular organelle part; GO:0031981 nuclear lumen; GO:0032991 macromolecular complex; GO:0035097 histone methyltransferase complex; GO:0044424 intracellular part; GO:1990234 transferase complex; GO:0005623 cell; GO:0044422 organelle part; GO:0034708 methyltransferase complex; GO:0031974 membrane-enclosed lumen; GO:0043231 intracellular membrane-…	GO:0003677 DNA binding; GO:0008757 S-adenosylmethionine-dependent methyltransferase activity; GO:0008168 methyltransferase activity; GO:0043167 ion binding; GO:0016279 protein-lysine N-methyltransferase activity; GO:0016278 lysine N-methyltransferase activity; GO:0016741 transferase activity, transferring one-carbon groups; GO:0005515 protein binding; GO:0008270 zinc ion binding; GO:0018024 histo…	K09187	MLL2, ALR; histone-lysine N-methyltransferase MLL2 [EC:2.1.1.43]	mmu00310 Lysine degradation - Mus musculus (mouse); mmu04934 Cushing syndrome - Mus musculus (mouse);	IPR001214; IPR001841; IPR001965; IPR003889; IPR003888; IPR003616; IPR009071; IPR000253; IPR013083; IPR011011; IPR019787;	SET domain; Zinc finger, RING-type; Zinc finger, PHD-type; FY-rich, C-terminal; FY-rich, N-terminal; Post-SET domain; High mobility group box domain; Forkhead-associated (FHA) domain; Zinc finger, RING/FYVE/PHD-type; Zinc finger, FYVE/PHD-type; Zinc finger, PHD-finger;
O35166	Golgi SNAP receptor complex member 2 OS=Mus musculus OX=10090 GN=Gosr2	1.625	Up	0.00035719	Gosr2	24.725	5.8862	8.5	2	2	2	cytoplasm	GO:0016043 cellular component organization; GO:0090174 organelle membrane fusion; GO:0046907 intracellular transport; GO:0072594 establishment of protein localization to organelle; GO:0044699 single-organism process; GO:0048193 Golgi vesicle transport; GO:0006623 protein targeting to vacuole; GO:0048280 vesicle fusion with Golgi apparatus; GO:0015031 protein transport; GO:0051234 establishment of…	GO:0030658 transport vesicle membrane; GO:0016020 membrane; GO:0005783 endoplasmic reticulum; GO:0042175 nuclear outer membrane-endoplasmic reticulum membrane network; GO:0031410 cytoplasmic vesicle; GO:0031090 organelle membrane; GO:0098796 membrane protein complex; GO:0031982 vesicle; GO:0005737 cytoplasm; GO:0044433 cytoplasmic vesicle part; GO:0032991 macromolecular complex; GO:0031224 intrin…	GO:0000149 SNARE binding; GO:0005484 SNAP receptor activity; GO:0005515 protein binding; GO:0005488 binding;	K08496	GOSR2, BOS1; golgi SNAP receptor complex member 2	mmu04130 SNARE interactions in vesicular transport - Mus musculus (mouse);
P10166	Protein L-Myc OS=Mus musculus OX=10090 GN=Mycl	1.665	Up	0.0003593	Mycl	40.848	-2	2.2	1	1	1	nucleus	GO:0050794 regulation of cellular process; GO:0044707 single-multicellular organism process; GO:0060255 regulation of macromolecule metabolic process; GO:0048869 cellular developmental process; GO:0019219 regulation of nucleobase-containing compound metabolic process; GO:0022008 neurogenesis; GO:0044699 single-organism process; GO:0045604 regulation of epidermal cell differentiation; GO:0051239 r…	GO:0043226 organelle; GO:0043231 intracellular membrane-bounded organelle; GO:0043229 intracellular organelle; GO:0005634 nucleus; GO:0044464 cell part; GO:0005622 intracellular; GO:0044424 intracellular part; GO:0043227 membrane-bounded organelle; GO:0005623 cell;	GO:0097159 organic cyclic compound binding; GO:1901363 heterocyclic compound binding; GO:0003677 DNA binding; GO:0005488 binding; GO:0046983 protein dimerization activity; GO:0001071 nucleic acid binding transcription factor activity; GO:0003676 nucleic acid binding; GO:0005515 protein binding; GO:0003700 transcription factor activity, sequence-specific DNA binding;	K09110	LMYC, MYCL; L-myc proto-oncogene protein		IPR011598; IPR012682;	Myc-type, basic helix-loop-helix (bHLH) domain; Transcription regulator Myc, N-terminal;
Q4QY64	ATPase family AAA domain-containing protein 5 OS=Mus musculus OX=10090 GN=Atad5	4.343	Up	0.0004583	Atad5	203.91	1.9227	2.2	2	2	2	nucleus	GO:0002702 positive regulation of production of molecular mediator of immune response; GO:0002694 regulation of leukocyte activation; GO:0045191 regulation of isotype switching; GO:0032944 regulation of mononuclear cell proliferation; GO:0002824 positive regulation of adaptive immune response based on somatic recombination of immune receptors built from immunoglobulin superfamily domains; GO:0051…	GO:0043226 organelle; GO:0043231 intracellular membrane-bounded organelle; GO:0043229 intracellular organelle; GO:0005634 nucleus; GO:0044464 cell part; GO:0005622 intracellular; GO:0044424 intracellular part; GO:0043227 membrane-bounded organelle; GO:0005623 cell;	GO:0005524 ATP binding; GO:1901265 nucleoside phosphate binding; GO:0001882 nucleoside binding; GO:0043167 ion binding; GO:0000166 nucleotide binding; GO:0097159 organic cyclic compound binding; GO:1901363 heterocyclic compound binding; GO:0032549 ribonucleoside binding; GO:0097367 carbohydrate derivative binding; GO:0032553 ribonucleotide binding; GO:0005488 binding; GO:0032550 purine ribonucleo…				IPR003593; IPR003959; IPR027417;	AAA+ ATPase domain; ATPase, AAA-type, core; P-loop containing nucleoside triphosphate hydrolase;
O09174	Alpha-methylacyl-CoA racemase OS=Mus musculus OX=10090 GN=Amacr	1.292	Up	0.00048182	Amacr	41.704	14.131	14.7	4	4	4	cytoplasm	GO:0016053 organic acid biosynthetic process; GO:1901615 organic hydroxy compound metabolic process; GO:0044699 single-organism process; GO:0009058 biosynthetic process; GO:0044255 cellular lipid metabolic process; GO:0044237 cellular metabolic process; GO:0008610 lipid biosynthetic process; GO:0071704 organic substance metabolic process; GO:0008152 metabolic process; GO:0032787 monocarboxylic ac…	GO:0016020 membrane; GO:0043229 intracellular organelle; GO:0071944 cell periphery; GO:0005777 peroxisome; GO:0005737 cytoplasm; GO:0044424 intracellular part; GO:0005623 cell; GO:0005739 mitochondrion; GO:0005886 plasma membrane; GO:0043226 organelle; GO:0043231 intracellular membrane-bounded organelle; GO:0005622 intracellular; GO:0044464 cell part; GO:0042579 microbody; GO:0043227 membrane-bou…	GO:0008111 alpha-methylacyl-CoA racemase activity; GO:0005515 protein binding; GO:0016853 isomerase activity; GO:0005102 receptor binding; GO:0003824 catalytic activity; GO:0016854 racemase and epimerase activity; GO:0005488 binding;	K01796	E5.1.99.4, AMACR, mcr; alpha-methylacyl-CoA racemase [EC:5.1.99.4]	mmu00120 Primary bile acid biosynthesis - Mus musculus (mouse); mmu01100 Metabolic pathways - Mus musculus (mouse); mmu04146 Peroxisome - Mus musculus (mouse);	IPR023606;	CoA-transferase family III domain;
Q8VCB2	Mediator of RNA polymerase II transcription subunit 25 OS=Mus musculus OX=10090 GN=Med25	2.352	Up	0.00048443	Med25	78.112	11.287	6.3	3	3	3	cytoplasm	GO:0097659 nucleic acid-templated transcription; GO:0009891 positive regulation of biosynthetic process; GO:0009058 biosynthetic process; GO:0010564 regulation of cell cycle process; GO:0051253 negative regulation of RNA metabolic process; GO:0044237 cellular metabolic process; GO:0008285 negative regulation of cell proliferation; GO:0051130 positive regulation of cellular component organization;…	GO:0043229 intracellular organelle; GO:0044446 intracellular organelle part; GO:0032991 macromolecular complex; GO:0031981 nuclear lumen; GO:0044424 intracellular part; GO:0005667 transcription factor complex; GO:0044798 nuclear transcription factor complex; GO:0005623 cell; GO:0044422 organelle part; GO:0043226 organelle; GO:0043231 intracellular membrane-bounded organelle; GO:0031974 membrane-e…	GO:0042974 retinoic acid receptor binding; GO:0005102 receptor binding; GO:0005488 binding; GO:0035257 nuclear hormone receptor binding; GO:0046965 retinoid X receptor binding; GO:0005515 protein binding; GO:0051427 hormone receptor binding; GO:0008134 transcription factor binding;	K15168	MED25; mediator of RNA polymerase II transcription subunit 25		IPR021394; IPR021397; IPR021406; IPR002035;	Mediator complex, subunit Med25, PTOV activation and synapsin 2; Mediator complex, subunit Med25, synapsin 1; Mediator complex, subunit Med25, NR box; von Willebrand factor, type A;
P47964	60S ribosomal protein L36 OS=Mus musculus OX=10090 GN=Rpl36	0.725	Down	0.00049784	Rpl36	12.215	10.051	24.8	3	8	3	nucleus	GO:0006518 peptide metabolic process; GO:0043043 peptide biosynthetic process; GO:0044267 cellular protein metabolic process; GO:0006807 nitrogen compound metabolic process; GO:0009058 biosynthetic process; GO:0043603 cellular amide metabolic process; GO:0044238 primary metabolic process; GO:1901566 organonitrogen compound biosynthetic process; GO:1901576 organic substance biosynthetic process; G…	GO:0005840 ribosome; GO:0043229 intracellular organelle; GO:0043232 intracellular non-membrane-bounded organelle; GO:0022625 cytosolic large ribosomal subunit; GO:0044446 intracellular organelle part; GO:0005737 cytoplasm; GO:0032991 macromolecular complex; GO:0044424 intracellular part; GO:0005829 cytosol; GO:0005623 cell; GO:0044422 organelle part; GO:0043228 non-membrane-bounded organelle; GO:…	GO:0003735 structural constituent of ribosome; GO:0005198 structural molecule activity;	K02920	RP-L36e, RPL36; large subunit ribosomal protein L36e	mmu03010 Ribosome - Mus musculus (mouse);
P42225	Signal transducer and activator of transcription 1 OS=Mus musculus OX=10090 GN=Stat1	1.245	Up	0.00050454	Stat1	87.196	4.1224	2.9	2	2	2	nucleus	GO:0044700 single organism signaling; GO:0010941 regulation of cell death; GO:0009891 positive regulation of biosynthetic process; GO:0046683 response to organophosphorus; GO:0044237 cellular metabolic process; GO:0009607 response to biotic stimulus; GO:0008152 metabolic process; GO:0002053 positive regulation of mesenchymal cell proliferation; GO:0043122 regulation of I-kappaB kinase/NF-kappaB s…	GO:0030425 dendrite; GO:0030054 cell junction; GO:0005737 cytoplasm; GO:0044424 intracellular part; GO:0005913 cell-cell adherens junction; GO:0005911 cell-cell junction; GO:0005623 cell; GO:0044422 organelle part; GO:0044427 chromosomal part; GO:0043228 non-membrane-bounded organelle; GO:0031974 membrane-enclosed lumen; GO:0005654 nucleoplasm; GO:0070013 intracellular organelle lumen; GO:0044454…	GO:0000981 RNA polymerase II transcription factor activity, sequence-specific DNA binding; GO:0005102 receptor binding; GO:0032813 tumor necrosis factor receptor superfamily binding; GO:0003690 double-stranded DNA binding; GO:0046983 protein dimerization activity; GO:0005515 protein binding; GO:0051427 hormone receptor binding; GO:0004871 signal transducer activity; GO:0000987 core promoter proxi…	K11220	STAT1; signal transducer and activator of transcription 1	mmu04062 Chemokine signaling pathway - Mus musculus (mouse); mmu04217 Necroptosis - Mus musculus (mouse); mmu04380 Osteoclast differentiation - Mus musculus (mouse); mmu04620 Toll-like receptor signaling pathway - Mus musculus (mouse); mmu04621 NOD-like receptor signaling pathway - Mus musculus (mouse); mmu04625 C-type lectin receptor signaling pathway - Mus musculus (mouse); mmu04630 JAK-STAT si…	IPR013801; IPR008967; IPR011992; IPR013800; IPR022752; IPR000980; IPR012345; IPR013799; IPR015988;	STAT transcription factor, DNA-binding; p53-like transcription factor, DNA-binding; EF-hand domain pair; STAT transcription factor, all-alpha domain; Signal transducer and activation of transcription 1, TAZ2 binding domain, C-terminal; SH2 domain; STAT transcription factor, DNA-binding, subdomain; STAT transcription factor, protein interaction; STAT transcription factor, coiled coil;
P02802	Metallothionein-1 OS=Mus musculus OX=10090 GN=Mt1	0.817	Down	0.00052417	Mt1	6.0181	13.689	34.4	3	5	3	extracellular	GO:0044700 single organism signaling; GO:0071247 cellular response to chromate; GO:0010941 regulation of cell death; GO:0065008 regulation of biological quality; GO:0072503 cellular divalent inorganic cation homeostasis; GO:0043523 regulation of neuron apoptotic process; GO:0044699 single-organism process; GO:0055069 zinc ion homeostasis; GO:0007165 signal transduction; GO:0007154 cell communicat…	GO:0043229 intracellular organelle; GO:0005737 cytoplasm; GO:0044424 intracellular part; GO:0005623 cell; GO:0005829 cytosol; GO:0043231 intracellular membrane-bounded organelle; GO:0043226 organelle; GO:0005634 nucleus; GO:0005622 intracellular; GO:0044464 cell part; GO:0005764 lysosome; GO:0005773 vacuole; GO:0048471 perinuclear region of cytoplasm; GO:0043227 membrane-bounded organelle; GO:004…	GO:0046914 transition metal ion binding; GO:0005488 binding; GO:0043167 ion binding; GO:0046872 metal ion binding; GO:0043169 cation binding; GO:0005507 copper ion binding; GO:0008270 zinc ion binding;	K14739	MT1_2; metallothionein 1/2	mmu04978 Mineral absorption - Mus musculus (mouse);	IPR023587; IPR017854;	Metallothionein domain, vertebrate; Metallothionein domain;
Q9WVS8	Mitogen-activated protein kinase 7 OS=Mus musculus OX=10090 GN=Mapk7	1.397	Up	0.00056217	Mapk7	87.732	16.738	10.3	6	6	6	nucleus	GO:0010941 regulation of cell death; GO:2000351 regulation of endothelial cell apoptotic process; GO:1903533 regulation of protein targeting; GO:0051532 regulation of NFAT protein import into nucleus; GO:0090317 negative regulation of intracellular protein transport; GO:0009891 positive regulation of biosynthetic process; GO:0044237 cellular metabolic process; GO:1904036 negative regulation of ep…	GO:0043229 intracellular organelle; GO:0044446 intracellular organelle part; GO:0005737 cytoplasm; GO:0031981 nuclear lumen; GO:0044424 intracellular part; GO:0005829 cytosol; GO:0016604 nuclear body; GO:0005623 cell; GO:0044422 organelle part; GO:0043226 organelle; GO:0043231 intracellular membrane-bounded organelle; GO:0031974 membrane-enclosed lumen; GO:0016605 PML body; GO:0005654 nucleoplasm…	GO:1901265 nucleoside phosphate binding; GO:0016773 phosphotransferase activity, alcohol group as acceptor; GO:0019901 protein kinase binding; GO:0005515 protein binding; GO:0004672 protein kinase activity; GO:0004702 signal transducer, downstream of receptor, with serine/threonine kinase activity; GO:0004871 signal transducer activity; GO:0097159 organic cyclic compound binding; GO:1901363 heter…	K04464	MAPK7; mitogen-activated protein kinase 7 [EC:2.7.11.24]	mmu04010 MAPK signaling pathway - Mus musculus (mouse); mmu04540 Gap junction - Mus musculus (mouse); mmu04657 IL-17 signaling pathway - Mus musculus (mouse); mmu04722 Neurotrophin signaling pathway - Mus musculus (mouse); mmu04912 GnRH signaling pathway - Mus musculus (mouse); mmu04921 Oxytocin signaling pathway - Mus musculus (mouse); mmu05206 MicroRNAs in cancer - Mus musculus (mouse); mmu0541…	IPR000719; IPR011009;	Protein kinase domain; Protein kinase-like domain;
O35671	Integrin beta-1-binding protein 1 OS=Mus musculus OX=10090 GN=Itgb1bp1	1.327	Up	0.00057751	Itgb1bp1	21.644	5.2617	7.5	1	1	1	nucleus	GO:0044085 cellular component biogenesis; GO:0044700 single organism signaling; GO:0035148 tube formation; GO:0090317 negative regulation of intracellular protein transport; GO:0009891 positive regulation of biosynthetic process; GO:0032091 negative regulation of protein binding; GO:0044237 cellular metabolic process; GO:0010594 regulation of endothelial cell migration; GO:0090049 regulation of c…	GO:0016020 membrane; GO:0044421 extracellular region part; GO:0071944 cell periphery; GO:0031982 vesicle; GO:0005737 cytoplasm; GO:0044424 intracellular part; GO:0005623 cell; GO:0044422 organelle part; GO:0043228 non-membrane-bounded organelle; GO:0005856 cytoskeleton; GO:0031974 membrane-enclosed lumen; GO:0070062 extracellular exosome; GO:0005654 nucleoplasm; GO:0070013 intracellular organelle…	GO:0008565 protein transporter activity; GO:0005102 receptor binding; GO:0005092 GDP-dissociation inhibitor activity; GO:0060589 nucleoside-triphosphatase regulator activity; GO:0019901 protein kinase binding; GO:0030695 GTPase regulator activity; GO:0044877 macromolecular complex binding; GO:0022892 substrate-specific transporter activity; GO:0005515 protein binding; GO:0005178 integrin binding;…	K20058	ITGB1BP1; integrin beta-1-binding protein 1		IPR011993; IPR006020;	PH domain-like; PTB/PI domain;
Q9QZ88	Vacuolar protein sorting-associated protein 29 OS=Mus musculus OX=10090 GN=Vps29	0.809	Down	0.00058487	Vps29	20.495	26.281	31.9	6	11	6	cytoplasm	GO:0006896 Golgi to vacuole transport; GO:0046907 intracellular transport; GO:0098876 vesicle-mediated transport to the plasma membrane; GO:0016192 vesicle-mediated transport; GO:0048193 Golgi vesicle transport; GO:0071702 organic substance transport; GO:0015031 protein transport; GO:0051234 establishment of localization; GO:0051641 cellular localization; GO:0016197 endosomal transport; GO:000681…	GO:0016020 membrane; GO:0044421 extracellular region part; GO:0030904 retromer complex; GO:0031410 cytoplasmic vesicle; GO:0031090 organelle membrane; GO:0030906 retromer, cargo-selective complex; GO:0098796 membrane protein complex; GO:0005737 cytoplasm; GO:0031982 vesicle; GO:0044433 cytoplasmic vesicle part; GO:0032991 macromolecular complex; GO:0044424 intracellular part; GO:0005623 cell; GO:…	GO:0046872 metal ion binding; GO:0043169 cation binding; GO:0005515 protein binding; GO:0005488 binding; GO:0043167 ion binding;	K18467	VPS29; vacuolar protein sorting-associated protein 29	mmu04144 Endocytosis - Mus musculus (mouse);	IPR029052; IPR024654;	Metallo-dependent phosphatase-like; Calcineurin-like phosphoesterase domain, lpxH type;
Q7TT15	Polypeptide N-acetylgalactosaminyltransferase 17 OS=Mus musculus OX=10090 GN=Galnt17	2.749	Up	0.00061774	Galnt17	67.69	-2	2	1	1	1	plasma membrane	GO:0006486 protein glycosylation; GO:0043413 macromolecule glycosylation; GO:0009101 glycoprotein biosynthetic process; GO:0044763 single-organism cellular process; GO:0044267 cellular protein metabolic process; GO:0009100 glycoprotein metabolic process; GO:0044699 single-organism process; GO:0009058 biosynthetic process; GO:0044238 primary metabolic process; GO:0044237 cellular metabolic process…	GO:0043229 intracellular organelle; GO:0016020 membrane; GO:0098588 bounding membrane of organelle; GO:0031090 organelle membrane; GO:0005737 cytoplasm; GO:0044446 intracellular organelle part; GO:0000139 Golgi membrane; GO:0031224 intrinsic component of membrane; GO:0012505 endomembrane system; GO:0044424 intracellular part; GO:0005623 cell; GO:0016021 integral component of membrane; GO:0044422 …	GO:0004653 polypeptide N-acetylgalactosaminyltransferase activity; GO:0016758 transferase activity, transferring hexosyl groups; GO:0003824 catalytic activity; GO:0005488 binding; GO:0043167 ion binding; GO:0030246 carbohydrate binding; GO:0046872 metal ion binding; GO:0043169 cation binding; GO:0008194 UDP-glycosyltransferase activity; GO:0016757 transferase activity, transferring glycosyl group…	K00710	GALNT; polypeptide N-acetylgalactosaminyltransferase [EC:2.4.1.41]	mmu00512 Mucin type O-glycan biosynthesis - Mus musculus (mouse); mmu01100 Metabolic pathways - Mus musculus (mouse);	IPR000772; IPR029044; IPR001173;	Ricin B, lectin domain; Nucleotide-diphospho-sugar transferases; Glycosyltransferase 2-like;
Q9CR46	Spindle and kinetochore-associated protein 2 OS=Mus musculus OX=10090 GN=Ska2	2.717	Up	0.00061805	Ska2	13.725	3.5464	16.7	2	2	2	cytoplasm	GO:0050794 regulation of cellular process; GO:0070507 regulation of microtubule cytoskeleton organization; GO:0016043 cellular component organization; GO:0000278 mitotic cell cycle; GO:0007059 chromosome segregation; GO:0007067 mitotic nuclear division; GO:0048285 organelle fission; GO:0044763 single-organism cellular process; GO:0033043 regulation of organelle organization; GO:0044699 single-org…	GO:0005874 microtubule; GO:0005737 cytoplasm; GO:0032991 macromolecular complex; GO:0099512 supramolecular fiber; GO:0044424 intracellular part; GO:0005623 cell; GO:0099080 supramolecular complex; GO:0000940 condensed chromosome outer kinetochore; GO:0000777 condensed chromosome kinetochore; GO:0044422 organelle part; GO:0044427 chromosomal part; GO:0043228 non-membrane-bounded organelle; GO:0000…	GO:0015631 tubulin binding; GO:0005515 protein binding; GO:0008092 cytoskeletal protein binding; GO:0008017 microtubule binding; GO:0005488 binding;
P57791	CAAX prenyl protease 2 OS=Mus musculus OX=10090 GN=Rce1	1.217	Up	0.00064468	Rce1	35.866	17.823	10	3	4	3	plasma membrane	GO:0008152 metabolic process; GO:0071586 CAAX-box protein processing; GO:0044260 cellular macromolecule metabolic process; GO:0044267 cellular protein metabolic process; GO:0080120 CAAX-box protein maturation; GO:0010467 gene expression; GO:0006508 proteolysis; GO:0043170 macromolecule metabolic process; GO:0019538 protein metabolic process; GO:0016485 protein processing; GO:0051604 protein matur…	GO:0043229 intracellular organelle; GO:0016020 membrane; GO:0042175 nuclear outer membrane-endoplasmic reticulum membrane network; GO:0005783 endoplasmic reticulum; GO:0044446 intracellular organelle part; GO:0005737 cytoplasm; GO:0031224 intrinsic component of membrane; GO:0012505 endomembrane system; GO:0044424 intracellular part; GO:0005623 cell; GO:0016021 integral component of membrane; GO:0…	GO:0004175 endopeptidase activity; GO:0004222 metalloendopeptidase activity; GO:0008233 peptidase activity; GO:0003824 catalytic activity; GO:0070011 peptidase activity, acting on L-amino acid peptides; GO:0008234 cysteine-type peptidase activity; GO:0016787 hydrolase activity; GO:0008237 metallopeptidase activity; GO:0004197 cysteine-type endopeptidase activity;	K08658	RCE1, FACE2; prenyl protein peptidase [EC:3.4.22.-]	mmu00900 Terpenoid backbone biosynthesis - Mus musculus (mouse);
P68037	Ubiquitin-conjugating enzyme E2 L3 OS=Mus musculus OX=10090 GN=Ube2l3	0.751	Down	0.00067703	Ube2l3	17.861	20.985	18.2	5	9	5	cytoplasm,nucleus	GO:0032270 positive regulation of cellular protein metabolic process; GO:1903955 positive regulation of protein targeting to mitochondrion; GO:0097659 nucleic acid-templated transcription; GO:1903533 regulation of protein targeting; GO:0051443 positive regulation of ubiquitin-protein transferase activity; GO:0071384 cellular response to corticosteroid stimulus; GO:0044237 cellular metabolic proce…	GO:0043229 intracellular organelle; GO:0044421 extracellular region part; GO:0031982 vesicle; GO:0005737 cytoplasm; GO:0044424 intracellular part; GO:0005623 cell; GO:0005829 cytosol; GO:0005576 extracellular region; GO:0043231 intracellular membrane-bounded organelle; GO:0043226 organelle; GO:0070062 extracellular exosome; GO:0005634 nucleus; GO:0005622 intracellular; GO:0044464 cell part; GO:19…	GO:0097027 ubiquitin-protein transferase activator activity; GO:1901265 nucleoside phosphate binding; GO:0031625 ubiquitin protein ligase binding; GO:0005515 protein binding; GO:0098772 molecular function regulator; GO:0055106 ubiquitin-protein transferase regulator activity; GO:1901363 heterocyclic compound binding; GO:0097159 organic cyclic compound binding; GO:0003824 catalytic activity; GO:00…	K04552	UBE2L3, UBCH7; ubiquitin-conjugating enzyme E2 L3 [EC:2.3.2.23]	mmu04120 Ubiquitin mediated proteolysis - Mus musculus (mouse); mmu05012 Parkinson disease - Mus musculus (mouse);	IPR016135; IPR000608;	Ubiquitin-conjugating enzyme/RWD-like; Ubiquitin-conjugating enzyme E2;
Q921H9	Cytochrome c oxidase assembly factor 7 OS=Mus musculus OX=10090 GN=Coa7	0.707	Down	0.00068147	Coa7	25.617	12.969	20.3	5	6	5	extracellular		GO:0043229 intracellular organelle; GO:0044429 mitochondrial part; GO:0044446 intracellular organelle part; GO:0031967 organelle envelope; GO:0005737 cytoplasm; GO:0044424 intracellular part; GO:0005623 cell; GO:0044422 organelle part; GO:0005739 mitochondrion; GO:0031974 membrane-enclosed lumen; GO:0005740 mitochondrial envelope; GO:0043231 intracellular membrane-bounded organelle; GO:0043226 or…	GO:0005515 protein binding; GO:0005488 binding;	K18180	COA7, SELRC1, RESA1; cytochrome c oxidase assembly factor 7	mmu04714 Thermogenesis - Mus musculus (mouse);	IPR011990;	Tetratricopeptide-like helical domain;
P81122	Insulin receptor substrate 2 OS=Mus musculus OX=10090 GN=Irs2	1.373	Up	0.00074302	Irs2	136.76	2.9839	1.7	2	2	2	nucleus	GO:0044700 single organism signaling; GO:0002694 regulation of leukocyte activation; GO:0065008 regulation of biological quality; GO:0010941 regulation of cell death; GO:0030335 positive regulation of cell migration; GO:0048732 gland development; GO:0032944 regulation of mononuclear cell proliferation; GO:0032885 regulation of polysaccharide biosynthetic process; GO:0007166 cell surface receptor …	GO:0016020 membrane; GO:0071944 cell periphery; GO:0044464 cell part; GO:0005622 intracellular; GO:0005737 cytoplasm; GO:0032991 macromolecular complex; GO:0044424 intracellular part; GO:0043234 protein complex; GO:0005623 cell; GO:0005829 cytosol; GO:0005886 plasma membrane; GO:0044444 cytoplasmic part;	GO:0019903 protein phosphatase binding; GO:0005102 receptor binding; GO:0044877 macromolecular complex binding; GO:0019901 protein kinase binding; GO:0071889 14-3-3 protein binding; GO:0005515 protein binding; GO:0019900 kinase binding; GO:0004871 signal transducer activity; GO:0005158 insulin receptor binding; GO:0043548 phosphatidylinositol 3-kinase binding; GO:0005488 binding; GO:0019904 prote…	K07187	IRS2; insulin receptor substrate 2	mmu04022 cGMP-PKG signaling pathway - Mus musculus (mouse); mmu04068 FoxO signaling pathway - Mus musculus (mouse); mmu04140 Autophagy - animal - Mus musculus (mouse); mmu04152 AMPK signaling pathway - Mus musculus (mouse); mmu04211 Longevity regulating pathway - Mus musculus (mouse); mmu04213 Longevity regulating pathway - multiple species - Mus musculus (mouse); mmu04910 Insulin signaling pathw…	IPR011993; IPR002404; IPR001849;	PH domain-like; IRS-type PTB domain; Pleckstrin homology domain;
Q8BZ05	"Arf-GAP with Rho-GAP domain, ANK repeat and PH domain-containing protein 2 OS=Mus musculus OX=10090 GN=Arap2"	1.37	Up	0.00075719	Arap2	193.4	13.22	2.8	4	4	4	nucleus	GO:0050794 regulation of cellular process; GO:0044700 single organism signaling; GO:0051716 cellular response to stimulus; GO:0043547 positive regulation of GTPase activity; GO:0044699 single-organism process; GO:0023052 signaling; GO:0050896 response to stimulus; GO:0043085 positive regulation of catalytic activity; GO:0007165 signal transduction; GO:0050789 regulation of biological process; GO:…	GO:0044424 intracellular part; GO:0005623 cell; GO:0044464 cell part; GO:0005622 intracellular; GO:0005737 cytoplasm;	GO:1901981 phosphatidylinositol phosphate binding; GO:0060589 nucleoside-triphosphatase regulator activity; GO:0030695 GTPase regulator activity; GO:0043167 ion binding; GO:0005515 protein binding; GO:0098772 molecular function regulator; GO:0030234 enzyme regulator activity; GO:0005488 binding; GO:0035091 phosphatidylinositol binding; GO:0005543 phospholipid binding; GO:0008289 lipid binding; GO…	K18440	ARAP2; Arf-GAP with Rho-GAP domain, ANK repeat and PH domain-containing protein 2	mmu04144 Endocytosis - Mus musculus (mouse);	IPR013761; IPR001660; IPR011993; IPR008936; IPR000159; IPR000198; IPR001849;	Sterile alpha motif/pointed domain; Sterile alpha motif domain; PH domain-like; Rho GTPase activation protein; Ras-associating (RA) domain; Rho GTPase-activating protein domain; Pleckstrin homology domain;
Q9JM14	"5'(3')-deoxyribonucleotidase, cytosolic type OS=Mus musculus OX=10090 GN=Nt5c"	0.793	Down	0.000763	Nt5c	23.076	28.937	36	6	10	6	extracellular	GO:0006725 cellular aromatic compound metabolic process; GO:0046434 organophosphate catabolic process; GO:0009117 nucleotide metabolic process; GO:0044699 single-organism process; GO:0009394 2'-deoxyribonucleotide metabolic process; GO:0009262 deoxyribonucleotide metabolic process; GO:0044237 cellular metabolic process; GO:0006796 phosphate-containing compound metabolic process; GO:0071704 organi…	GO:0043229 intracellular organelle; GO:0044421 extracellular region part; GO:0005737 cytoplasm; GO:0031982 vesicle; GO:0044424 intracellular part; GO:0005829 cytosol; GO:0005623 cell; GO:0005576 extracellular region; GO:0005739 mitochondrion; GO:0043226 organelle; GO:0070062 extracellular exosome; GO:0043231 intracellular membrane-bounded organelle; GO:0005634 nucleus; GO:0005622 intracellular; G…	GO:0097159 organic cyclic compound binding; GO:1901363 heterocyclic compound binding; GO:0008253 5'-nucleotidase activity; GO:1901265 nucleoside phosphate binding; GO:0003824 catalytic activity; GO:0042578 phosphoric ester hydrolase activity; GO:0005488 binding; GO:0016791 phosphatase activity; GO:0008252 nucleotidase activity; GO:0043167 ion binding; GO:0016788 hydrolase activity, acting on este…	K01081	E3.1.3.5; 5'-nucleotidase [EC:3.1.3.5]	mmu00230 Purine metabolism - Mus musculus (mouse); mmu00240 Pyrimidine metabolism - Mus musculus (mouse); mmu00760 Nicotinate and nicotinamide metabolism - Mus musculus (mouse); mmu01100 Metabolic pathways - Mus musculus (mouse);	IPR023214;	HAD-like domain;
Q9CZ83	"39S ribosomal protein L55, mitochondrial OS=Mus musculus OX=10090 GN=Mrpl55"	1.599	Up	0.00079768	Mrpl55	15.121	3.0741	12.6	1	2	1	mitochondria	GO:0006518 peptide metabolic process; GO:0043043 peptide biosynthetic process; GO:0044267 cellular protein metabolic process; GO:0006807 nitrogen compound metabolic process; GO:0009058 biosynthetic process; GO:0043603 cellular amide metabolic process; GO:0044238 primary metabolic process; GO:1901566 organonitrogen compound biosynthetic process; GO:1901576 organic substance biosynthetic process; G…	GO:0005759 mitochondrial matrix; GO:0005840 ribosome; GO:0043229 intracellular organelle; GO:0044429 mitochondrial part; GO:0043232 intracellular non-membrane-bounded organelle; GO:0044446 intracellular organelle part; GO:0005737 cytoplasm; GO:0032991 macromolecular complex; GO:0044424 intracellular part; GO:0005762 mitochondrial large ribosomal subunit; GO:0005761 mitochondrial ribosome; GO:0005…	GO:0003735 structural constituent of ribosome; GO:0005198 structural molecule activity;	K17436	MRPL55; large subunit ribosomal protein L55
Q8CGP7	Histone H2A type 1-K OS=Mus musculus OX=10090 GN=Hist1h2ak	3.836	Up	0.00080055	Hist1h2ak	14.149	13.387	46.2	7	76	1	nucleus	GO:0050794 regulation of cellular process; GO:0016043 cellular component organization; GO:0060255 regulation of macromolecule metabolic process; GO:0019219 regulation of nucleobase-containing compound metabolic process; GO:0044699 single-organism process; GO:0048523 negative regulation of cellular process; GO:0031324 negative regulation of cellular metabolic process; GO:0048519 negative regulatio…	GO:0000784 nuclear chromosome, telomeric region; GO:0000781 chromosome, telomeric region; GO:0044421 extracellular region part; GO:0031982 vesicle; GO:0032991 macromolecular complex; GO:0044424 intracellular part; GO:0005623 cell; GO:0044422 organelle part; GO:0044427 chromosomal part; GO:0043228 non-membrane-bounded organelle; GO:0031974 membrane-enclosed lumen; GO:0070062 extracellular exosome;…	GO:0097159 organic cyclic compound binding; GO:1901363 heterocyclic compound binding; GO:0003677 DNA binding; GO:0046982 protein heterodimerization activity; GO:0005488 binding; GO:0046983 protein dimerization activity; GO:0003676 nucleic acid binding; GO:0005515 protein binding;	K11251	H2A; histone H2A	mmu04217 Necroptosis - Mus musculus (mouse); mmu05034 Alcoholism - Mus musculus (mouse); mmu05322 Systemic lupus erythematosus - Mus musculus (mouse);	IPR009072; IPR032454; IPR007125;	Histone-fold; Histone H2A, C-terminal domain; Histone H2A/H2B/H3;
P19157	Glutathione S-transferase P 1 OS=Mus musculus OX=10090 GN=Gstp1	0.75	Down	0.00081571	Gstp1	23.609	69.068	33.3	5	12	5	cytoplasm	GO:0010941 regulation of cell death; GO:0032872 regulation of stress-activated MAPK cascade; GO:0006518 peptide metabolic process; GO:0032680 regulation of tumor necrosis factor production; GO:0071384 cellular response to corticosteroid stimulus; GO:0032651 regulation of interleukin-1 beta production; GO:0043506 regulation of JUN kinase activity; GO:0031347 regulation of defense response; GO:0044…	GO:0016020 membrane; GO:0043229 intracellular organelle; GO:0005615 extracellular space; GO:0044421 extracellular region part; GO:0071944 cell periphery; GO:0005737 cytoplasm; GO:0031982 vesicle; GO:0032991 macromolecular complex; GO:0044424 intracellular part; GO:0005829 cytosol; GO:0005623 cell; GO:0005576 extracellular region; GO:0005739 mitochondrion; GO:0005886 plasma membrane; GO:0043231 in…	GO:0004602 glutathione peroxidase activity; GO:0019901 protein kinase binding; GO:0016209 antioxidant activity; GO:0005515 protein binding; GO:0008144 drug binding; GO:0019207 kinase regulator activity; GO:0019900 kinase binding; GO:0098772 molecular function regulator; GO:1901681 sulfur compound binding; GO:0016491 oxidoreductase activity; GO:0004364 glutathione transferase activity; GO:0008432 …	K00799	GST, gst; glutathione S-transferase [EC:2.5.1.18]	mmu00480 Glutathione metabolism - Mus musculus (mouse); mmu00980 Metabolism of xenobiotics by cytochrome P450 - Mus musculus (mouse); mmu00982 Drug metabolism - cytochrome P450 - Mus musculus (mouse); mmu00983 Drug metabolism - other enzymes - Mus musculus (mouse); mmu01524 Platinum drug resistance - Mus musculus (mouse); mmu05200 Pathways in cancer - Mus musculus (mouse); mmu05204 Chemical carci…	IPR004046; IPR010987; IPR004045; IPR012336;	Glutathione S-transferase, C-terminal; Glutathione S-transferase, C-terminal-like; Glutathione S-transferase, N-terminal; Thioredoxin-like fold;
Q8BGT1	Leucine-rich repeat transmembrane protein FLRT3 OS=Mus musculus OX=10090 GN=Flrt3	3.488	Up	0.00082184	Flrt3	72.878	1.7182	2.5	1	2	1	peroxisome	GO:0044085 cellular component biogenesis; GO:0044700 single organism signaling; GO:0065008 regulation of biological quality; GO:0007166 cell surface receptor signaling pathway; GO:0051965 positive regulation of synapse assembly; GO:0032989 cellular component morphogenesis; GO:0071345 cellular response to cytokine stimulus; GO:0050807 regulation of synapse organization; GO:0009605 response to exte…	GO:0016020 membrane; GO:0042175 nuclear outer membrane-endoplasmic reticulum membrane network; GO:0005615 extracellular space; GO:0044421 extracellular region part; GO:0005783 endoplasmic reticulum; GO:0071944 cell periphery; GO:0030054 cell junction; GO:0005737 cytoplasm; GO:0031224 intrinsic component of membrane; GO:0030426 growth cone; GO:0044424 intracellular part; GO:0005887 integral compon…	GO:0005102 receptor binding; GO:0046983 protein dimerization activity; GO:0070851 growth factor receptor binding; GO:0005515 protein binding; GO:0004860 protein kinase inhibitor activity; GO:0019207 kinase regulator activity; GO:0019887 protein kinase regulator activity; GO:0098772 molecular function regulator; GO:0004857 enzyme inhibitor activity; GO:0005104 fibroblast growth factor receptor bin…	K16362	FLRT; leucine-rich repeat transmembrane protein FLRT		IPR000483; IPR000372; IPR003961; IPR032675;	Cysteine-rich flanking region, C-terminal; Leucine-rich repeat N-terminal domain; Fibronectin type III; Leucine-rich repeat domain, L domain-like;
P56380	Bis(5'-nucleosyl)-tetraphosphatase [asymmetrical] OS=Mus musculus OX=10090 GN=Nudt2	1.269	Up	0.00082283	Nudt2	16.989	12.229	28.6	3	4	3	mitochondria	GO:0044763 single-organism cellular process; GO:0044699 single-organism process; GO:0012501 programmed cell death; GO:0009987 cellular process; GO:0008219 cell death; GO:0006915 apoptotic process;	GO:0043226 organelle; GO:0043231 intracellular membrane-bounded organelle; GO:0043229 intracellular organelle; GO:0044464 cell part; GO:0005622 intracellular; GO:0005737 cytoplasm; GO:0044424 intracellular part; GO:0043227 membrane-bounded organelle; GO:0005623 cell; GO:0005739 mitochondrion; GO:0044444 cytoplasmic part;	GO:0004551 nucleotide diphosphatase activity; GO:1901265 nucleoside phosphate binding; GO:0001882 nucleoside binding; GO:0043167 ion binding; GO:0016817 hydrolase activity, acting on acid anhydrides; GO:0016787 hydrolase activity; GO:0000166 nucleotide binding; GO:0008796 bis(5'-nucleosyl)-tetraphosphatase activity; GO:1901363 heterocyclic compound binding; GO:0097159 organic cyclic compound bind…	K01518	NUDT2; bis(5'-nucleosidyl)-tetraphosphatase [EC:3.6.1.17]	mmu00230 Purine metabolism - Mus musculus (mouse); mmu00240 Pyrimidine metabolism - Mus musculus (mouse);	IPR015797; IPR000086;	NUDIX hydrolase domain-like; NUDIX hydrolase domain;
Q9CZG3	COMM domain-containing protein 8 OS=Mus musculus OX=10090 GN=Commd8	1.262	Up	0.00086381	Commd8	20.852	11.355	14.2	3	4	3	cytoplasm	GO:0050794 regulation of cellular process; GO:0006725 cellular aromatic compound metabolic process; GO:0097659 nucleic acid-templated transcription; GO:0060255 regulation of macromolecule metabolic process; GO:0019219 regulation of nucleobase-containing compound metabolic process; GO:0009058 biosynthetic process; GO:0044237 cellular metabolic process; GO:0071704 organic substance metabolic proces…	GO:0043229 intracellular organelle; GO:0005737 cytoplasm; GO:0044446 intracellular organelle part; GO:0031981 nuclear lumen; GO:0044424 intracellular part; GO:0005829 cytosol; GO:0005623 cell; GO:0044422 organelle part; GO:0043226 organelle; GO:0043231 intracellular membrane-bounded organelle; GO:0031974 membrane-enclosed lumen; GO:0005654 nucleoplasm; GO:0005634 nucleus; GO:0070013 intracellular…		K22564			IPR017920;	COMM domain;
Q6P3B9	"Putative ribosome-binding factor A, mitochondrial OS=Mus musculus OX=10090 GN=Rbfa"	0.642	Down	0.00096066	Rbfa	39.317	2.5539	4.9	2	2	2	mitochondria	GO:0016072 rRNA metabolic process; GO:0006396 RNA processing; GO:0034470 ncRNA processing; GO:0044085 cellular component biogenesis; GO:0022613 ribonucleoprotein complex biogenesis; GO:0006725 cellular aromatic compound metabolic process; GO:0006807 nitrogen compound metabolic process; GO:0042254 ribosome biogenesis; GO:1901360 organic cyclic compound metabolic process; GO:0044238 primary metabol…	GO:0043226 organelle; GO:0043231 intracellular membrane-bounded organelle; GO:0043229 intracellular organelle; GO:0044464 cell part; GO:0005622 intracellular; GO:0005737 cytoplasm; GO:0044424 intracellular part; GO:0043227 membrane-bounded organelle; GO:0005623 cell; GO:0005739 mitochondrion; GO:0044444 cytoplasmic part;					IPR023799; IPR015946;	Ribosome-binding factor A domain; K homology domain-like, alpha/beta;
Q9DAI2	Intraflagellar transport protein 22 homolog OS=Mus musculus OX=10090 GN=Ift22	1.487	Up	0.00103913	Ift22	20.833	5.0874	11.9	2	3	2	cytoplasm	GO:0044085 cellular component biogenesis; GO:0050794 regulation of cellular process; GO:0044700 single organism signaling; GO:0098840 protein transport along microtubule; GO:0046907 intracellular transport; GO:0016043 cellular component organization; GO:0060271 cilium assembly; GO:0044699 single-organism process; GO:0050896 response to stimulus; GO:0044782 cilium organization; GO:0099111 microtub…	GO:0043229 intracellular organelle; GO:0005929 cilium; GO:0030992 intraciliary transport particle B; GO:0042995 cell projection; GO:0043232 intracellular non-membrane-bounded organelle; GO:0044430 cytoskeletal part; GO:0044446 intracellular organelle part; GO:0032991 macromolecular complex; GO:0044424 intracellular part; GO:0030990 intraciliary transport particle; GO:0005623 cell; GO:0044422 orga…	GO:1901265 nucleoside phosphate binding; GO:0001882 nucleoside binding; GO:0043167 ion binding; GO:0000166 nucleotide binding; GO:1901363 heterocyclic compound binding; GO:0097159 organic cyclic compound binding; GO:0032549 ribonucleoside binding; GO:0097367 carbohydrate derivative binding; GO:0032553 ribonucleotide binding; GO:0005488 binding; GO:0032550 purine ribonucleoside binding; GO:0043168…	K07935	IFT22, RABL5; intraflagellar transport protein 22		IPR027417; IPR013684;	P-loop containing nucleoside triphosphate hydrolase; Mitochondrial Rho-like;
Q9CWF2	Tubulin beta-2B chain OS=Mus musculus OX=10090 GN=Tubb2b	0.754	Down	0.0010419	Tubb2b	49.953	122.14	59.6	25	181	2	cytoplasm	GO:0032502 developmental process; GO:0007399 nervous system development; GO:0016043 cellular component organization; GO:0016477 cell migration; GO:0044707 single-multicellular organism process; GO:0051674 localization of cell; GO:0048699 generation of neurons; GO:0048731 system development; GO:0048869 cellular developmental process; GO:0044763 single-organism cellular process; GO:0044699 single-o…	GO:0043229 intracellular organelle; GO:0099513 polymeric cytoskeletal fiber; GO:0005874 microtubule; GO:0043232 intracellular non-membrane-bounded organelle; GO:0044430 cytoskeletal part; GO:0005737 cytoplasm; GO:0044446 intracellular organelle part; GO:0099512 supramolecular fiber; GO:0044424 intracellular part; GO:0099080 supramolecular complex; GO:0005623 cell; GO:0044422 organelle part; GO:00…	GO:1901265 nucleoside phosphate binding; GO:0001882 nucleoside binding; GO:0043167 ion binding; GO:0016817 hydrolase activity, acting on acid anhydrides; GO:0016787 hydrolase activity; GO:0000166 nucleotide binding; GO:0017111 nucleoside-triphosphatase activity; GO:1901363 heterocyclic compound binding; GO:0097159 organic cyclic compound binding; GO:0032549 ribonucleoside binding; GO:0097367 carb…	K07375	TUBB; tubulin beta	mmu04145 Phagosome - Mus musculus (mouse); mmu04540 Gap junction - Mus musculus (mouse);	IPR003008; IPR023123; IPR008280; IPR018316;	Tubulin/FtsZ, GTPase domain; Tubulin, C-terminal; Tubulin/FtsZ, C-terminal; Tubulin/FtsZ, 2-layer sandwich domain;
Q8BHN1	Gamma-taxilin OS=Mus musculus OX=10090 GN=Txlng	1.255	Up	0.00105652	Txlng	60.308	5.621	8.6	4	4	4	cytoplasm	GO:0050794 regulation of cellular process; GO:0006725 cellular aromatic compound metabolic process; GO:0097659 nucleic acid-templated transcription; GO:0060255 regulation of macromolecule metabolic process; GO:0019219 regulation of nucleobase-containing compound metabolic process; GO:0044699 single-organism process; GO:0030500 regulation of bone mineralization; GO:0009058 biosynthetic process; GO…	GO:0043229 intracellular organelle; GO:0016020 membrane; GO:0031090 organelle membrane; GO:0005635 nuclear envelope; GO:0005737 cytoplasm; GO:0044446 intracellular organelle part; GO:0031967 organelle envelope; GO:0012505 endomembrane system; GO:0044424 intracellular part; GO:0005829 cytosol; GO:0005623 cell; GO:0044422 organelle part; GO:0043226 organelle; GO:0043231 intracellular membrane-bound…	GO:0000149 SNARE binding; GO:0005515 protein binding; GO:0046982 protein heterodimerization activity; GO:0019905 syntaxin binding; GO:0005488 binding; GO:0046983 protein dimerization activity;
Q8CEE7	Retinol dehydrogenase 13 OS=Mus musculus OX=10090 GN=Rdh13	1.201	Up	0.00117859	Rdh13	36.464	2.391	6	2	2	2	extracellular	GO:0044707 single-multicellular organism process; GO:0043010 camera-type eye development; GO:0060042 retina morphogenesis in camera-type eye; GO:0010842 retina layer formation; GO:0009628 response to abiotic stimulus; GO:0048666 neuron development; GO:0048869 cellular developmental process; GO:0003407 neural retina development; GO:0022008 neurogenesis; GO:0044699 single-organism process; GO:00508…	GO:0043226 organelle; GO:0043231 intracellular membrane-bounded organelle; GO:0043229 intracellular organelle; GO:0044464 cell part; GO:0005622 intracellular; GO:0005737 cytoplasm; GO:0044424 intracellular part; GO:0043227 membrane-bounded organelle; GO:0005623 cell; GO:0005739 mitochondrion; GO:0044444 cytoplasmic part;	GO:0003824 catalytic activity; GO:0016491 oxidoreductase activity;	K11161	RDH13; retinol dehydrogenase 13 [EC:1.1.1.300]		IPR016040;	NAD(P)-binding domain;
P62311	U6 snRNA-associated Sm-like protein LSm3 OS=Mus musculus OX=10090 GN=Lsm3	1.272	Up	0.00121605	Lsm3	11.845	5.3968	11.8	1	4	1	cytoskeleton	GO:0044085 cellular component biogenesis; GO:0016043 cellular component organization; GO:0022613 ribonucleoprotein complex biogenesis; GO:0022618 ribonucleoprotein complex assembly; GO:0006725 cellular aromatic compound metabolic process; GO:0060255 regulation of macromolecule metabolic process; GO:0048519 negative regulation of biological process; GO:0044237 cellular metabolic process; GO:007170…	GO:0000932 P-body; GO:0005737 cytoplasm; GO:0032991 macromolecular complex; GO:0044424 intracellular part; GO:0005623 cell; GO:0071011 precatalytic spliceosome; GO:0044422 organelle part; GO:0036464 cytoplasmic ribonucleoprotein granule; GO:0043228 non-membrane-bounded organelle; GO:0097526 spliceosomal tri-snRNP complex; GO:1902494 catalytic complex; GO:1990726 Lsm1-7-Pat1 complex; GO:0044464 ce…	GO:0097159 organic cyclic compound binding; GO:1901363 heterocyclic compound binding; GO:0003723 RNA binding; GO:0030629 U6 snRNA 3'-end binding; GO:0017070 U6 snRNA binding; GO:0005488 binding; GO:0003676 nucleic acid binding; GO:0017069 snRNA binding;	K12622	LSM3; U6 snRNA-associated Sm-like protein LSm3	mmu03018 RNA degradation - Mus musculus (mouse); mmu03040 Spliceosome - Mus musculus (mouse);	IPR034105; IPR001163; IPR010920;	Sm-like protein Lsm3; LSM domain, eukaryotic/archaea-type; LSM domain;
Q9R0P3	S-formylglutathione hydrolase OS=Mus musculus OX=10090 GN=Esd	0.833	Down	0.00129841	Esd	31.319	16.723	20.6	5	10	5	cytoplasm,nucleus	GO:0044712 single-organism catabolic process; GO:0044281 small molecule metabolic process; GO:0044763 single-organism cellular process; GO:0006081 cellular aldehyde metabolic process; GO:0044699 single-organism process; GO:0044282 small molecule catabolic process; GO:0044237 cellular metabolic process; GO:0071704 organic substance metabolic process; GO:1901575 organic substance catabolic process;…	GO:0097708 intracellular vesicle; GO:0043229 intracellular organelle; GO:0044421 extracellular region part; GO:0031410 cytoplasmic vesicle; GO:0005737 cytoplasm; GO:0031982 vesicle; GO:0044424 intracellular part; GO:0005623 cell; GO:0005576 extracellular region; GO:0043226 organelle; GO:0070062 extracellular exosome; GO:0005622 intracellular; GO:0044464 cell part; GO:1903561 extracellular vesicle…	GO:0042802 identical protein binding; GO:0052689 carboxylic ester hydrolase activity; GO:0003824 catalytic activity; GO:0005488 binding; GO:0018738 S-formylglutathione hydrolase activity; GO:0016788 hydrolase activity, acting on ester bonds; GO:0016787 hydrolase activity; GO:0005515 protein binding; GO:0016790 thiolester hydrolase activity;	K01070	frmB, ESD, fghA; S-formylglutathione hydrolase [EC:3.1.2.12]	mmu01200 Carbon metabolism - Mus musculus (mouse);	IPR029058;	Alpha/Beta hydrolase fold;
Q80ZQ9	Protein Simiate OS=Mus musculus OX=10090 GN=Fam206a	1.708	Up	0.0012988	Fam206a	21.597	12.966	25.4	3	3	3	cytoplasm		GO:0043229 intracellular organelle; GO:0030425 dendrite; GO:0042995 cell projection; GO:0044446 intracellular organelle part; GO:0031981 nuclear lumen; GO:0044424 intracellular part; GO:0016604 nuclear body; GO:0005623 cell; GO:0044422 organelle part; GO:0031974 membrane-enclosed lumen; GO:0043231 intracellular membrane-bounded organelle; GO:0043226 organelle; GO:0005654 nucleoplasm; GO:0036477 s…					IPR011053;	Single hybrid motif;
O35738	Krueppel-like factor 12 OS=Mus musculus OX=10090 GN=Klf12	2.603	Up	0.00129897	Klf12	44.104	2.4939	11.4	3	4	2	nucleus	GO:0097659 nucleic acid-templated transcription; GO:0009891 positive regulation of biosynthetic process; GO:0009058 biosynthetic process; GO:0051253 negative regulation of RNA metabolic process; GO:0044237 cellular metabolic process; GO:2001141 regulation of RNA biosynthetic process; GO:0008152 metabolic process; GO:0009893 positive regulation of metabolic process; GO:0051173 positive regulation …	GO:0043229 intracellular organelle; GO:0005737 cytoplasm; GO:0044446 intracellular organelle part; GO:0031981 nuclear lumen; GO:0044424 intracellular part; GO:0005829 cytosol; GO:0005623 cell; GO:0044422 organelle part; GO:0043226 organelle; GO:0043231 intracellular membrane-bounded organelle; GO:0031974 membrane-enclosed lumen; GO:0005654 nucleoplasm; GO:0005634 nucleus; GO:0070013 intracellular…	GO:0000981 RNA polymerase II transcription factor activity, sequence-specific DNA binding; GO:0003677 DNA binding; GO:0000976 transcription regulatory region sequence-specific DNA binding; GO:0003690 double-stranded DNA binding; GO:1990837 sequence-specific double-stranded DNA binding; GO:0001012 RNA polymerase II regulatory region DNA binding; GO:0043167 ion binding; GO:0005515 protein binding; …	K09205	KLF8_12; krueppel-like factor 8/12		IPR015880; IPR007087; IPR013087;	Zinc finger, C2H2-like; Zinc finger, C2H2; Zinc finger C2H2-type/integrase DNA-binding domain;
Q8VEA4	Mitochondrial intermembrane space import and assembly protein 40 OS=Mus musculus OX=10090 GN=Chchd4	1.389	Up	0.00131707	Chchd4	15.525	5.5326	18	3	3	3	extracellular	GO:0043467 regulation of generation of precursor metabolites and energy; GO:0072594 establishment of protein localization to organelle; GO:0017038 protein import; GO:0006839 mitochondrial transport; GO:0044699 single-organism process; GO:0044237 cellular metabolic process; GO:0015031 protein transport; GO:0051234 establishment of localization; GO:0006605 protein targeting; GO:0006457 protein fold…	GO:0043229 intracellular organelle; GO:0044429 mitochondrial part; GO:0044446 intracellular organelle part; GO:0031967 organelle envelope; GO:0005737 cytoplasm; GO:0044424 intracellular part; GO:0005623 cell; GO:0044422 organelle part; GO:0005739 mitochondrion; GO:0031974 membrane-enclosed lumen; GO:0005740 mitochondrial envelope; GO:0043231 intracellular membrane-bounded organelle; GO:0043226 or…	GO:0015035 protein disulfide oxidoreductase activity; GO:0016667 oxidoreductase activity, acting on a sulfur group of donors; GO:0015036 disulfide oxidoreductase activity; GO:0005515 protein binding; GO:0003824 catalytic activity; GO:0005488 binding; GO:0016491 oxidoreductase activity;	K17782	MIA40, CHCHD4; mitochondrial intermembrane space import and assembly protein 40		IPR010625;	CHCH;
Q9ES56	Trafficking protein particle complex subunit 4 OS=Mus musculus OX=10090 GN=Trappc4	0.781	Down	0.00132258	Trappc4	24.385	11.911	5	1	2	1	mitochondria	GO:0046907 intracellular transport; GO:0016043 cellular component organization; GO:0044707 single-multicellular organism process; GO:0016358 dendrite development; GO:0045212 neurotransmitter receptor biosynthetic process; GO:0048666 neuron development; GO:0048869 cellular developmental process; GO:0048193 Golgi vesicle transport; GO:0044699 single-organism process; GO:0022008 neurogenesis; GO:000…	GO:0016020 membrane; GO:0030425 dendrite; GO:0005783 endoplasmic reticulum; GO:0031410 cytoplasmic vesicle; GO:0071944 cell periphery; GO:0030054 cell junction; GO:0031982 vesicle; GO:0005737 cytoplasm; GO:0032991 macromolecular complex; GO:0044424 intracellular part; GO:0005623 cell; GO:0044422 organelle part; GO:0070382 exocytic vesicle; GO:0098590 plasma membrane region; GO:0008021 synaptic ve…	GO:0005088 Ras guanyl-nucleotide exchange factor activity; GO:0005515 protein binding; GO:0098772 molecular function regulator; GO:0017112 Rab guanyl-nucleotide exchange factor activity; GO:0005085 guanyl-nucleotide exchange factor activity; GO:0005488 binding;	K20303	TRAPPC4, TRS23; trafficking protein particle complex subunit 4		IPR011012;	Longin-like domain;
Q9EQS3	c-Myc-binding protein OS=Mus musculus OX=10090 GN=Mycbp	0.774	Down	0.00138144	Mycbp	11.97	13.773	29.1	3	3	3	cytoplasm	GO:0050794 regulation of cellular process; GO:0006725 cellular aromatic compound metabolic process; GO:0097659 nucleic acid-templated transcription; GO:0060255 regulation of macromolecule metabolic process; GO:0019219 regulation of nucleobase-containing compound metabolic process; GO:0009058 biosynthetic process; GO:0044237 cellular metabolic process; GO:0071704 organic substance metabolic proces…	GO:0043226 organelle; GO:0043231 intracellular membrane-bounded organelle; GO:0043229 intracellular organelle; GO:0005634 nucleus; GO:0044464 cell part; GO:0005622 intracellular; GO:0005737 cytoplasm; GO:0044424 intracellular part; GO:0005829 cytosol; GO:0043227 membrane-bounded organelle; GO:0005623 cell; GO:0005739 mitochondrion; GO:0044444 cytoplasmic part;	GO:0000989 transcription factor activity, transcription factor binding; GO:0003713 transcription coactivator activity; GO:0003712 transcription cofactor activity; GO:0000988 transcription factor activity, protein binding;
Q9QXS1	Plectin OS=Mus musculus OX=10090 GN=Plec	1.713	Up	0.00140054	Plec	534.18	10.586	1.8	9	11	8	nucleus	GO:0044085 cellular component biogenesis; GO:0016043 cellular component organization; GO:0034329 cell junction assembly; GO:0007044 cell-substrate junction assembly; GO:0022610 biological adhesion; GO:0034330 cell junction organization; GO:0022607 cellular component assembly; GO:0031581 hemidesmosome assembly; GO:0044763 single-organism cellular process; GO:0098609 cell-cell adhesion; GO:0044699 …	GO:0016020 membrane; GO:0044421 extracellular region part; GO:0098862 cluster of actin-based cell projections; GO:0005903 brush border; GO:0071944 cell periphery; GO:0030054 cell junction; GO:0031982 vesicle; GO:0005737 cytoplasm; GO:0099512 supramolecular fiber; GO:0044424 intracellular part; GO:0005913 cell-cell adherens junction; GO:0099080 supramolecular complex; GO:0005911 cell-cell junction…	GO:0003723 RNA binding; GO:0005515 protein binding; GO:0098632 protein binding involved in cell-cell adhesion; GO:0008307 structural constituent of muscle; GO:0030506 ankyrin binding; GO:1901363 heterocyclic compound binding; GO:0097159 organic cyclic compound binding; GO:0050839 cell adhesion molecule binding; GO:0098641 cadherin binding involved in cell-cell adhesion; GO:0008092 cytoskeletal pr…	K10388	PLEC; plectin		IPR001715; IPR005326;	Calponin homology domain; Plectin/S10, N-terminal;
P51880	"Fatty acid-binding protein, brain OS=Mus musculus OX=10090 GN=Fabp7"	0.792	Down	0.00148101	Fabp7	14.893	73.129	63.6	8	39	8	cytoplasm	GO:0044707 single-multicellular organism process; GO:0007420 brain development; GO:0048869 cellular developmental process; GO:0044699 single-organism process; GO:0022008 neurogenesis; GO:0048519 negative regulation of biological process; GO:0050896 response to stimulus; GO:0050877 neurological system process; GO:0051234 establishment of localization; GO:0061351 neural precursor cell proliferation…	GO:0043229 intracellular organelle; GO:0042995 cell projection; GO:0030054 cell junction; GO:0071944 cell periphery; GO:0044446 intracellular organelle part; GO:0005737 cytoplasm; GO:0043025 neuronal cell body; GO:0031981 nuclear lumen; GO:0044424 intracellular part; GO:0005911 cell-cell junction; GO:0005829 cytosol; GO:0005623 cell; GO:0044422 organelle part; GO:0031974 membrane-enclosed lumen; …	GO:0031406 carboxylic acid binding; GO:0005488 binding; GO:0043167 ion binding; GO:0008289 lipid binding; GO:0043177 organic acid binding; GO:0043168 anion binding; GO:0005504 fatty acid binding; GO:0033293 monocarboxylic acid binding; GO:0005215 transporter activity; GO:0036094 small molecule binding;	K08756	FABP7; fatty acid-binding protein 7, brain	mmu03320 PPAR signaling pathway - Mus musculus (mouse);	IPR000463; IPR000566; IPR012674; IPR011038;	Cytosolic fatty-acid binding; Lipocalin/cytosolic fatty-acid binding domain; Calycin; Calycin-like;
Q62048	Astrocytic phosphoprotein PEA-15 OS=Mus musculus OX=10090 GN=Pea15	0.828	Down	0.00149826	Pea15	15.054	50.17	52.3	6	11	6	cytoplasm	GO:0044700 single organism signaling; GO:0010941 regulation of cell death; GO:0009968 negative regulation of signal transduction; GO:0023051 regulation of signaling; GO:0044699 single-organism process; GO:2001238 positive regulation of extrinsic apoptotic signaling pathway; GO:0051234 establishment of localization; GO:2001233 regulation of apoptotic signaling pathway; GO:0007165 signal transducti…	GO:0043229 intracellular organelle; GO:0043232 intracellular non-membrane-bounded organelle; GO:0044430 cytoskeletal part; GO:0044446 intracellular organelle part; GO:0005737 cytoplasm; GO:0032991 macromolecular complex; GO:0044424 intracellular part; GO:0005875 microtubule associated complex; GO:0005829 cytosol; GO:0005623 cell; GO:0044422 organelle part; GO:0043228 non-membrane-bounded organell…	GO:0005080 protein kinase C binding; GO:0005515 protein binding; GO:0019900 kinase binding; GO:0019899 enzyme binding; GO:0005488 binding; GO:0019901 protein kinase binding;				IPR011029; IPR001875;	Death-like domain; Death effector domain;
Q80XD1	Beta-chimaerin OS=Mus musculus OX=10090 GN=Chn2	0.791	Down	0.0015012	Chn2	38.218	4.9416	4.2	1	1	1	cytoplasm	GO:0050794 regulation of cellular process; GO:0044700 single organism signaling; GO:0051716 cellular response to stimulus; GO:0035556 intracellular signal transduction; GO:0043547 positive regulation of GTPase activity; GO:0044699 single-organism process; GO:0023052 signaling; GO:0050896 response to stimulus; GO:0043085 positive regulation of catalytic activity; GO:0007165 signal transduction; GO…	GO:0016020 membrane; GO:0044464 cell part; GO:0005622 intracellular; GO:0005737 cytoplasm; GO:0044424 intracellular part; GO:0005623 cell; GO:0045202 synapse;	GO:0030234 enzyme regulator activity; GO:0060589 nucleoside-triphosphatase regulator activity; GO:0005488 binding; GO:0030695 GTPase regulator activity; GO:0043167 ion binding; GO:0043169 cation binding; GO:0046872 metal ion binding; GO:0098772 molecular function regulator; GO:0008047 enzyme activator activity; GO:0005096 GTPase activator activity;	K20630	CHN1_2, ARHGAP2_3; chimaerin		IPR002219; IPR008936; IPR020454; IPR000198;	Protein kinase C-like, phorbol ester/diacylglycerol-binding domain; Rho GTPase activation protein; Diacylglycerol/phorbol-ester binding; Rho GTPase-activating protein domain;
O70251	Elongation factor 1-beta OS=Mus musculus OX=10090 GN=Eef1b	0.617	Down	0.00151877	Eef1b	24.693	39.413	28	6	16	6	nucleus	GO:0006518 peptide metabolic process; GO:0045471 response to ethanol; GO:1901700 response to oxygen-containing compound; GO:0044267 cellular protein metabolic process; GO:0009058 biosynthetic process; GO:0050896 response to stimulus; GO:1901566 organonitrogen compound biosynthetic process; GO:0044237 cellular metabolic process; GO:0071704 organic substance metabolic process; GO:0008152 metabolic …	GO:0043229 intracellular organelle; GO:0005783 endoplasmic reticulum; GO:0005737 cytoplasm; GO:0032991 macromolecular complex; GO:0012505 endomembrane system; GO:0044424 intracellular part; GO:0005623 cell; GO:0005853 eukaryotic translation elongation factor 1 complex; GO:0043231 intracellular membrane-bounded organelle; GO:0043226 organelle; GO:0005622 intracellular; GO:0044464 cell part; GO:004…	GO:0097159 organic cyclic compound binding; GO:1901363 heterocyclic compound binding; GO:0003723 RNA binding; GO:0008135 translation factor activity, RNA binding; GO:0003746 translation elongation factor activity; GO:0005488 binding; GO:0003676 nucleic acid binding; GO:0005515 protein binding;	K03232	EEF1B; elongation factor 1-beta		IPR014717; IPR014038; IPR010987; IPR018940;	Translation elongation factor EF1B/ribosomal protein S6; Translation elongation factor EF1B, beta/delta subunit, guanine nucleotide exchange domain; Glutathione S-transferase, C-terminal-like; Elongation factor 1 beta central acidic region, eukaryote;
Q4U2R1	E3 ubiquitin-protein ligase HERC2 OS=Mus musculus OX=10090 GN=Herc2	1.288	Up	0.00157605	Herc2	527.45	13.641	1.2	4	4	4	plasma membrane	GO:0000003 reproduction; GO:0033554 cellular response to stress; GO:0006725 cellular aromatic compound metabolic process; GO:0022414 reproductive process; GO:0006259 DNA metabolic process; GO:0044267 cellular protein metabolic process; GO:0044699 single-organism process; GO:0050896 response to stimulus; GO:0044237 cellular metabolic process; GO:0071704 organic substance metabolic process; GO:0008…	GO:0043229 intracellular organelle; GO:0016020 membrane; GO:0044429 mitochondrial part; GO:0044450 microtubule organizing center part; GO:0031090 organelle membrane; GO:0043232 intracellular non-membrane-bounded organelle; GO:0044430 cytoskeletal part; GO:0031967 organelle envelope; GO:0044446 intracellular organelle part; GO:0005737 cytoplasm; GO:0044424 intracellular part; GO:0005623 cell; GO:0…	GO:0019787 ubiquitin-like protein transferase activity; GO:0031625 ubiquitin protein ligase binding; GO:0043167 ion binding; GO:0005515 protein binding; GO:0008270 zinc ion binding; GO:0032183 SUMO binding; GO:0032182 ubiquitin-like protein binding; GO:0046914 transition metal ion binding; GO:0003824 catalytic activity; GO:0005488 binding; GO:0004842 ubiquitin-protein transferase activity; GO:004…	K10595	HERC2; E3 ubiquitin-protein ligase HERC2 [EC:2.3.2.26]	mmu04120 Ubiquitin mediated proteolysis - Mus musculus (mouse);	IPR004939; IPR010606; IPR001199; IPR014722; IPR021097; IPR009091; IPR000569; IPR000433; IPR008979;	APC10/DOC domain; Mib-herc2; Cytochrome b5-like heme/steroid binding domain; Ribosomal protein L2 domain 2; CPH domain; Regulator of chromosome condensation 1/beta-lactamase-inhibitor protein II; HECT domain; Zinc finger, ZZ-type; Galactose-binding domain-like;
Q9R049	E3 ubiquitin-protein ligase AMFR OS=Mus musculus OX=10090 GN=Amfr	1.21	Up	0.00157657	Amfr	73.104	13.283	9.2	6	7	6	plasma membrane	GO:0044085 cellular component biogenesis; GO:0044700 single organism signaling; GO:0032092 positive regulation of protein binding; GO:0044699 single-organism process; GO:0036503 ERAD pathway; GO:0051865 protein autoubiquitination; GO:0044237 cellular metabolic process; GO:0050877 neurological system process; GO:0030968 endoplasmic reticulum unfolded protein response; GO:0007610 behavior; GO:00071…	GO:0016020 membrane; GO:0030425 dendrite; GO:0042175 nuclear outer membrane-endoplasmic reticulum membrane network; GO:0005783 endoplasmic reticulum; GO:0098796 membrane protein complex; GO:0071944 cell periphery; GO:0005737 cytoplasm; GO:0043025 neuronal cell body; GO:0032991 macromolecular complex; GO:0031224 intrinsic component of membrane; GO:0030426 growth cone; GO:0044424 intracellular part…	GO:1901265 nucleoside phosphate binding; GO:0030674 protein binding, bridging; GO:0019787 ubiquitin-like protein transferase activity; GO:0051087 chaperone binding; GO:0043167 ion binding; GO:0044877 macromolecular complex binding; GO:0034450 ubiquitin-ubiquitin ligase activity; GO:1904288 BAT3 complex binding; GO:0005515 protein binding; GO:0000166 nucleotide binding; GO:0061659 ubiquitin-like p…	K10636	AMFR, GP78; autocrine motility factor receptor [EC:2.3.2.27]	mmu04141 Protein processing in endoplasmic reticulum - Mus musculus (mouse);	IPR001841; IPR013083; IPR003892;	Zinc finger, RING-type; Zinc finger, RING/FYVE/PHD-type; Ubiquitin system component Cue;
Q7TMM9	Tubulin beta-2A chain OS=Mus musculus OX=10090 GN=Tubb2a	0.693	Down	0.00157722	Tubb2a	49.906	20.137	58.7	24	179	1	cytoplasm	GO:0016043 cellular component organization; GO:0007010 cytoskeleton organization; GO:0007017 microtubule-based process; GO:0009987 cellular process; GO:0006996 organelle organization; GO:0071840 cellular component organization or biogenesis;	GO:0043229 intracellular organelle; GO:0099513 polymeric cytoskeletal fiber; GO:0044421 extracellular region part; GO:0005874 microtubule; GO:0043232 intracellular non-membrane-bounded organelle; GO:0044430 cytoskeletal part; GO:0005737 cytoplasm; GO:0044446 intracellular organelle part; GO:0031982 vesicle; GO:0099512 supramolecular fiber; GO:0044424 intracellular part; GO:0099080 supramolecular …	GO:1901265 nucleoside phosphate binding; GO:0001882 nucleoside binding; GO:0043167 ion binding; GO:0016817 hydrolase activity, acting on acid anhydrides; GO:0016787 hydrolase activity; GO:0000166 nucleotide binding; GO:0017111 nucleoside-triphosphatase activity; GO:1901363 heterocyclic compound binding; GO:0097159 organic cyclic compound binding; GO:0032549 ribonucleoside binding; GO:0097367 carb…	K07375	TUBB; tubulin beta	mmu04145 Phagosome - Mus musculus (mouse); mmu04540 Gap junction - Mus musculus (mouse);	IPR003008; IPR023123; IPR008280; IPR018316;	Tubulin/FtsZ, GTPase domain; Tubulin, C-terminal; Tubulin/FtsZ, C-terminal; Tubulin/FtsZ, 2-layer sandwich domain;
Q99PT1	Rho GDP-dissociation inhibitor 1 OS=Mus musculus OX=10090 GN=Arhgdia	0.774	Down	0.00166078	Arhgdia	23.407	159.24	44.6	10	38	10	cytoplasm	GO:0044700 single organism signaling; GO:0065008 regulation of biological quality; GO:0007166 cell surface receptor signaling pathway; GO:0023051 regulation of signaling; GO:0044699 single-organism process; GO:0040013 negative regulation of locomotion; GO:0009605 response to external stimulus; GO:0007165 signal transduction; GO:0010646 regulation of cell communication; GO:0007154 cell communicati…	GO:0043229 intracellular organelle; GO:0016020 membrane; GO:0005615 extracellular space; GO:0044421 extracellular region part; GO:0071944 cell periphery; GO:0031982 vesicle; GO:0005737 cytoplasm; GO:0044424 intracellular part; GO:0005829 cytosol; GO:0005623 cell; GO:0005576 extracellular region; GO:0005886 plasma membrane; GO:0043231 intracellular membrane-bounded organelle; GO:0043226 organelle;…	GO:0031267 small GTPase binding; GO:0017048 Rho GTPase binding; GO:0031072 heat shock protein binding; GO:0060589 nucleoside-triphosphatase regulator activity; GO:0005092 GDP-dissociation inhibitor activity; GO:0043167 ion binding; GO:0030695 GTPase regulator activity; GO:0019901 protein kinase binding; GO:0043177 organic acid binding; GO:0051879 Hsp90 protein binding; GO:0005515 protein binding;…	K12462	ARHGDI, RHOGDI; Rho GDP-dissociation inhibitor	mmu04722 Neurotrophin signaling pathway - Mus musculus (mouse); mmu04962 Vasopressin-regulated water reabsorption - Mus musculus (mouse);	IPR014756; IPR024792;	Immunoglobulin E-set; Rho GDP-dissociation inhibitor domain;
Q922P8	Transmembrane protein 132A OS=Mus musculus OX=10090 GN=Tmem132a	1.428	Up	0.00166091	Tmem132a	110.24	3.7608	1.4	1	1	1	plasma membrane		GO:0016020 membrane; GO:0042175 nuclear outer membrane-endoplasmic reticulum membrane network; GO:0005783 endoplasmic reticulum; GO:0044421 extracellular region part; GO:0031090 organelle membrane; GO:0005737 cytoplasm; GO:0031982 vesicle; GO:0031224 intrinsic component of membrane; GO:0044424 intracellular part; GO:0005623 cell; GO:0044422 organelle part; GO:0070062 extracellular exosome; GO:004…		K17599	TMEM132; transmembrane protein 132		IPR031435; IPR031437; IPR031436;	Transmembrane protein TMEM132, N-terminal; Transmembrane protein family 132, middle domain; Transmembrane protein TMEM132, C-terminal;
Q9CY97	RNA polymerase II subunit A C-terminal domain phosphatase SSU72 OS=Mus musculus OX=10090 GN=Ssu72	0.823	Down	0.0016632	Ssu72	22.517	21.514	19.6	3	5	3	mitochondria	GO:0097659 nucleic acid-templated transcription; GO:0009058 biosynthetic process; GO:0044237 cellular metabolic process; GO:0006796 phosphate-containing compound metabolic process; GO:0006353 DNA-templated transcription, termination; GO:2001141 regulation of RNA biosynthetic process; GO:0008152 metabolic process; GO:0019538 protein metabolic process; GO:0043170 macromolecule metabolic process; GO…	GO:0043229 intracellular organelle; GO:0005847 mRNA cleavage and polyadenylation specificity factor complex; GO:0005737 cytoplasm; GO:0044446 intracellular organelle part; GO:0032991 macromolecular complex; GO:0031981 nuclear lumen; GO:0044424 intracellular part; GO:0005829 cytosol; GO:0005623 cell; GO:0044422 organelle part; GO:0005849 mRNA cleavage factor complex; GO:0043226 organelle; GO:00432…	GO:0016787 hydrolase activity; GO:0004721 phosphoprotein phosphatase activity; GO:0008420 CTD phosphatase activity; GO:0003824 catalytic activity; GO:0042578 phosphoric ester hydrolase activity; GO:0016791 phosphatase activity; GO:0004722 protein serine/threonine phosphatase activity; GO:0016788 hydrolase activity, acting on ester bonds;	K15544	SSU72; RNA polymerase II subunit A C-terminal domain phosphatase SSU72 [EC:3.1.3.16]	mmu03015 mRNA surveillance pathway - Mus musculus (mouse);
Q80XP8	Protein FAM76B OS=Mus musculus OX=10090 GN=Fam76b	0.736	Down	0.00170233	Fam76b	38.555	22.802	18.3	6	6	5	nucleus		GO:0043229 intracellular organelle; GO:0044446 intracellular organelle part; GO:0031981 nuclear lumen; GO:0044424 intracellular part; GO:0016604 nuclear body; GO:0005623 cell; GO:0044422 organelle part; GO:0043231 intracellular membrane-bounded organelle; GO:0043226 organelle; GO:0031974 membrane-enclosed lumen; GO:0005634 nucleus; GO:0005654 nucleoplasm; GO:0070013 intracellular organelle lumen;…
P97819	85/88 kDa calcium-independent phospholipase A2 OS=Mus musculus OX=10090 GN=Pla2g6	1.289	Up	0.00171814	Pla2g6	89.559	3.1381	1.1	1	1	1	mitochondria	GO:0060627 regulation of vesicle-mediated transport; GO:0010941 regulation of cell death; GO:0065008 regulation of biological quality; GO:0032270 positive regulation of cellular protein metabolic process; GO:0022414 reproductive process; GO:0050796 regulation of insulin secretion; GO:0098542 defense response to other organism; GO:0009891 positive regulation of biosynthetic process; GO:0044255 cel…	GO:0043229 intracellular organelle; GO:0016020 membrane; GO:0005615 extracellular space; GO:0044421 extracellular region part; GO:0043232 intracellular non-membrane-bounded organelle; GO:0044430 cytoskeletal part; GO:0044446 intracellular organelle part; GO:0005737 cytoplasm; GO:0044424 intracellular part; GO:0005829 cytosol; GO:0005623 cell; GO:0005576 extracellular region; GO:0005739 mitochondr…	GO:0052689 carboxylic ester hydrolase activity; GO:0043008 ATP-dependent protein binding; GO:0003824 catalytic activity; GO:0005488 binding; GO:0016788 hydrolase activity, acting on ester bonds; GO:0004623 phospholipase A2 activity; GO:0019901 protein kinase binding; GO:0004620 phospholipase activity; GO:0005515 protein binding; GO:0016787 hydrolase activity; GO:0016298 lipase activity; GO:001990…	K16343	PLA2G6, IPLA2; calcium-independent phospholipase A2 [EC:3.1.1.4]	mmu00564 Glycerophospholipid metabolism - Mus musculus (mouse); mmu00565 Ether lipid metabolism - Mus musculus (mouse); mmu00590 Arachidonic acid metabolism - Mus musculus (mouse); mmu00591 Linoleic acid metabolism - Mus musculus (mouse); mmu00592 alpha-Linolenic acid metabolism - Mus musculus (mouse); mmu01100 Metabolic pathways - Mus musculus (mouse); mmu04014 Ras signaling pathway - Mus muscul…	IPR016035; IPR020683; IPR002641;	Acyl transferase/acyl hydrolase/lysophospholipase; Ankyrin repeat-containing domain; Patatin/Phospholipase A2-related;
Q8BLF1	Neutral cholesterol ester hydrolase 1 OS=Mus musculus OX=10090 GN=Nceh1	1.312	Up	0.00185885	Nceh1	45.739	21.199	12.7	4	5	4	extracellular	GO:0050794 regulation of cellular process; GO:0044700 single organism signaling; GO:0071466 cellular response to xenobiotic stimulus; GO:0007166 cell surface receptor signaling pathway; GO:0044267 cellular protein metabolic process; GO:0044699 single-organism process; GO:0050896 response to stimulus; GO:0044237 cellular metabolic process; GO:0006796 phosphate-containing compound metabolic process…	GO:0016020 membrane; GO:0043229 intracellular organelle; GO:0005783 endoplasmic reticulum; GO:0005737 cytoplasm; GO:0031224 intrinsic component of membrane; GO:0012505 endomembrane system; GO:0044424 intracellular part; GO:0005623 cell; GO:0016021 integral component of membrane; GO:0043226 organelle; GO:0043231 intracellular membrane-bounded organelle; GO:0005622 intracellular; GO:0044464 cell pa…	GO:0052689 carboxylic ester hydrolase activity; GO:0017171 serine hydrolase activity; GO:0003824 catalytic activity; GO:0005488 binding; GO:0043167 ion binding; GO:0016788 hydrolase activity, acting on ester bonds; GO:0042301 phosphate ion binding; GO:0016787 hydrolase activity; GO:0043168 anion binding;	K14349	NCEH1, AADACL1; neutral cholesterol ester hydrolase 1 [EC:3.1.1.-]	mmu04927 Cortisol synthesis and secretion - Mus musculus (mouse); mmu04934 Cushing syndrome - Mus musculus (mouse); mmu04976 Bile secretion - Mus musculus (mouse); mmu04979 Cholesterol metabolism - Mus musculus (mouse);	IPR029058; IPR013094;	Alpha/Beta hydrolase fold; Alpha/beta hydrolase fold-3;
Q6A058	Armadillo repeat-containing X-linked protein 2 OS=Mus musculus OX=10090 GN=Armcx2	1.411	Up	0.0020444	Armcx2	81.035	3.4931	3.6	2	2	2	extracellular		GO:0031224 intrinsic component of membrane; GO:0016020 membrane; GO:0016021 integral component of membrane; GO:0044425 membrane part;	GO:0005515 protein binding; GO:0005488 binding;				IPR006911; IPR011989; IPR016024;	Armadillo repeat-containing domain; Armadillo-like helical; Armadillo-type fold;
Q91WK5	"Glycine cleavage system H protein, mitochondrial OS=Mus musculus OX=10090 GN=Gcsh"	0.764	Down	0.0020809	Gcsh	18.637	2.0542	5.9	1	1	1	mitochondria	GO:1901606 alpha-amino acid catabolic process; GO:0044712 single-organism catabolic process; GO:0044281 small molecule metabolic process; GO:0044763 single-organism cellular process; GO:0019464 glycine decarboxylation via glycine cleavage system; GO:0006807 nitrogen compound metabolic process; GO:0044699 single-organism process; GO:0044282 small molecule catabolic process; GO:0044238 primary meta…	GO:0043226 organelle; GO:0043231 intracellular membrane-bounded organelle; GO:0043229 intracellular organelle; GO:0005960 glycine cleavage complex; GO:1902494 catalytic complex; GO:0044464 cell part; GO:0005622 intracellular; GO:1990204 oxidoreductase complex; GO:0005737 cytoplasm; GO:0032991 macromolecular complex; GO:0044424 intracellular part; GO:0043227 membrane-bounded organelle; GO:0005623 …		K02437	gcvH, GCSH; glycine cleavage system H protein	mmu00260 Glycine, serine and threonine metabolism - Mus musculus (mouse); mmu00630 Glyoxylate and dicarboxylate metabolism - Mus musculus (mouse); mmu01100 Metabolic pathways - Mus musculus (mouse); mmu01200 Carbon metabolism - Mus musculus (mouse);	IPR011053; IPR000089;	Single hybrid motif; Biotin/lipoyl attachment;
P62073	Mitochondrial import inner membrane translocase subunit Tim10 OS=Mus musculus OX=10090 GN=Timm10	0.722	Down	0.002141	Timm10	10.333	17.958	47.8	6	7	6	extracellular	GO:0016043 cellular component organization; GO:0046907 intracellular transport; GO:0072594 establishment of protein localization to organelle; GO:0007006 mitochondrial membrane organization; GO:0017038 protein import; GO:0006839 mitochondrial transport; GO:0044699 single-organism process; GO:0015031 protein transport; GO:0045039 protein import into mitochondrial inner membrane; GO:0051234 establi…	GO:0043229 intracellular organelle; GO:0016020 membrane; GO:0044429 mitochondrial part; GO:0031090 organelle membrane; GO:0031967 organelle envelope; GO:0044446 intracellular organelle part; GO:0005737 cytoplasm; GO:0032991 macromolecular complex; GO:0044424 intracellular part; GO:0005623 cell; GO:0044422 organelle part; GO:0005739 mitochondrion; GO:0042719 mitochondrial intermembrane space prote…	GO:0042802 identical protein binding; GO:0008565 protein transporter activity; GO:0051087 chaperone binding; GO:0042803 protein homodimerization activity; GO:0005488 binding; GO:0043167 ion binding; GO:0046983 protein dimerization activity; GO:0046872 metal ion binding; GO:0043169 cation binding; GO:0022892 substrate-specific transporter activity; GO:0005515 protein binding; GO:0005215 transporte…	K17778	TIM10; mitochondrial import inner membrane translocase subunit TIM10		IPR004217;	Tim10/DDP family zinc finger;
Q9CQV8	14-3-3 protein beta/alpha OS=Mus musculus OX=10090 GN=Ywhab	0.653	Down	0.0022608	Ywhab	28.086	85.527	40.7	11	55	5	cytoplasm	GO:0044085 cellular component biogenesis; GO:0065008 regulation of biological quality; GO:0009968 negative regulation of signal transduction; GO:0023051 regulation of signaling; GO:0044699 single-organism process; GO:0051253 negative regulation of RNA metabolic process; GO:0031400 negative regulation of protein modification process; GO:0015031 protein transport; GO:0051234 establishment of locali…	GO:0016020 membrane; GO:0044421 extracellular region part; GO:0031090 organelle membrane; GO:0031410 cytoplasmic vesicle; GO:0030054 cell junction; GO:0005737 cytoplasm; GO:0031982 vesicle; GO:0044433 cytoplasmic vesicle part; GO:0032991 macromolecular complex; GO:0017053 transcriptional repressor complex; GO:0044424 intracellular part; GO:0005913 cell-cell adherens junction; GO:0005911 cell-cell…	GO:0016597 amino acid binding; GO:0003714 transcription corepressor activity; GO:0050815 phosphoserine binding; GO:0044877 macromolecular complex binding; GO:0043167 ion binding; GO:0043177 organic acid binding; GO:0005515 protein binding; GO:0045309 protein phosphorylated amino acid binding; GO:0098632 protein binding involved in cell-cell adhesion; GO:0003712 transcription cofactor activity; GO…	K16197	YWHAB_Q_Z; 14-3-3 protein beta/theta/zeta	mmu04110 Cell cycle - Mus musculus (mouse); mmu04114 Oocyte meiosis - Mus musculus (mouse); mmu04151 PI3K-Akt signaling pathway - Mus musculus (mouse); mmu04390 Hippo signaling pathway - Mus musculus (mouse); mmu05161 Hepatitis B - Mus musculus (mouse); mmu05203 Viral carcinogenesis - Mus musculus (mouse);	IPR023410;	14-3-3 domain;
P84089	Enhancer of rudimentary homolog OS=Mus musculus OX=10090 GN=Erh	0.561	Down	0.0023983	Erh	12.259	53.659	49	6	22	6	cytoplasm	GO:0001649 osteoblast differentiation; GO:0045747 positive regulation of Notch signaling pathway; GO:0009117 nucleotide metabolic process; GO:0023051 regulation of signaling; GO:0048869 cellular developmental process; GO:0044699 single-organism process; GO:0009058 biosynthetic process; GO:0044237 cellular metabolic process; GO:0006796 phosphate-containing compound metabolic process; GO:0008152 me…	GO:0016020 membrane; GO:1902494 catalytic complex; GO:0034709 methylosome; GO:0044464 cell part; GO:0005622 intracellular; GO:0005737 cytoplasm; GO:0030496 midbody; GO:0032991 macromolecular complex; GO:0044424 intracellular part; GO:1990234 transferase complex; GO:0005623 cell; GO:0044444 cytoplasmic part; GO:0034708 methyltransferase complex;	GO:0097159 organic cyclic compound binding; GO:1901363 heterocyclic compound binding; GO:0003677 DNA binding; GO:0003723 RNA binding; GO:1901265 nucleoside phosphate binding; GO:0008327 methyl-CpG binding; GO:0005488 binding; GO:0003676 nucleic acid binding; GO:0000166 nucleotide binding; GO:0043565 sequence-specific DNA binding; GO:0036094 small molecule binding;
P60898	DNA-directed RNA polymerase II subunit RPB9 OS=Mus musculus OX=10090 GN=Polr2i	0.566	Down	0.002439	Polr2i	14.523	14.807	28.8	3	3	3	extracellular	GO:0006725 cellular aromatic compound metabolic process; GO:0097659 nucleic acid-templated transcription; GO:0009058 biosynthetic process; GO:0044237 cellular metabolic process; GO:0071704 organic substance metabolic process; GO:0008152 metabolic process; GO:0046483 heterocycle metabolic process; GO:0006139 nucleobase-containing compound metabolic process; GO:0019438 aromatic compound biosyntheti…	GO:0005665 DNA-directed RNA polymerase II, core complex; GO:0043229 intracellular organelle; GO:0000428 DNA-directed RNA polymerase complex; GO:0055029 nuclear DNA-directed RNA polymerase complex; GO:0061695 transferase complex, transferring phosphorus-containing groups; GO:0043232 intracellular non-membrane-bounded organelle; GO:0044446 intracellular organelle part; GO:0030880 RNA polymerase com…	GO:0034062 5'-3' RNA polymerase activity; GO:0097747 RNA polymerase activity; GO:0043167 ion binding; GO:0008270 zinc ion binding; GO:1901363 heterocyclic compound binding; GO:0097159 organic cyclic compound binding; GO:0016779 nucleotidyltransferase activity; GO:0046914 transition metal ion binding; GO:0003824 catalytic activity; GO:0005488 binding; GO:0003676 nucleic acid binding; GO:0003899 DN…	K03017	RPB9, POLR2I; DNA-directed RNA polymerase II subunit RPB9	mmu00230 Purine metabolism - Mus musculus (mouse); mmu00240 Pyrimidine metabolism - Mus musculus (mouse); mmu01100 Metabolic pathways - Mus musculus (mouse); mmu03020 RNA polymerase - Mus musculus (mouse); mmu05016 Huntington disease - Mus musculus (mouse);	IPR001222; IPR001529; IPR034012;	Zinc finger, TFIIS-type; DNA-directed RNA polymerase, M/15kDa subunit; Pol II subunit B9, C-terminal zinc ribbon;
Q8BP92	Reticulocalbin-2 OS=Mus musculus OX=10090 GN=Rcn2	0.819	Down	0.0024421	Rcn2	37.27	67.303	30.6	10	17	10	extracellular		GO:0005788 endoplasmic reticulum lumen; GO:0043229 intracellular organelle; GO:0005783 endoplasmic reticulum; GO:0043232 intracellular non-membrane-bounded organelle; GO:0005737 cytoplasm; GO:0044446 intracellular organelle part; GO:0031981 nuclear lumen; GO:0012505 endomembrane system; GO:0044424 intracellular part; GO:0005730 nucleolus; GO:0005623 cell; GO:0044422 organelle part; GO:0043228 non…	GO:0046872 metal ion binding; GO:0043169 cation binding; GO:0005515 protein binding; GO:0005509 calcium ion binding; GO:0005488 binding; GO:0043167 ion binding;				IPR011992; IPR002048;	EF-hand domain pair; EF-hand domain;
Q8BG79	CWF19-like protein 2 OS=Mus musculus OX=10090 GN=Cwf19l2	2.165	Up	0.002464	Cwf19l2	103.17	2.0963	3.5	3	3	3	nucleus			GO:0003824 catalytic activity;				IPR011146; IPR006768; IPR006767;	HIT-like domain; Cwf19-like, C-terminal domain-1; Cwf19-like protein, C-terminal domain-2;
Q9CR21	"Acyl carrier protein, mitochondrial OS=Mus musculus OX=10090 GN=Ndufab1"	0.791	Down	0.0024769	Ndufab1	17.37	14.681	15.4	3	12	3	mitochondria	GO:0009247 glycolipid biosynthetic process; GO:1903509 liposaccharide metabolic process; GO:0016051 carbohydrate biosynthetic process; GO:0016053 organic acid biosynthetic process; GO:0006643 membrane lipid metabolic process; GO:0044267 cellular protein metabolic process; GO:0008654 phospholipid biosynthetic process; GO:0044699 single-organism process; GO:0044255 cellular lipid metabolic process;…	GO:0016020 membrane; GO:0098800 inner mitochondrial membrane protein complex; GO:0031090 organelle membrane; GO:0098796 membrane protein complex; GO:0005737 cytoplasm; GO:0045271 respiratory chain complex I; GO:0032991 macromolecular complex; GO:0098798 mitochondrial protein complex; GO:0044424 intracellular part; GO:0005747 mitochondrial respiratory chain complex I; GO:0044455 mitochondrial memb…	GO:0000035 acyl binding; GO:0031177 phosphopantetheine binding; GO:0019842 vitamin binding; GO:0072341 modified amino acid binding; GO:0051192 prosthetic group binding; GO:0005488 binding; GO:0043167 ion binding; GO:0044620 ACP phosphopantetheine attachment site binding; GO:0043168 anion binding; GO:0033218 amide binding; GO:0048037 cofactor binding; GO:0000036 ACP phosphopantetheine attachment s…	K03955	NDUFAB1; NADH dehydrogenase (ubiquinone) 1 alpha/beta subcomplex 1	mmu00190 Oxidative phosphorylation - Mus musculus (mouse); mmu01100 Metabolic pathways - Mus musculus (mouse); mmu04714 Thermogenesis - Mus musculus (mouse); mmu04723 Retrograde endocannabinoid signaling - Mus musculus (mouse); mmu04932 Non-alcoholic fatty liver disease (NAFLD) - Mus musculus (mouse); mmu05010 Alzheimer disease - Mus musculus (mouse); mmu05012 Parkinson disease - Mus musculus (mo…	IPR009081;	Phosphopantetheine binding ACP domain;
Q91WC3	Long-chain-fatty-acid--CoA ligase 6 OS=Mus musculus OX=10090 GN=Acsl6	1.333	Up	0.0025786	Acsl6	78.016	9.9453	6.9	4	4	4	cytoplasm	GO:0044707 single-multicellular organism process; GO:0048869 cellular developmental process; GO:0044699 single-organism process; GO:0022008 neurogenesis; GO:0044255 cellular lipid metabolic process; GO:0044237 cellular metabolic process; GO:0072089 stem cell proliferation; GO:0071704 organic substance metabolic process; GO:0061351 neural precursor cell proliferation; GO:0008152 metabolic process;…	GO:0016020 membrane; GO:0042175 nuclear outer membrane-endoplasmic reticulum membrane network; GO:0019867 outer membrane; GO:0005783 endoplasmic reticulum; GO:0031090 organelle membrane; GO:0005737 cytoplasm; GO:0044438 microbody part; GO:0031224 intrinsic component of membrane; GO:0044424 intracellular part; GO:0005623 cell; GO:0044422 organelle part; GO:0005778 peroxisomal membrane; GO:0005740 …	GO:1901265 nucleoside phosphate binding; GO:0046983 protein dimerization activity; GO:0016874 ligase activity; GO:0005515 protein binding; GO:0016877 ligase activity, forming carbon-sulfur bonds; GO:0097159 organic cyclic compound binding; GO:1901363 heterocyclic compound binding; GO:0042802 identical protein binding; GO:0003824 catalytic activity; GO:0032553 ribonucleotide binding; GO:0005488 bi…	K01897	ACSL, fadD; long-chain acyl-CoA synthetase [EC:6.2.1.3]	mmu00061 Fatty acid biosynthesis - Mus musculus (mouse); mmu00071 Fatty acid degradation - Mus musculus (mouse); mmu01100 Metabolic pathways - Mus musculus (mouse); mmu01212 Fatty acid metabolism - Mus musculus (mouse); mmu03320 PPAR signaling pathway - Mus musculus (mouse); mmu04146 Peroxisome - Mus musculus (mouse); mmu04216 Ferroptosis - Mus musculus (mouse); mmu04714 Thermogenesis - Mus muscu…	IPR000873;	AMP-dependent synthetase/ligase;
Q9D6J5	"NADH dehydrogenase [ubiquinone] 1 beta subcomplex subunit 8, mitochondrial OS=Mus musculus OX=10090 GN=Ndufb8"	0.743	Down	0.0025848	Ndufb8	21.876	17.822	19.4	3	5	3	mitochondria	GO:0016310 phosphorylation; GO:0009116 nucleoside metabolic process; GO:0042278 purine nucleoside metabolic process; GO:0006725 cellular aromatic compound metabolic process; GO:0009167 purine ribonucleoside monophosphate metabolic process; GO:0042773 ATP synthesis coupled electron transport; GO:0009259 ribonucleotide metabolic process; GO:0009117 nucleotide metabolic process; GO:0044699 single-or…	GO:0016020 membrane; GO:0005783 endoplasmic reticulum; GO:0098800 inner mitochondrial membrane protein complex; GO:0031090 organelle membrane; GO:0098796 membrane protein complex; GO:0005737 cytoplasm; GO:0031224 intrinsic component of membrane; GO:0045271 respiratory chain complex I; GO:0032991 macromolecular complex; GO:0098798 mitochondrial protein complex; GO:0044424 intracellular part; GO:00…	GO:0016651 oxidoreductase activity, acting on NAD(P)H; GO:0003954 NADH dehydrogenase activity; GO:0003824 catalytic activity; GO:0050136 NADH dehydrogenase (quinone) activity; GO:0008137 NADH dehydrogenase (ubiquinone) activity; GO:0016655 oxidoreductase activity, acting on NAD(P)H, quinone or similar compound as acceptor; GO:0016491 oxidoreductase activity;	K03964	NDUFB8; NADH dehydrogenase (ubiquinone) 1 beta subcomplex subunit 8	mmu00190 Oxidative phosphorylation - Mus musculus (mouse); mmu01100 Metabolic pathways - Mus musculus (mouse); mmu04714 Thermogenesis - Mus musculus (mouse); mmu04723 Retrograde endocannabinoid signaling - Mus musculus (mouse); mmu04932 Non-alcoholic fatty liver disease (NAFLD) - Mus musculus (mouse); mmu05010 Alzheimer disease - Mus musculus (mouse); mmu05012 Parkinson disease - Mus musculus (mo…
Q8BK08	"Transmembrane protein 11, mitochondrial OS=Mus musculus OX=10090 GN=Tmem11"	0.592	Down	0.0026027	Tmem11	21.311	2.9708	4.7	1	1	1	cytoplasm	GO:0016043 cellular component organization; GO:0009987 cellular process; GO:0006996 organelle organization; GO:0007005 mitochondrion organization; GO:0071840 cellular component organization or biogenesis;	GO:0016020 membrane; GO:0031090 organelle membrane; GO:0005737 cytoplasm; GO:0031305 integral component of mitochondrial inner membrane; GO:0031224 intrinsic component of membrane; GO:0044424 intracellular part; GO:0044455 mitochondrial membrane part; GO:0005623 cell; GO:0031304 intrinsic component of mitochondrial inner membrane; GO:0044422 organelle part; GO:0005740 mitochondrial envelope; GO:0…
Q8CDM4	Coiled-coil domain-containing protein 73 OS=Mus musculus OX=10090 GN=Ccdc73	1.27	Up	0.0026353	Ccdc73	120.39	2.8078	0.8	1	2	1	nucleus
P68254	14-3-3 protein theta OS=Mus musculus OX=10090 GN=Ywhaq	0.794	Down	0.00266	Ywhaq	27.778	186.35	46.5	17	88	12	cytoplasm	GO:0044700 single organism signaling; GO:0007420 brain development; GO:0044699 single-organism process; GO:0051253 negative regulation of RNA metabolic process; GO:0015031 protein transport; GO:0051234 establishment of localization; GO:0048857 neural nucleus development; GO:0006605 protein targeting; GO:0021762 substantia nigra development; GO:2001141 regulation of RNA biosynthetic process; GO:00…	GO:0016020 membrane; GO:0044421 extracellular region part; GO:0031090 organelle membrane; GO:0031410 cytoplasmic vesicle; GO:0030054 cell junction; GO:0031982 vesicle; GO:0005737 cytoplasm; GO:0044433 cytoplasmic vesicle part; GO:0032991 macromolecular complex; GO:0044424 intracellular part; GO:0005623 cell; GO:0044422 organelle part; GO:0070062 extracellular exosome; GO:0005925 focal adhesion; G…	GO:0047485 protein N-terminus binding; GO:0005488 binding; GO:0071889 14-3-3 protein binding; GO:0044325 ion channel binding; GO:0005515 protein binding; GO:0008022 protein C-terminus binding; GO:0019904 protein domain specific binding;	K16197	YWHAB_Q_Z; 14-3-3 protein beta/theta/zeta	mmu04110 Cell cycle - Mus musculus (mouse); mmu04114 Oocyte meiosis - Mus musculus (mouse); mmu04151 PI3K-Akt signaling pathway - Mus musculus (mouse); mmu04390 Hippo signaling pathway - Mus musculus (mouse); mmu05161 Hepatitis B - Mus musculus (mouse); mmu05203 Viral carcinogenesis - Mus musculus (mouse);	IPR023410;	14-3-3 domain;
Q99JT9	"1,2-dihydroxy-3-keto-5-methylthiopentene dioxygenase OS=Mus musculus OX=10090 GN=Adi1"	0.658	Down	0.0028221	Adi1	21.523	8.4151	19	3	3	3	cytoplasm	GO:0000097 sulfur amino acid biosynthetic process; GO:0016053 organic acid biosynthetic process; GO:0019509 L-methionine salvage from methylthioadenosine; GO:0009066 aspartate family amino acid metabolic process; GO:0044699 single-organism process; GO:0009058 biosynthetic process; GO:1901566 organonitrogen compound biosynthetic process; GO:0044237 cellular metabolic process; GO:0000096 sulfur ami…	GO:0043226 organelle; GO:0043231 intracellular membrane-bounded organelle; GO:0043229 intracellular organelle; GO:0016020 membrane; GO:0005634 nucleus; GO:0071944 cell periphery; GO:0044464 cell part; GO:0005622 intracellular; GO:0005737 cytoplasm; GO:0044424 intracellular part; GO:0043227 membrane-bounded organelle; GO:0005623 cell; GO:0005886 plasma membrane;	GO:0016702 oxidoreductase activity, acting on single donors with incorporation of molecular oxygen, incorporation of two atoms of oxygen; GO:0016701 oxidoreductase activity, acting on single donors with incorporation of molecular oxygen; GO:0003824 catalytic activity; GO:0005488 binding; GO:0051213 dioxygenase activity; GO:0043167 ion binding; GO:0043169 cation binding; GO:0046872 metal ion bindi…	K08967	mtnD, mtnZ, ADI1; 1,2-dihydroxy-3-keto-5-methylthiopentene dioxygenase [EC:1.13.11.53 1.13.11.54]	mmu00270 Cysteine and methionine metabolism - Mus musculus (mouse); mmu01100 Metabolic pathways - Mus musculus (mouse);	IPR011051; IPR014710;	RmlC-like cupin domain; RmlC-like jelly roll fold;
P52503	"NADH dehydrogenase [ubiquinone] iron-sulfur protein 6, mitochondrial OS=Mus musculus OX=10090 GN=Ndufs6"	0.623	Down	0.0028779	Ndufs6	13.02	37.469	44	5	7	5	mitochondria	GO:0003012 muscle system process; GO:0009116 nucleoside metabolic process; GO:0042278 purine nucleoside metabolic process; GO:0009167 purine ribonucleoside monophosphate metabolic process; GO:0048869 cellular developmental process; GO:0009117 nucleotide metabolic process; GO:0032989 cellular component morphogenesis; GO:0044699 single-organism process; GO:0044255 cellular lipid metabolic process; …	GO:0016020 membrane; GO:0098800 inner mitochondrial membrane protein complex; GO:0031090 organelle membrane; GO:0098796 membrane protein complex; GO:0005737 cytoplasm; GO:0032991 macromolecular complex; GO:0045271 respiratory chain complex I; GO:0044424 intracellular part; GO:0098798 mitochondrial protein complex; GO:0005747 mitochondrial respiratory chain complex I; GO:0005623 cell; GO:0044455 m…		K03939	NDUFS6; NADH dehydrogenase (ubiquinone) Fe-S protein 6	mmu00190 Oxidative phosphorylation - Mus musculus (mouse); mmu01100 Metabolic pathways - Mus musculus (mouse); mmu04714 Thermogenesis - Mus musculus (mouse); mmu04723 Retrograde endocannabinoid signaling - Mus musculus (mouse); mmu04932 Non-alcoholic fatty liver disease (NAFLD) - Mus musculus (mouse); mmu05010 Alzheimer disease - Mus musculus (mouse); mmu05012 Parkinson disease - Mus musculus (mo…	IPR019401;	Zinc finger, CHCC-type;
Q9Z223	Molybdopterin synthase catalytic subunit OS=Mus musculus OX=10090 GN=Mocs2	0.705	Down	0.0029355	Mocs2	20.923	5.0956	7.9	1	1	1	plasma membrane	GO:0051188 cofactor biosynthetic process; GO:0009116 nucleoside metabolic process; GO:0042278 purine nucleoside metabolic process; GO:0043545 molybdopterin cofactor metabolic process; GO:0006725 cellular aromatic compound metabolic process; GO:0032324 molybdopterin cofactor biosynthetic process; GO:0009259 ribonucleotide metabolic process; GO:0009117 nucleotide metabolic process; GO:0006777 Mo-mo…	GO:0044421 extracellular region part; GO:0005737 cytoplasm; GO:0031982 vesicle; GO:0032991 macromolecular complex; GO:0044424 intracellular part; GO:0016604 nuclear body; GO:0005623 cell; GO:0044422 organelle part; GO:0031974 membrane-enclosed lumen; GO:0070062 extracellular exosome; GO:0005654 nucleoplasm; GO:0070013 intracellular organelle lumen; GO:0016607 nuclear speck; GO:0005622 intracellul…	GO:0042802 identical protein binding; GO:0003824 catalytic activity; GO:0005488 binding; GO:0030366 molybdopterin synthase activity; GO:0005515 protein binding; GO:0016782 transferase activity, transferring sulfur-containing groups; GO:0016783 sulfurtransferase activity; GO:0016740 transferase activity;	K03635	MOCS2B, moaE; molybdopterin synthase catalytic subunit [EC:2.8.1.12]	mmu00790 Folate biosynthesis - Mus musculus (mouse); mmu01100 Metabolic pathways - Mus musculus (mouse); mmu04122 Sulfur relay system - Mus musculus (mouse);
P62983	Ubiquitin-40S ribosomal protein S27a OS=Mus musculus OX=10090 GN=Rps27a	0.686	Down	0.0029363	Rps27a	17.951	119.83	67.3	12	56	6	extracellular	GO:0050794 regulation of cellular process; GO:0044700 single organism signaling; GO:0006518 peptide metabolic process; GO:0007166 cell surface receptor signaling pathway; GO:0044267 cellular protein metabolic process; GO:0044699 single-organism process; GO:0009058 biosynthetic process; GO:0050896 response to stimulus; GO:1901566 organonitrogen compound biosynthetic process; GO:0044237 cellular me…	GO:0016020 membrane; GO:0005615 extracellular space; GO:0044421 extracellular region part; GO:0031982 vesicle; GO:0015935 small ribosomal subunit; GO:0005737 cytoplasm; GO:0032991 macromolecular complex; GO:0044424 intracellular part; GO:0005623 cell; GO:0044422 organelle part; GO:0043228 non-membrane-bounded organelle; GO:0070062 extracellular exosome; GO:0031974 membrane-enclosed lumen; GO:0005…	GO:0097159 organic cyclic compound binding; GO:1901363 heterocyclic compound binding; GO:0003723 RNA binding; GO:0005488 binding; GO:0043167 ion binding; GO:0003676 nucleic acid binding; GO:0046872 metal ion binding; GO:0043169 cation binding; GO:0005515 protein binding; GO:0005198 structural molecule activity; GO:0003735 structural constituent of ribosome;				IPR002906; IPR011332; IPR029071; IPR000626;	Ribosomal protein S27a; Zinc-binding ribosomal protein; Ubiquitin-related domain; Ubiquitin domain;
Q8VCP8	Adenylate kinase isoenzyme 6 OS=Mus musculus OX=10090 GN=Ak6	0.748	Down	0.0029368	Ak6	19.947	17.126	18	3	3	3	cytoplasm	GO:0016310 phosphorylation; GO:0006725 cellular aromatic compound metabolic process; GO:0009117 nucleotide metabolic process; GO:0044281 small molecule metabolic process; GO:0044763 single-organism cellular process; GO:0006807 nitrogen compound metabolic process; GO:1901360 organic cyclic compound metabolic process; GO:0044699 single-organism process; GO:0046939 nucleotide phosphorylation; GO:004…	GO:0043229 intracellular organelle; GO:0016020 membrane; GO:0005737 cytoplasm; GO:0044446 intracellular organelle part; GO:0031981 nuclear lumen; GO:0044424 intracellular part; GO:0016604 nuclear body; GO:0005829 cytosol; GO:0005623 cell; GO:0015030 Cajal body; GO:0044422 organelle part; GO:0043226 organelle; GO:0043231 intracellular membrane-bounded organelle; GO:0031974 membrane-enclosed lumen;…	GO:0005524 ATP binding; GO:1901265 nucleoside phosphate binding; GO:0004017 adenylate kinase activity; GO:0019205 nucleobase-containing compound kinase activity; GO:0001882 nucleoside binding; GO:0043167 ion binding; GO:0000166 nucleotide binding; GO:0016776 phosphotransferase activity, phosphate group as acceptor; GO:0019201 nucleotide kinase activity; GO:0097159 organic cyclic compound binding;…	K18532	AK6, FAP7; adenylate kinase [EC:2.7.4.3]	mmu00230 Purine metabolism - Mus musculus (mouse); mmu01100 Metabolic pathways - Mus musculus (mouse); mmu03008 Ribosome biogenesis in eukaryotes - Mus musculus (mouse);	IPR027417;	P-loop containing nucleoside triphosphate hydrolase;
Q04519	Sphingomyelin phosphodiesterase OS=Mus musculus OX=10090 GN=Smpd1	1.272	Up	0.0029625	Smpd1	69.926	4.6141	3.8	3	3	3	plasma membrane	GO:0010941 regulation of cell death; GO:0032270 positive regulation of cellular protein metabolic process; GO:0006672 ceramide metabolic process; GO:0044255 cellular lipid metabolic process; GO:0044237 cellular metabolic process; GO:0008610 lipid biosynthetic process; GO:0071900 regulation of protein serine/threonine kinase activity; GO:0008152 metabolic process; GO:0030148 sphingolipid biosynthe…	GO:0016020 membrane; GO:0097708 intracellular vesicle; GO:0043229 intracellular organelle; GO:0005615 extracellular space; GO:0044421 extracellular region part; GO:0031410 cytoplasmic vesicle; GO:0071944 cell periphery; GO:0005737 cytoplasm; GO:0031982 vesicle; GO:0012505 endomembrane system; GO:0044424 intracellular part; GO:0042599 lamellar body; GO:0005623 cell; GO:0005576 extracellular region…	GO:0043167 ion binding; GO:0061750 acid sphingomyelin phosphodiesterase activity; GO:0016787 hydrolase activity; GO:0008270 zinc ion binding; GO:0016298 lipase activity; GO:0046914 transition metal ion binding; GO:0042578 phosphoric ester hydrolase activity; GO:0003824 catalytic activity; GO:0005488 binding; GO:0016798 hydrolase activity, acting on glycosyl bonds; GO:0016788 hydrolase activity, a…	K12350	SMPD1, ASM; sphingomyelin phosphodiesterase [EC:3.1.4.12]	mmu00600 Sphingolipid metabolism - Mus musculus (mouse); mmu01100 Metabolic pathways - Mus musculus (mouse); mmu04071 Sphingolipid signaling pathway - Mus musculus (mouse); mmu04142 Lysosome - Mus musculus (mouse); mmu04217 Necroptosis - Mus musculus (mouse);	IPR029052; IPR004843; IPR008139; IPR011001;	Metallo-dependent phosphatase-like; Calcineurin-like phosphoesterase domain, ApaH type; Saposin B type domain; Saposin-like;
Q4KWH5	"1-phosphatidylinositol 4,5-bisphosphate phosphodiesterase eta-1 OS=Mus musculus OX=10090 GN=Plch1"	0.677	Down	0.0029958	Plch1	187.74	2.3431	0.5	1	3	1	nucleus	GO:0050794 regulation of cellular process; GO:0044700 single organism signaling; GO:0051716 cellular response to stimulus; GO:0016042 lipid catabolic process; GO:0035556 intracellular signal transduction; GO:0044712 single-organism catabolic process; GO:0044699 single-organism process; GO:0023052 signaling; GO:0050896 response to stimulus; GO:0044238 primary metabolic process; GO:0071704 organic …	GO:0043231 intracellular membrane-bounded organelle; GO:0043226 organelle; GO:0043229 intracellular organelle; GO:0016020 membrane; GO:0044464 cell part; GO:0005622 intracellular; GO:0005737 cytoplasm; GO:0044424 intracellular part; GO:0043227 membrane-bounded organelle; GO:0005623 cell; GO:0005829 cytosol; GO:0044444 cytoplasmic part;	GO:0004629 phospholipase C activity; GO:0043167 ion binding; GO:0005515 protein binding; GO:0016787 hydrolase activity; GO:0016298 lipase activity; GO:0004871 signal transducer activity; GO:0004435 phosphatidylinositol phospholipase C activity; GO:0003824 catalytic activity; GO:0042578 phosphoric ester hydrolase activity; GO:0005488 binding; GO:0016788 hydrolase activity, acting on ester bonds; G…	K19006	PLCH; phosphatidylinositol phospholipase C, eta [EC:3.1.4.11]	mmu00562 Inositol phosphate metabolism - Mus musculus (mouse); mmu01100 Metabolic pathways - Mus musculus (mouse);	IPR000909; IPR015359; IPR011992; IPR002048; IPR001849; IPR001711; IPR017946; IPR011993; IPR000008;	Phosphatidylinositol-specific phospholipase C, X domain; Phosphoinositide-specific phospholipase C, EF-hand-like domain; EF-hand domain pair; EF-hand domain; Pleckstrin homology domain; Phospholipase C, phosphatidylinositol-specific, Y domain; PLC-like phosphodiesterase, TIM beta/alpha-barrel domain; PH domain-like; C2 domain;
Q8BK30	"NADH dehydrogenase [ubiquinone] flavoprotein 3, mitochondrial OS=Mus musculus OX=10090 GN=Ndufv3"	0.78	Down	0.003	Ndufv3	11.813	9.6571	23.1	2	3	2	mitochondria	GO:0044699 single-organism process; GO:0008152 metabolic process; GO:0055114 oxidation-reduction process; GO:0044710 single-organism metabolic process;	GO:0016020 membrane; GO:0098800 inner mitochondrial membrane protein complex; GO:0031090 organelle membrane; GO:0098796 membrane protein complex; GO:0005737 cytoplasm; GO:0045271 respiratory chain complex I; GO:0032991 macromolecular complex; GO:0098798 mitochondrial protein complex; GO:0044424 intracellular part; GO:0005747 mitochondrial respiratory chain complex I; GO:0044455 mitochondrial memb…	GO:0097159 organic cyclic compound binding; GO:1901363 heterocyclic compound binding; GO:0003723 RNA binding; GO:0005488 binding; GO:0003676 nucleic acid binding;	K03944	NDUFV3; NADH dehydrogenase (ubiquinone) flavoprotein 3	mmu00190 Oxidative phosphorylation - Mus musculus (mouse); mmu01100 Metabolic pathways - Mus musculus (mouse); mmu04714 Thermogenesis - Mus musculus (mouse); mmu04723 Retrograde endocannabinoid signaling - Mus musculus (mouse); mmu04932 Non-alcoholic fatty liver disease (NAFLD) - Mus musculus (mouse); mmu05010 Alzheimer disease - Mus musculus (mouse); mmu05012 Parkinson disease - Mus musculus (mo…
Q8C3I8	Protein HGH1 homolog OS=Mus musculus OX=10090 GN=Hgh1	1.221	Up	0.0030221	Hgh1	42.916	10.959	14.5	4	4	4	cytoplasm			GO:0005488 binding;				IPR007205; IPR011989; IPR007206; IPR016024;	Protein HGH1 N-terminal; Armadillo-like helical; Protein HGH1 C-terminal; Armadillo-type fold;
Q6ZQK5	"Arf-GAP with coiled-coil, ANK repeat and PH domain-containing protein 2 OS=Mus musculus OX=10090 GN=Acap2"	1.449	Up	0.0030553	Acap2	87.21	6.0342	4.9	3	3	3	cytoplasm	GO:0071310 cellular response to organic substance; GO:0044699 single-organism process; GO:0071363 cellular response to growth factor stimulus; GO:0050896 response to stimulus; GO:0036010 protein localization to endosome; GO:0051345 positive regulation of hydrolase activity; GO:0044093 positive regulation of molecular function; GO:0009719 response to endogenous stimulus; GO:0070848 response to gro…	GO:0031252 cell leading edge; GO:0010008 endosome membrane; GO:0043229 intracellular organelle; GO:0097708 intracellular vesicle; GO:0016020 membrane; GO:0042995 cell projection; GO:0098588 bounding membrane of organelle; GO:0031410 cytoplasmic vesicle; GO:0031090 organelle membrane; GO:0005737 cytoplasm; GO:0044446 intracellular organelle part; GO:0031982 vesicle; GO:0044433 cytoplasmic vesicle …	GO:0031267 small GTPase binding; GO:0060589 nucleoside-triphosphatase regulator activity; GO:0030695 GTPase regulator activity; GO:0043167 ion binding; GO:0005515 protein binding; GO:0098772 molecular function regulator; GO:0017137 Rab GTPase binding; GO:0030234 enzyme regulator activity; GO:0017016 Ras GTPase binding; GO:0005488 binding; GO:0046872 metal ion binding; GO:0043169 cation binding; G…	K12489	ACAP; Arf-GAP with coiled-coil, ANK repeat and PH domain-containing protein	mmu04144 Endocytosis - Mus musculus (mouse);	IPR027267; IPR020683; IPR011993; IPR001849;	Arfaptin homology (AH) domain/BAR domain; Ankyrin repeat-containing domain; PH domain-like; Pleckstrin homology domain;
P63101	14-3-3 protein zeta/delta OS=Mus musculus OX=10090 GN=Ywhaz	0.758	Down	0.0031165	Ywhaz	27.771	133.41	49.4	17	82	11	cytoplasm	GO:0051640 organelle localization; GO:0044085 cellular component biogenesis; GO:0050794 regulation of cellular process; GO:0046907 intracellular transport; GO:0016043 cellular component organization; GO:0010256 endomembrane system organization; GO:0010941 regulation of cell death; GO:0048313 Golgi inheritance; GO:0015031 protein transport; GO:0051234 establishment of localization; GO:0006605 prot…	GO:0016020 membrane; GO:0005615 extracellular space; GO:0044421 extracellular region part; GO:0031090 organelle membrane; GO:0031410 cytoplasmic vesicle; GO:0030054 cell junction; GO:0005737 cytoplasm; GO:0031982 vesicle; GO:0044433 cytoplasmic vesicle part; GO:0044424 intracellular part; GO:0005913 cell-cell adherens junction; GO:0005911 cell-cell junction; GO:0005623 cell; GO:0044422 organelle …	GO:0003723 RNA binding; GO:0031625 ubiquitin protein ligase binding; GO:0019901 protein kinase binding; GO:0005515 protein binding; GO:0098632 protein binding involved in cell-cell adhesion; GO:0019900 kinase binding; GO:1901363 heterocyclic compound binding; GO:0097159 organic cyclic compound binding; GO:0050839 cell adhesion molecule binding; GO:0098641 cadherin binding involved in cell-cell ad…	K16197	YWHAB_Q_Z; 14-3-3 protein beta/theta/zeta	mmu04110 Cell cycle - Mus musculus (mouse); mmu04114 Oocyte meiosis - Mus musculus (mouse); mmu04151 PI3K-Akt signaling pathway - Mus musculus (mouse); mmu04390 Hippo signaling pathway - Mus musculus (mouse); mmu05161 Hepatitis B - Mus musculus (mouse); mmu05203 Viral carcinogenesis - Mus musculus (mouse);	IPR023410;	14-3-3 domain;
Q8BMB0	BRCA2-interacting transcriptional repressor EMSY OS=Mus musculus OX=10090 GN=Emsy	1.277	Up	0.0031221	Emsy	135.29	4.9267	1.3	2	2	2	nucleus	GO:0050794 regulation of cellular process; GO:0016043 cellular component organization; GO:0033554 cellular response to stress; GO:0006725 cellular aromatic compound metabolic process; GO:0097659 nucleic acid-templated transcription; GO:0060255 regulation of macromolecule metabolic process; GO:0006259 DNA metabolic process; GO:0019219 regulation of nucleobase-containing compound metabolic process;…	GO:0043229 intracellular organelle; GO:0044446 intracellular organelle part; GO:0031981 nuclear lumen; GO:0044424 intracellular part; GO:0005623 cell; GO:0044422 organelle part; GO:0043226 organelle; GO:0043231 intracellular membrane-bounded organelle; GO:0031974 membrane-enclosed lumen; GO:0005654 nucleoplasm; GO:0005634 nucleus; GO:0070013 intracellular organelle lumen; GO:0044464 cell part; GO…	GO:0005515 protein binding; GO:0042802 identical protein binding; GO:0042803 protein homodimerization activity; GO:0005488 binding; GO:0046983 protein dimerization activity;				IPR005491;	ENT domain;
Q3URE1	"Acyl-CoA synthetase family member 3, mitochondrial OS=Mus musculus OX=10090 GN=Acsf3"	1.285	Up	0.0031225	Acsf3	65.076	5.3313	4.3	2	2	2	mitochondria	GO:0043648 dicarboxylic acid metabolic process; GO:0016053 organic acid biosynthetic process; GO:0044699 single-organism process; GO:0009058 biosynthetic process; GO:0044255 cellular lipid metabolic process; GO:0044237 cellular metabolic process; GO:0008610 lipid biosynthetic process; GO:0071704 organic substance metabolic process; GO:0008152 metabolic process; GO:0043649 dicarboxylic acid catabo…	GO:0043226 organelle; GO:0043231 intracellular membrane-bounded organelle; GO:0043229 intracellular organelle; GO:0044464 cell part; GO:0005622 intracellular; GO:0005737 cytoplasm; GO:0044424 intracellular part; GO:0043227 membrane-bounded organelle; GO:0005623 cell; GO:0005739 mitochondrion; GO:0044444 cytoplasmic part;	GO:0005524 ATP binding; GO:1901265 nucleoside phosphate binding; GO:0016874 ligase activity; GO:0001882 nucleoside binding; GO:0043167 ion binding; GO:0016877 ligase activity, forming carbon-sulfur bonds; GO:0000166 nucleotide binding; GO:0097159 organic cyclic compound binding; GO:1901363 heterocyclic compound binding; GO:0032549 ribonucleoside binding; GO:0097367 carbohydrate derivative binding…	K18660	ACSF3; malonyl-CoA/methylmalonyl-CoA synthetase [EC:6.2.1.-]	mmu00280 Valine, leucine and isoleucine degradation - Mus musculus (mouse);	IPR025110; IPR000873;	AMP-binding enzyme C-terminal domain; AMP-dependent synthetase/ligase;
Q9D799	"Methionyl-tRNA formyltransferase, mitochondrial OS=Mus musculus OX=10090 GN=Mtfmt"	1.325	Up	0.0031403	Mtfmt	43.092	9.5687	2.8	1	1	1	mitochondria	GO:0006518 peptide metabolic process; GO:0006725 cellular aromatic compound metabolic process; GO:0044267 cellular protein metabolic process; GO:0009058 biosynthetic process; GO:1901566 organonitrogen compound biosynthetic process; GO:0009451 RNA modification; GO:0044237 cellular metabolic process; GO:0019988 charged-tRNA amino acid modification; GO:0071704 organic substance metabolic process; GO…	GO:0043226 organelle; GO:0043231 intracellular membrane-bounded organelle; GO:0043229 intracellular organelle; GO:0044464 cell part; GO:0005622 intracellular; GO:0005737 cytoplasm; GO:0044424 intracellular part; GO:0043227 membrane-bounded organelle; GO:0005623 cell; GO:0005739 mitochondrion; GO:0044444 cytoplasmic part;	GO:0016741 transferase activity, transferring one-carbon groups; GO:0016742 hydroxymethyl-, formyl- and related transferase activity; GO:0003824 catalytic activity; GO:0016740 transferase activity; GO:0004479 methionyl-tRNA formyltransferase activity;	K00604	MTFMT, fmt; methionyl-tRNA formyltransferase [EC:2.1.2.9]	mmu00670 One carbon pool by folate - Mus musculus (mouse); mmu00970 Aminoacyl-tRNA biosynthesis - Mus musculus (mouse);	IPR005793; IPR002376;	Formyl transferase, C-terminal; Formyl transferase, N-terminal;
P62301	40S ribosomal protein S13 OS=Mus musculus OX=10090 GN=Rps13	0.757	Down	0.0031795	Rps13	17.222	49.369	59.6	10	22	10	cytoplasm	GO:0050794 regulation of cellular process; GO:0006518 peptide metabolic process; GO:0060255 regulation of macromolecule metabolic process; GO:0019219 regulation of nucleobase-containing compound metabolic process; GO:0044267 cellular protein metabolic process; GO:0009058 biosynthetic process; GO:0048519 negative regulation of biological process; GO:0048523 negative regulation of cellular process;…	GO:0016020 membrane; GO:0044421 extracellular region part; GO:0030054 cell junction; GO:0015935 small ribosomal subunit; GO:0031982 vesicle; GO:0005737 cytoplasm; GO:0032991 macromolecular complex; GO:0044424 intracellular part; GO:0005623 cell; GO:0044422 organelle part; GO:0043228 non-membrane-bounded organelle; GO:0070062 extracellular exosome; GO:0031974 membrane-enclosed lumen; GO:0005925 fo…	GO:0097159 organic cyclic compound binding; GO:1901363 heterocyclic compound binding; GO:0003729 mRNA binding; GO:1990932 5.8S rRNA binding; GO:0003723 RNA binding; GO:0005488 binding; GO:0003676 nucleic acid binding; GO:0070181 small ribosomal subunit rRNA binding; GO:0005198 structural molecule activity; GO:0003735 structural constituent of ribosome; GO:0019843 rRNA binding;	K02953	RP-S13e, RPS13; small subunit ribosomal protein S13e	mmu03010 Ribosome - Mus musculus (mouse);	IPR012606; IPR009068;	Ribosomal protein S13/S15, N-terminal; S15/NS1, RNA-binding;
Q9JJU8	SH3 domain-binding glutamic acid-rich-like protein OS=Mus musculus OX=10090 GN=Sh3bgrl	0.796	Down	0.0032624	Sh3bgrl	12.811	75.52	84.2	9	25	9	mitochondria		GO:0070062 extracellular exosome; GO:0043226 organelle; GO:0005615 extracellular space; GO:0044421 extracellular region part; GO:0044464 cell part; GO:0005622 intracellular; GO:0005737 cytoplasm; GO:0031982 vesicle; GO:1903561 extracellular vesicle; GO:0044424 intracellular part; GO:0005623 cell; GO:0043227 membrane-bounded organelle; GO:0005576 extracellular region; GO:0043230 extracellular orga…	GO:0005515 protein binding; GO:0019904 protein domain specific binding; GO:0017124 SH3 domain binding; GO:0005488 binding;				IPR012336;	Thioredoxin-like fold;
Q9D0D5	General transcription factor IIE subunit 1 OS=Mus musculus OX=10090 GN=Gtf2e1	0.818	Down	0.0032987	Gtf2e1	49.593	45.89	19.8	8	9	8	cytoplasm	GO:0050794 regulation of cellular process; GO:0006725 cellular aromatic compound metabolic process; GO:0097659 nucleic acid-templated transcription; GO:0060255 regulation of macromolecule metabolic process; GO:0006352 DNA-templated transcription, initiation; GO:0019219 regulation of nucleobase-containing compound metabolic process; GO:0009058 biosynthetic process; GO:0044237 cellular metabolic pr…	GO:0061695 transferase complex, transferring phosphorus-containing groups; GO:0005737 cytoplasm; GO:0032991 macromolecular complex; GO:0044424 intracellular part; GO:0005623 cell; GO:0044422 organelle part; GO:0031974 membrane-enclosed lumen; GO:0005654 nucleoplasm; GO:1902494 catalytic complex; GO:0070013 intracellular organelle lumen; GO:0005622 intracellular; GO:0044464 cell part; GO:0005669 t…	GO:0097159 organic cyclic compound binding; GO:1901363 heterocyclic compound binding; GO:0003677 DNA binding; GO:0005488 binding; GO:0003676 nucleic acid binding; GO:0043167 ion binding; GO:0043169 cation binding; GO:0046872 metal ion binding; GO:0043565 sequence-specific DNA binding;	K03136	TFIIE1, GTF2E1, TFA1, tfe; transcription initiation factor TFIIE subunit alpha	mmu03022 Basal transcription factors - Mus musculus (mouse); mmu05203 Viral carcinogenesis - Mus musculus (mouse);	IPR013083; IPR021600; IPR013137; IPR002853; IPR017919; IPR024550;	Zinc finger, RING/FYVE/PHD-type; Transcription factor TFIIE alpha subunit, C-terminal; Zinc finger, TFIIB-type; Transcription initiation factor IIE subunit alpha, N-terminal; Transcription factor TFE/TFIIEalpha HTH domain; TFIIEalpha/SarR/Rpc3 HTH domain;
P11438	Lysosome-associated membrane glycoprotein 1 OS=Mus musculus OX=10090 GN=Lamp1	0.829	Down	0.0033015	Lamp1	43.865	80.748	13.8	5	20	5	plasma membrane	GO:0060627 regulation of vesicle-mediated transport; GO:0044700 single organism signaling; GO:0002694 regulation of leukocyte activation; GO:0065008 regulation of biological quality; GO:0072594 establishment of protein localization to organelle; GO:0022414 reproductive process; GO:0051046 regulation of secretion; GO:0044699 single-organism process; GO:0051249 regulation of lymphocyte activation; …	GO:0016020 membrane; GO:0030425 dendrite; GO:0044421 extracellular region part; GO:0009897 external side of plasma membrane; GO:0031090 organelle membrane; GO:0005737 cytoplasm; GO:0044433 cytoplasmic vesicle part; GO:0043025 neuronal cell body; GO:0044754 autolysosome; GO:0005623 cell; GO:0044422 organelle part; GO:0070382 exocytic vesicle; GO:0005765 lysosomal membrane; GO:0070062 extracellular…	GO:0019904 protein domain specific binding; GO:0005515 protein binding; GO:0019899 enzyme binding; GO:0005488 binding;	K06528	LAMP1_2, CD107; lysosomal-associated membrane protein 1/2	mmu04140 Autophagy - animal - Mus musculus (mouse); mmu04142 Lysosome - Mus musculus (mouse); mmu04145 Phagosome - Mus musculus (mouse); mmu05152 Tuberculosis - Mus musculus (mouse);
P68510	14-3-3 protein eta OS=Mus musculus OX=10090 GN=Ywhah	0.738	Down	0.003401	Ywhah	28.211	90.254	53.7	17	60	12	cytoplasm	GO:0044700 single organism signaling; GO:0010941 regulation of cell death; GO:0065008 regulation of biological quality; GO:2000171 negative regulation of dendrite development; GO:0007420 brain development; GO:0009891 positive regulation of biosynthetic process; GO:0010564 regulation of cell cycle process; GO:0015031 protein transport; GO:0048857 neural nucleus development; GO:0021762 substantia n…	GO:0043229 intracellular organelle; GO:0097708 intracellular vesicle; GO:0016020 membrane; GO:0044421 extracellular region part; GO:0031090 organelle membrane; GO:0031410 cytoplasmic vesicle; GO:0071944 cell periphery; GO:0030054 cell junction; GO:0044291 cell-cell contact zone; GO:0031982 vesicle; GO:0044446 intracellular organelle part; GO:0005737 cytoplasm; GO:0044433 cytoplasmic vesicle part;…	GO:0046982 protein heterodimerization activity; GO:0035259 glucocorticoid receptor binding; GO:0005102 receptor binding; GO:0046983 protein dimerization activity; GO:0005515 protein binding; GO:0017080 sodium channel regulator activity; GO:0051427 hormone receptor binding; GO:0098772 molecular function regulator; GO:0008092 cytoskeletal protein binding; GO:0016247 channel regulator activity; GO:0…	K16198	YWHAG_H; 14-3-3 protein gamma/eta	mmu04110 Cell cycle - Mus musculus (mouse); mmu04114 Oocyte meiosis - Mus musculus (mouse); mmu04151 PI3K-Akt signaling pathway - Mus musculus (mouse); mmu04390 Hippo signaling pathway - Mus musculus (mouse); mmu05203 Viral carcinogenesis - Mus musculus (mouse);	IPR023410;	14-3-3 domain;
B1AZP2	Disks large-associated protein 4 OS=Mus musculus OX=10090 GN=Dlgap4	0.823	Down	0.0036043	Dlgap4	108.04	10.684	4.2	4	4	4	nucleus	GO:0023052 signaling;	GO:0016020 membrane; GO:0045202 synapse;	GO:0005515 protein binding; GO:0005488 binding;
P62257	Ubiquitin-conjugating enzyme E2 H OS=Mus musculus OX=10090 GN=Ube2h	0.668	Down	0.003696	Ube2h	20.655	13.002	25.7	4	5	4	cytoplasm	GO:0051603 proteolysis involved in cellular protein catabolic process; GO:0044257 cellular protein catabolic process; GO:0044267 cellular protein metabolic process; GO:0044237 cellular metabolic process; GO:0010498 proteasomal protein catabolic process; GO:0000209 protein polyubiquitination; GO:0071704 organic substance metabolic process; GO:0008152 metabolic process; GO:0070979 protein K11-linke…	GO:0044424 intracellular part; GO:0005623 cell; GO:0044464 cell part; GO:0005622 intracellular; GO:0005737 cytoplasm;	GO:1901265 nucleoside phosphate binding; GO:0031625 ubiquitin protein ligase binding; GO:0005515 protein binding; GO:0097159 organic cyclic compound binding; GO:1901363 heterocyclic compound binding; GO:0061630 ubiquitin protein ligase activity; GO:0032553 ribonucleotide binding; GO:0003824 catalytic activity; GO:0005488 binding; GO:0032550 purine ribonucleoside binding; GO:0043168 anion binding;…	K10576	UBE2H, UBC8; ubiquitin-conjugating enzyme E2 H [EC:2.3.2.23]	mmu04120 Ubiquitin mediated proteolysis - Mus musculus (mouse);	IPR016135; IPR000608;	Ubiquitin-conjugating enzyme/RWD-like; Ubiquitin-conjugating enzyme E2;
P70296	Phosphatidylethanolamine-binding protein 1 OS=Mus musculus OX=10090 GN=Pebp1	0.828	Down	0.0037196	Pebp1	20.83	176.45	80.7	12	36	12	cytoplasm	GO:0044700 single organism signaling; GO:0021700 developmental maturation; GO:0065008 regulation of biological quality; GO:0021766 hippocampus development; GO:0022414 reproductive process; GO:0007420 brain development; GO:0046683 response to organophosphorus; GO:0044237 cellular metabolic process; GO:0010564 regulation of cell cycle process; GO:0043950 positive regulation of cAMP-mediated signali…	GO:0016020 membrane; GO:0019867 outer membrane; GO:0005783 endoplasmic reticulum; GO:0005615 extracellular space; GO:0044421 extracellular region part; GO:0031090 organelle membrane; GO:0031410 cytoplasmic vesicle; GO:0031982 vesicle; GO:0005737 cytoplasm; GO:0043025 neuronal cell body; GO:0044424 intracellular part; GO:0005623 cell; GO:0044422 organelle part; GO:0043679 axon terminus; GO:0005740…	GO:1901265 nucleoside phosphate binding; GO:0005102 receptor binding; GO:0061134 peptidase regulator activity; GO:0019901 protein kinase binding; GO:0005515 protein binding; GO:0098772 molecular function regulator; GO:0004857 enzyme inhibitor activity; GO:1901363 heterocyclic compound binding; GO:0097159 organic cyclic compound binding; GO:0032553 ribonucleotide binding; GO:0005488 binding; GO:00…
Q91VH6	Protein MEMO1 OS=Mus musculus OX=10090 GN=Memo1	0.827	Down	0.0037215	Memo1	33.692	8.8104	9.4	3	4	3	cytoplasm,nucleus	GO:0032886 regulation of microtubule-based process; GO:0050794 regulation of cellular process; GO:0050789 regulation of biological process; GO:0065007 biological regulation;	GO:0043226 organelle; GO:0043231 intracellular membrane-bounded organelle; GO:0043229 intracellular organelle; GO:0005634 nucleus; GO:0044464 cell part; GO:0005622 intracellular; GO:0005737 cytoplasm; GO:0044424 intracellular part; GO:0005829 cytosol; GO:0043227 membrane-bounded organelle; GO:0005623 cell; GO:0044444 cytoplasmic part;	GO:0033218 amide binding; GO:0042277 peptide binding; GO:0005488 binding;	K06990	MEMO1; MEMO1 family protein
Q9CQE6	Histone chaperone ASF1A OS=Mus musculus OX=10090 GN=Asf1a	0.707	Down	0.0037629	Asf1a	22.942	7.986	11.3	2	3	1	cytoplasm	GO:0044085 cellular component biogenesis; GO:0001649 osteoblast differentiation; GO:0097659 nucleic acid-templated transcription; GO:0048869 cellular developmental process; GO:0044699 single-organism process; GO:0009058 biosynthetic process; GO:0044237 cellular metabolic process; GO:2001141 regulation of RNA biosynthetic process; GO:0008152 metabolic process; GO:0034724 DNA replication-independen…	GO:0043229 intracellular organelle; GO:0043232 intracellular non-membrane-bounded organelle; GO:0044446 intracellular organelle part; GO:0032991 macromolecular complex; GO:0031981 nuclear lumen; GO:0044424 intracellular part; GO:0005623 cell; GO:0044422 organelle part; GO:0044427 chromosomal part; GO:0043228 non-membrane-bounded organelle; GO:0043231 intracellular membrane-bounded organelle; GO:0…	GO:0042393 histone binding; GO:0005515 protein binding; GO:0003682 chromatin binding; GO:0005488 binding;	K10753	ASF1; histone chaperone ASF1
Q9CWG8	"Protein arginine methyltransferase NDUFAF7, mitochondrial OS=Mus musculus OX=10090 GN=Ndufaf7"	1.306	Up	0.0037779	Ndufaf7	48.384	42.606	16.5	6	7	6	mitochondria	GO:0044085 cellular component biogenesis; GO:0009116 nucleoside metabolic process; GO:0042278 purine nucleoside metabolic process; GO:0035247 peptidyl-arginine omega-N-methylation; GO:0009167 purine ribonucleoside monophosphate metabolic process; GO:0009117 nucleotide metabolic process; GO:0044699 single-organism process; GO:0018195 peptidyl-arginine modification; GO:0044237 cellular metabolic pr…	GO:0043226 organelle; GO:0043231 intracellular membrane-bounded organelle; GO:0043229 intracellular organelle; GO:0005615 extracellular space; GO:0044421 extracellular region part; GO:0044464 cell part; GO:0005622 intracellular; GO:0005737 cytoplasm; GO:0044424 intracellular part; GO:0005623 cell; GO:0043227 membrane-bounded organelle; GO:0005576 extracellular region; GO:0005739 mitochondrion; GO…	GO:0008757 S-adenosylmethionine-dependent methyltransferase activity; GO:0016273 arginine N-methyltransferase activity; GO:0008168 methyltransferase activity; GO:0008276 protein methyltransferase activity; GO:0003824 catalytic activity; GO:0016274 protein-arginine N-methyltransferase activity; GO:0005488 binding; GO:0016741 transferase activity, transferring one-carbon groups; GO:0005515 protein …	K18164	NDUFAF7; NADH dehydrogenase [ubiquinone] 1 alpha subcomplex assembly factor 7	mmu04714 Thermogenesis - Mus musculus (mouse);	IPR029063;	S-adenosyl-L-methionine-dependent methyltransferase;
P53996	Cellular nucleic acid-binding protein OS=Mus musculus OX=10090 GN=Cnbp	0.528	Down	0.0039352	Cnbp	19.592	39.539	38.8	7	12	7	extracellular	GO:0097659 nucleic acid-templated transcription; GO:0009891 positive regulation of biosynthetic process; GO:0009058 biosynthetic process; GO:0044237 cellular metabolic process; GO:0051253 negative regulation of RNA metabolic process; GO:2001141 regulation of RNA biosynthetic process; GO:0008152 metabolic process; GO:0009893 positive regulation of metabolic process; GO:0051173 positive regulation …	GO:0043226 organelle; GO:0043231 intracellular membrane-bounded organelle; GO:0043229 intracellular organelle; GO:0005634 nucleus; GO:0005783 endoplasmic reticulum; GO:0044464 cell part; GO:0005622 intracellular; GO:0005737 cytoplasm; GO:0012505 endomembrane system; GO:0044424 intracellular part; GO:0005829 cytosol; GO:0043227 membrane-bounded organelle; GO:0005623 cell; GO:0044444 cytoplasmic pa…	GO:0000981 RNA polymerase II transcription factor activity, sequence-specific DNA binding; GO:0003677 DNA binding; GO:0003723 RNA binding; GO:0000976 transcription regulatory region sequence-specific DNA binding; GO:0003690 double-stranded DNA binding; GO:1990837 sequence-specific double-stranded DNA binding; GO:0001012 RNA polymerase II regulatory region DNA binding; GO:0043167 ion binding; GO:0…	K09250	CNBP; cellular nucleic acid-binding protein		IPR001878;	Zinc finger, CCHC-type;
Q8C6M1	Ubiquitin carboxyl-terminal hydrolase 20 OS=Mus musculus OX=10090 GN=Usp20	1.288	Up	0.0039444	Usp20	102.14	1.5963	1.3	1	1	1	nucleus	GO:0050794 regulation of cellular process; GO:0070646 protein modification by small protein removal; GO:0051603 proteolysis involved in cellular protein catabolic process; GO:0044257 cellular protein catabolic process; GO:0023051 regulation of signaling; GO:0044267 cellular protein metabolic process; GO:0016579 protein deubiquitination; GO:0044237 cellular metabolic process; GO:0070536 protein K6…	GO:0043229 intracellular organelle; GO:0043232 intracellular non-membrane-bounded organelle; GO:0044430 cytoskeletal part; GO:0044446 intracellular organelle part; GO:0005737 cytoplasm; GO:0044424 intracellular part; GO:0005623 cell; GO:0044422 organelle part; GO:0043228 non-membrane-bounded organelle; GO:0043226 organelle; GO:0005856 cytoskeleton; GO:0005815 microtubule organizing center; GO:001…	GO:0004843 thiol-dependent ubiquitin-specific protease activity; GO:0008233 peptidase activity; GO:0005102 receptor binding; GO:0043167 ion binding; GO:0019783 ubiquitin-like protein-specific protease activity; GO:0005515 protein binding; GO:0008234 cysteine-type peptidase activity; GO:0016787 hydrolase activity; GO:0008270 zinc ion binding; GO:0004175 endopeptidase activity; GO:0036459 thiol-dep…	K11848	USP20_33; ubiquitin carboxyl-terminal hydrolase 20/33 [EC:3.4.19.12]		IPR001607; IPR013083; IPR006615; IPR028889; IPR001394;	Zinc finger, UBP-type; Zinc finger, RING/FYVE/PHD-type; Peptidase C19, ubiquitin-specific peptidase, DUSP domain; Ubiquitin specific protease domain; Peptidase C19, ubiquitin carboxyl-terminal hydrolase;
P68134	"Actin, alpha skeletal muscle OS=Mus musculus OX=10090 GN=Acta1"	0.819	Down	0.0039819	Acta1	42.051	9.9483	31.8	14	131	1	cytoskeleton	GO:0044085 cellular component biogenesis; GO:0003012 muscle system process; GO:0090130 tissue migration; GO:0014902 myotube differentiation; GO:0048747 muscle fiber development; GO:0048869 cellular developmental process; GO:0032989 cellular component morphogenesis; GO:0044699 single-organism process; GO:0009605 response to external stimulus; GO:0030036 actin cytoskeleton organization; GO:0048729 …	GO:0005615 extracellular space; GO:0044421 extracellular region part; GO:0030016 myofibril; GO:0031982 vesicle; GO:0005737 cytoplasm; GO:0032991 macromolecular complex; GO:0099512 supramolecular fiber; GO:0044424 intracellular part; GO:0098858 actin-based cell projection; GO:0099080 supramolecular complex; GO:0005623 cell; GO:0032432 actin filament bundle; GO:0044422 organelle part; GO:0043228 no…	GO:0005524 ATP binding; GO:1901265 nucleoside phosphate binding; GO:0001882 nucleoside binding; GO:0043167 ion binding; GO:0005515 protein binding; GO:0000166 nucleotide binding; GO:0097159 organic cyclic compound binding; GO:1901363 heterocyclic compound binding; GO:0032549 ribonucleoside binding; GO:0097367 carbohydrate derivative binding; GO:0032553 ribonucleotide binding; GO:0005488 binding; …	K10354	ACTA1; actin, alpha skeletal muscle
Q8R2U2	Nucleolus and neural progenitor protein OS=Mus musculus OX=10090 GN=Nepro	1.335	Up	0.004004	Nepro	63.393	3.3209	5	3	3	3	plasma membrane	GO:0050794 regulation of cellular process; GO:0044707 single-multicellular organism process; GO:0051093 negative regulation of developmental process; GO:0045747 positive regulation of Notch signaling pathway; GO:0023051 regulation of signaling; GO:0048869 cellular developmental process; GO:0051241 negative regulation of multicellular organismal process; GO:0044699 single-organism process; GO:0022…	GO:0043229 intracellular organelle; GO:0043232 intracellular non-membrane-bounded organelle; GO:0044446 intracellular organelle part; GO:0031981 nuclear lumen; GO:0044424 intracellular part; GO:0005730 nucleolus; GO:0005623 cell; GO:0044422 organelle part; GO:0043228 non-membrane-bounded organelle; GO:0043231 intracellular membrane-bounded organelle; GO:0043226 organelle; GO:0031974 membrane-encl…					IPR027951;	Domain of unknown function DUF4477;
Q8BUL5	Kelch-like protein 7 OS=Mus musculus OX=10090 GN=Klhl7	1.386	Up	0.0040367	Klhl7	65.937	6.0669	5.5	3	3	3	nucleus	GO:0008152 metabolic process; GO:0032446 protein modification by small protein conjugation; GO:0016567 protein ubiquitination; GO:0044260 cellular macromolecule metabolic process; GO:0044267 cellular protein metabolic process; GO:0006464 cellular protein modification process; GO:0043170 macromolecule metabolic process; GO:0019538 protein metabolic process; GO:0070647 protein modification by small…	GO:0016020 membrane; GO:0071944 cell periphery; GO:0005737 cytoplasm; GO:0032991 macromolecular complex; GO:0044424 intracellular part; GO:0005623 cell; GO:0044422 organelle part; GO:0043228 non-membrane-bounded organelle; GO:0031974 membrane-enclosed lumen; GO:1902494 catalytic complex; GO:0005654 nucleoplasm; GO:0070013 intracellular organelle lumen; GO:0044464 cell part; GO:0005622 intracellul…	GO:0005515 protein binding; GO:0042802 identical protein binding; GO:0042803 protein homodimerization activity; GO:0005488 binding; GO:0046983 protein dimerization activity;	K10445	KLHL7; kelch-like protein 7		IPR011333; IPR011705; IPR000210; IPR015915;	SKP1/BTB/POZ domain; BTB/Kelch-associated; BTB/POZ domain; Kelch-type beta propeller;
A2AM29	Protein AF-9 OS=Mus musculus OX=10090 GN=Mllt3	2.35	Up	0.0040386	Mllt3	63.375	-2	1.8	1	1	1	nucleus	GO:0009968 negative regulation of signal transduction; GO:0035282 segmentation; GO:0097659 nucleic acid-templated transcription; GO:0023051 regulation of signaling; GO:0090090 negative regulation of canonical Wnt signaling pathway; GO:0044699 single-organism process; GO:0009058 biosynthetic process; GO:2000050 regulation of non-canonical Wnt signaling pathway; GO:0044237 cellular metabolic proces…	GO:0043229 intracellular organelle; GO:0044421 extracellular region part; GO:0044446 intracellular organelle part; GO:0031982 vesicle; GO:0032991 macromolecular complex; GO:0031981 nuclear lumen; GO:0044424 intracellular part; GO:0005623 cell; GO:0005576 extracellular region; GO:0044422 organelle part; GO:0031974 membrane-enclosed lumen; GO:0043226 organelle; GO:0070062 extracellular exosome; GO:…	GO:0005515 protein binding; GO:0005488 binding;	K15187	MLLT1_3, ENL, AF9; YEATS domain-containing protein 1/3	mmu05202 Transcriptional misregulation in cancer - Mus musculus (mouse);
Q9WUU7	Cathepsin Z OS=Mus musculus OX=10090 GN=Ctsz	0.765	Down	0.0041399	Ctsz	33.996	13.828	12.4	3	4	3	extracellular	GO:0044707 single-multicellular organism process; GO:0002009 morphogenesis of an epithelium; GO:0060425 lung morphogenesis; GO:0051603 proteolysis involved in cellular protein catabolic process; GO:0044257 cellular protein catabolic process; GO:0030323 respiratory tube development; GO:0044267 cellular protein metabolic process; GO:0044699 single-organism process; GO:0044237 cellular metabolic pro…	GO:0043229 intracellular organelle; GO:0005615 extracellular space; GO:0005783 endoplasmic reticulum; GO:0044421 extracellular region part; GO:0005737 cytoplasm; GO:0031982 vesicle; GO:0012505 endomembrane system; GO:0044424 intracellular part; GO:0005623 cell; GO:0005576 extracellular region; GO:0043226 organelle; GO:0070062 extracellular exosome; GO:0043231 intracellular membrane-bounded organe…	GO:0004175 endopeptidase activity; GO:0070011 peptidase activity, acting on L-amino acid peptides; GO:0008234 cysteine-type peptidase activity; GO:0008233 peptidase activity; GO:0016787 hydrolase activity; GO:0004197 cysteine-type endopeptidase activity; GO:0003824 catalytic activity;	K08568	CTSZ; cathepsin X [EC:3.4.18.1]	mmu04142 Lysosome - Mus musculus (mouse); mmu04210 Apoptosis - Mus musculus (mouse);	IPR000668;	Peptidase C1A, papain C-terminal;
Q9CR86	Calcium-regulated heat stable protein 1 OS=Mus musculus OX=10090 GN=Carhsp1	0.767	Down	0.0042167	Carhsp1	16.062	1.8282	5.4	1	2	1	cytoplasm,nucleus	GO:0050794 regulation of cellular process; GO:0010468 regulation of gene expression; GO:0065008 regulation of biological quality; GO:0006355 regulation of transcription, DNA-templated; GO:0031326 regulation of cellular biosynthetic process; GO:0080090 regulation of primary metabolic process; GO:0010608 posttranscriptional regulation of gene expression; GO:0060255 regulation of macromolecule metab…	GO:0043229 intracellular organelle; GO:0044421 extracellular region part; GO:0043232 intracellular non-membrane-bounded organelle; GO:0000932 P-body; GO:0005737 cytoplasm; GO:0031982 vesicle; GO:0032991 macromolecular complex; GO:0045495 pole plasm; GO:0044424 intracellular part; GO:0005829 cytosol; GO:0005623 cell; GO:0005576 extracellular region; GO:0043186 P granule; GO:0036464 cytoplasmic rib…	GO:0097159 organic cyclic compound binding; GO:1901363 heterocyclic compound binding; GO:0003729 mRNA binding; GO:0003677 DNA binding; GO:0003723 RNA binding; GO:0003730 mRNA 3'-UTR binding; GO:0005488 binding; GO:0003676 nucleic acid binding; GO:0005515 protein binding;				IPR011129; IPR012340; IPR002059;	Cold shock domain; Nucleic acid-binding, OB-fold; Cold-shock protein, DNA-binding;
Q5IRJ6	Zinc transporter 9 OS=Mus musculus OX=10090 GN=Slc30a9	1.226	Up	0.0043001	Slc30a9	62.875	16.032	8.8	4	5	4	plasma membrane	GO:0097659 nucleic acid-templated transcription; GO:0009891 positive regulation of biosynthetic process; GO:0009058 biosynthetic process; GO:0044237 cellular metabolic process; GO:0051234 establishment of localization; GO:0000041 transition metal ion transport; GO:2001141 regulation of RNA biosynthetic process; GO:0008152 metabolic process; GO:0009893 positive regulation of metabolic process; GO:…	GO:0043229 intracellular organelle; GO:0016020 membrane; GO:0043232 intracellular non-membrane-bounded organelle; GO:0005737 cytoplasm; GO:0031224 intrinsic component of membrane; GO:0044424 intracellular part; GO:0005623 cell; GO:0016021 integral component of membrane; GO:0043228 non-membrane-bounded organelle; GO:0043226 organelle; GO:0005856 cytoskeleton; GO:0043231 intracellular membrane-boun…	GO:0015075 ion transmembrane transporter activity; GO:0005102 receptor binding; GO:0022892 substrate-specific transporter activity; GO:0005515 protein binding; GO:0003682 chromatin binding; GO:0003712 transcription cofactor activity; GO:0022891 substrate-specific transmembrane transporter activity; GO:0030374 ligand-dependent nuclear receptor transcription coactivator activity; GO:0005488 binding…	K14696	SLC30A9, ZNT9; solute carrier family 30 (zinc transporter), member 9		IPR009061; IPR027469; IPR022656;	Putative DNA-binding domain; Cation efflux protein transmembrane domain; XPA C- terminal;
Q61712	DnaJ homolog subfamily C member 1 OS=Mus musculus OX=10090 GN=Dnajc1	1.313	Up	0.0043633	Dnajc1	63.869	10.322	7.1	3	3	3	plasma membrane	GO:0050794 regulation of cellular process; GO:0010468 regulation of gene expression; GO:0031326 regulation of cellular biosynthetic process; GO:0080090 regulation of primary metabolic process; GO:0051049 regulation of transport; GO:0060255 regulation of macromolecule metabolic process; GO:0010608 posttranscriptional regulation of gene expression; GO:0051046 regulation of secretion; GO:0010556 reg…	GO:0016020 membrane; GO:0042175 nuclear outer membrane-endoplasmic reticulum membrane network; GO:0005783 endoplasmic reticulum; GO:0031090 organelle membrane; GO:0071944 cell periphery; GO:0005737 cytoplasm; GO:0031224 intrinsic component of membrane; GO:0044424 intracellular part; GO:0005623 cell; GO:0044422 organelle part; GO:0031974 membrane-enclosed lumen; GO:0031965 nuclear membrane; GO:007…	GO:0043022 ribosome binding; GO:0097159 organic cyclic compound binding; GO:1901363 heterocyclic compound binding; GO:0003677 DNA binding; GO:0051087 chaperone binding; GO:0005488 binding; GO:0044877 macromolecular complex binding; GO:0003676 nucleic acid binding; GO:0005515 protein binding; GO:0043021 ribonucleoprotein complex binding;	K09521	DNAJC1; DnaJ homolog subfamily C member 1	mmu04141 Protein processing in endoplasmic reticulum - Mus musculus (mouse);	IPR001005; IPR009057; IPR001623; IPR017884; IPR017877;	SANT/Myb domain; Homeobox domain-like; DnaJ domain; SANT domain; Myb-like domain;
Q6P1F6	Serine/threonine-protein phosphatase 2A 55 kDa regulatory subunit B alpha isoform OS=Mus musculus OX=10090 GN=Ppp2r2a	1.216	Up	0.004364	Ppp2r2a	51.691	41.934	25.3	9	10	5	cytoplasm	GO:0044267 cellular protein metabolic process; GO:0043279 response to alkaloid; GO:0044699 single-organism process; GO:0050896 response to stimulus; GO:0044237 cellular metabolic process; GO:0006796 phosphate-containing compound metabolic process; GO:0071704 organic substance metabolic process; GO:0008152 metabolic process; GO:0070262 peptidyl-serine dephosphorylation; GO:0014072 response to isoq…	GO:1902494 catalytic complex; GO:0044464 cell part; GO:0005622 intracellular; GO:0005737 cytoplasm; GO:0032991 macromolecular complex; GO:0008287 protein serine/threonine phosphatase complex; GO:0044424 intracellular part; GO:0005829 cytosol; GO:0005623 cell; GO:1903293 phosphatase complex; GO:0000159 protein phosphatase type 2A complex; GO:0044444 cytoplasmic part;	GO:0019903 protein phosphatase binding; GO:0004722 protein serine/threonine phosphatase activity; GO:0016791 phosphatase activity; GO:0019888 protein phosphatase regulator activity; GO:0044877 macromolecular complex binding; GO:0048156 tau protein binding; GO:0005515 protein binding; GO:0016787 hydrolase activity; GO:0004721 phosphoprotein phosphatase activity; GO:0098772 molecular function regul…	K04354	PPP2R2; serine/threonine-protein phosphatase 2A regulatory subunit B	mmu03015 mRNA surveillance pathway - Mus musculus (mouse); mmu04071 Sphingolipid signaling pathway - Mus musculus (mouse); mmu04151 PI3K-Akt signaling pathway - Mus musculus (mouse); mmu04152 AMPK signaling pathway - Mus musculus (mouse); mmu04261 Adrenergic signaling in cardiomyocytes - Mus musculus (mouse); mmu04390 Hippo signaling pathway - Mus musculus (mouse); mmu04530 Tight junction - Mus m…	IPR017986; IPR015943;	WD40-repeat-containing domain; WD40/YVTN repeat-like-containing domain;
Q91VY9	Zinc finger protein 622 OS=Mus musculus OX=10090 GN=Znf622	1.224	Up	0.0043805	Znf622	53.451	5.1499	4.8	2	2	2	nucleus	GO:0044700 single organism signaling; GO:0044085 cellular component biogenesis; GO:0046330 positive regulation of JNK cascade; GO:0022613 ribonucleoprotein complex biogenesis; GO:0010941 regulation of cell death; GO:0032872 regulation of stress-activated MAPK cascade; GO:0032270 positive regulation of cellular protein metabolic process; GO:0023051 regulation of signaling; GO:1902533 positive regu…	GO:0005737 cytoplasm; GO:0032991 macromolecular complex; GO:0044424 intracellular part; GO:0005623 cell; GO:0044422 organelle part; GO:0030684 preribosome; GO:0043228 non-membrane-bounded organelle; GO:0031974 membrane-enclosed lumen; GO:0070013 intracellular organelle lumen; GO:0005622 intracellular; GO:0044391 ribosomal subunit; GO:0044464 cell part; GO:0030687 preribosome, large subunit precur…	GO:0097159 organic cyclic compound binding; GO:1901363 heterocyclic compound binding; GO:0003723 RNA binding; GO:0046914 transition metal ion binding; GO:0005488 binding; GO:0043167 ion binding; GO:0003676 nucleic acid binding; GO:0046872 metal ion binding; GO:0043169 cation binding; GO:0008270 zinc ion binding;	K14816	REI1; pre-60S factor REI1		IPR015880; IPR003604; IPR007087;	Zinc finger, C2H2-like; Zinc finger, U1-type; Zinc finger, C2H2;
Q3UVG3	Protein FAM91A1 OS=Mus musculus OX=10090 GN=Fam91a1	0.807	Down	0.0044184	Fam91a1	93.462	19.597	6	5	6	5	cytoplasm							IPR028097; IPR028091;	FAM91, C-terminal domain; FAM91, N-terminal domain;
Q9CWT6	Probable ATP-dependent RNA helicase DDX28 OS=Mus musculus OX=10090 GN=Ddx28	1.518	Up	0.0045387	Ddx28	59.514	20.929	14.3	6	6	6	extracellular	GO:0044085 cellular component biogenesis; GO:0016043 cellular component organization; GO:0022613 ribonucleoprotein complex biogenesis; GO:0006725 cellular aromatic compound metabolic process; GO:0022618 ribonucleoprotein complex assembly; GO:0044237 cellular metabolic process; GO:0061668 mitochondrial ribosome assembly; GO:0042273 ribosomal large subunit biogenesis; GO:0071704 organic substance m…	GO:0005737 cytoplasm; GO:0032991 macromolecular complex; GO:0044424 intracellular part; GO:0005623 cell; GO:0044422 organelle part; GO:0043228 non-membrane-bounded organelle; GO:0031974 membrane-enclosed lumen; GO:0070013 intracellular organelle lumen; GO:0044464 cell part; GO:0005622 intracellular; GO:0043227 membrane-bounded organelle; GO:0043233 organelle lumen; GO:0043229 intracellular organe…	GO:1901265 nucleoside phosphate binding; GO:0008026 ATP-dependent helicase activity; GO:0016817 hydrolase activity, acting on acid anhydrides; GO:0016787 hydrolase activity; GO:0016887 ATPase activity; GO:1901363 heterocyclic compound binding; GO:0097159 organic cyclic compound binding; GO:0016462 pyrophosphatase activity; GO:0003824 catalytic activity; GO:0032553 ribonucleotide binding; GO:00054…	K20096	DDX28; ATP-dependent RNA helicase DDX28 [EC:3.6.4.13]		IPR011545; IPR014014; IPR027417; IPR014001; IPR001650;	DEAD/DEAH box helicase domain; RNA helicase, DEAD-box type, Q motif; P-loop containing nucleoside triphosphate hydrolase; Helicase superfamily 1/2, ATP-binding domain; Helicase, C-terminal;
Q6PZD9	CCAAT/enhancer-binding protein epsilon OS=Mus musculus OX=10090 GN=Cebpe	1.329	Up	0.0045413	Cebpe	30.616	1.81	3.2	1	3	1	nucleus	GO:0097659 nucleic acid-templated transcription; GO:0048869 cellular developmental process; GO:0009891 positive regulation of biosynthetic process; GO:0098542 defense response to other organism; GO:0044699 single-organism process; GO:0009058 biosynthetic process; GO:0044237 cellular metabolic process; GO:0051234 establishment of localization; GO:0006909 phagocytosis; GO:0009607 response to biotic…	GO:0031974 membrane-enclosed lumen; GO:0043226 organelle; GO:0043231 intracellular membrane-bounded organelle; GO:0043229 intracellular organelle; GO:0005654 nucleoplasm; GO:0005634 nucleus; GO:0070013 intracellular organelle lumen; GO:0044464 cell part; GO:0005622 intracellular; GO:0044446 intracellular organelle part; GO:0031981 nuclear lumen; GO:0044424 intracellular part; GO:0043227 membrane-…	GO:0000981 RNA polymerase II transcription factor activity, sequence-specific DNA binding; GO:0001228 transcriptional activator activity, RNA polymerase II transcription regulatory region sequence-specific binding; GO:0003677 DNA binding; GO:0046982 protein heterodimerization activity; GO:0000976 transcription regulatory region sequence-specific DNA binding; GO:0001077 transcriptional activator a…	K10051	CEBPE; CCAAT/enhancer binding protein (C/EBP), epsilon	mmu05202 Transcriptional misregulation in cancer - Mus musculus (mouse); mmu05221 Acute myeloid leukemia - Mus musculus (mouse);	IPR004827;	Basic-leucine zipper domain;
P56395	Cytochrome b5 OS=Mus musculus OX=10090 GN=Cyb5a	0.735	Down	0.0046013	Cyb5a	15.241	17.526	25.4	3	6	3	cytoplasm	GO:0055114 oxidation-reduction process; GO:0044281 small molecule metabolic process; GO:0044763 single-organism cellular process; GO:0044699 single-organism process; GO:0044255 cellular lipid metabolic process; GO:0006631 fatty acid metabolic process; GO:0050896 response to stimulus; GO:0044238 primary metabolic process; GO:0044237 cellular metabolic process; GO:0010038 response to metal ion; GO:…	GO:0043229 intracellular organelle; GO:0016020 membrane; GO:0042175 nuclear outer membrane-endoplasmic reticulum membrane network; GO:0044421 extracellular region part; GO:0005783 endoplasmic reticulum; GO:0031090 organelle membrane; GO:0044446 intracellular organelle part; GO:0031982 vesicle; GO:0005737 cytoplasm; GO:0031224 intrinsic component of membrane; GO:0012505 endomembrane system; GO:004…	GO:0097159 organic cyclic compound binding; GO:1901363 heterocyclic compound binding; GO:0020037 heme binding; GO:0004768 stearoyl-CoA 9-desaturase activity; GO:0003824 catalytic activity; GO:0005488 binding; GO:0016215 acyl-CoA desaturase activity; GO:0043167 ion binding; GO:0016717 oxidoreductase activity, acting on paired donors, with oxidation of a pair of donors resulting in the reduction of…				IPR001199;	Cytochrome b5-like heme/steroid binding domain;
Q9D0R8	Protein LSM12 homolog OS=Mus musculus OX=10090 GN=Lsm12	1.201	Up	0.004622	Lsm12	21.701	8.9004	11.8	2	3	2	cytoplasm,nucleus							IPR019181;	Anticodon-binding domain;
Q91YI6	Poly(A) RNA polymerase GLD2 OS=Mus musculus OX=10090 GN=Tent2	1.873	Up	0.0046607	Tent2	55.933	2.4931	2.9	1	1	1	nucleus	GO:0021766 hippocampus development; GO:0007420 brain development; GO:0048869 cellular developmental process; GO:0022008 neurogenesis; GO:0044699 single-organism process; GO:0009646 response to absence of light; GO:0021761 limbic system development; GO:0044237 cellular metabolic process; GO:0021537 telencephalon development; GO:0008152 metabolic process; GO:1901361 organic cyclic compound cataboli…	GO:0043226 organelle; GO:0043231 intracellular membrane-bounded organelle; GO:0043229 intracellular organelle; GO:0005634 nucleus; GO:0044464 cell part; GO:0005622 intracellular; GO:0005737 cytoplasm; GO:0044424 intracellular part; GO:0043227 membrane-bounded organelle; GO:0005623 cell; GO:0005829 cytosol; GO:0044444 cytoplasmic part;	GO:0005524 ATP binding; GO:1901265 nucleoside phosphate binding; GO:0001882 nucleoside binding; GO:0043167 ion binding; GO:0005515 protein binding; GO:0000166 nucleotide binding; GO:0070566 adenylyltransferase activity; GO:0097159 organic cyclic compound binding; GO:1901363 heterocyclic compound binding; GO:0004652 polynucleotide adenylyltransferase activity; GO:0032549 ribonucleoside binding; GO…	K14079	PAPD4, GLD2; poly(A) RNA polymerase GLD2 [EC:2.7.7.19]		IPR002058;	PAP/25A-associated;
Q9JLT4	"Thioredoxin reductase 2, mitochondrial OS=Mus musculus OX=10090 GN=Txnrd2"	0.784	Down	0.0048402	Txnrd2	56.602	3.9468	3.8	2	2	2	mitochondria	GO:0050794 regulation of cellular process; GO:0072359 circulatory system development; GO:0044707 single-multicellular organism process; GO:0065008 regulation of biological quality; GO:0045454 cell redox homeostasis; GO:1901700 response to oxygen-containing compound; GO:0044699 single-organism process; GO:0050896 response to stimulus; GO:0042592 homeostatic process; GO:0008152 metabolic process; G…	GO:0043226 organelle; GO:0043231 intracellular membrane-bounded organelle; GO:0043229 intracellular organelle; GO:0044464 cell part; GO:0005622 intracellular; GO:0005737 cytoplasm; GO:0044424 intracellular part; GO:0043227 membrane-bounded organelle; GO:0005829 cytosol; GO:0005623 cell; GO:0005739 mitochondrion; GO:0044444 cytoplasmic part;	GO:0016651 oxidoreductase activity, acting on NAD(P)H; GO:1901265 nucleoside phosphate binding; GO:0050660 flavin adenine dinucleotide binding; GO:0004791 thioredoxin-disulfide reductase activity; GO:0043167 ion binding; GO:0016209 antioxidant activity; GO:0005515 protein binding; GO:0000166 nucleotide binding; GO:0016668 oxidoreductase activity, acting on a sulfur group of donors, NAD(P) as acce…	K22182	TXNRD; thioredoxin reductase (NADPH) [EC:1.8.1.9]	mmu00450 Selenocompound metabolism - Mus musculus (mouse); mmu05200 Pathways in cancer - Mus musculus (mouse); mmu05225 Hepatocellular carcinoma - Mus musculus (mouse);	IPR016156; IPR004099; IPR023753;	FAD/NAD-linked reductase, dimerisation domain; Pyridine nucleotide-disulphide oxidoreductase, dimerisation domain; FAD/NAD(P)-binding domain;
Q3U3W5	Protein arginine N-methyltransferase 9 OS=Mus musculus OX=10090 GN=Prmt9	1.329	Up	0.0048448	Prmt9	94.219	6.1458	2.7	2	2	2	nucleus	GO:0044267 cellular protein metabolic process; GO:0044238 primary metabolic process; GO:0044237 cellular metabolic process; GO:0032259 methylation; GO:0071704 organic substance metabolic process; GO:0008152 metabolic process; GO:0008213 protein alkylation; GO:0006479 protein methylation; GO:0043414 macromolecule methylation; GO:0044260 cellular macromolecule metabolic process; GO:0006464 cellular…		GO:0016741 transferase activity, transferring one-carbon groups; GO:0005515 protein binding; GO:0008168 methyltransferase activity; GO:0003824 catalytic activity; GO:0016740 transferase activity; GO:0005488 binding;	K19737	PRMT9; type II protein arginine methyltransferase [EC:2.1.1.320]		IPR011990; IPR029063; IPR013026;	Tetratricopeptide-like helical domain; S-adenosyl-L-methionine-dependent methyltransferase; Tetratricopeptide repeat-containing domain;
Q6PHN1	Coiled-coil domain-containing protein 57 OS=Mus musculus OX=10090 GN=Ccdc57	1.313	Up	0.0048817	Ccdc57	116.19	2.3688	2.2	2	3	2	cytoplasm
Q8BGS0	Protein MAK16 homolog OS=Mus musculus OX=10090 GN=Mak16	0.724	Down	0.0048825	Mak16	35.185	44.071	23	5	8	5	nucleus	GO:0016072 rRNA metabolic process; GO:0006396 RNA processing; GO:0034470 ncRNA processing; GO:0044085 cellular component biogenesis; GO:0022613 ribonucleoprotein complex biogenesis; GO:0006725 cellular aromatic compound metabolic process; GO:0006807 nitrogen compound metabolic process; GO:0042254 ribosome biogenesis; GO:1901360 organic cyclic compound metabolic process; GO:0000460 maturation of 5…	GO:0043229 intracellular organelle; GO:0043232 intracellular non-membrane-bounded organelle; GO:0044446 intracellular organelle part; GO:0032991 macromolecular complex; GO:0031981 nuclear lumen; GO:0044424 intracellular part; GO:0005730 nucleolus; GO:0005623 cell; GO:0044422 organelle part; GO:0030684 preribosome; GO:0043228 non-membrane-bounded organelle; GO:0043226 organelle; GO:0043231 intrace…	GO:0097159 organic cyclic compound binding; GO:1901363 heterocyclic compound binding; GO:0003723 RNA binding; GO:0005488 binding; GO:0003676 nucleic acid binding;	K14831	MAK16; protein MAK16		IPR029004;	Ribosomal L28e/Mak16;
O88329	Unconventional myosin-Ia OS=Mus musculus OX=10090 GN=Myo1a	1.348	Up	0.0049607	Myo1a	118.69	-2	3.2	3	5	1	cytoplasm	GO:0044085 cellular component biogenesis; GO:0051640 organelle localization; GO:0016043 cellular component organization; GO:0007600 sensory perception; GO:0003008 system process; GO:0044763 single-organism cellular process; GO:0044699 single-organism process; GO:0032501 multicellular organismal process; GO:0050877 neurological system process; GO:0030031 cell projection assembly; GO:0051641 cellul…	GO:0016323 basolateral plasma membrane; GO:0016020 membrane; GO:0098862 cluster of actin-based cell projections; GO:0005938 cell cortex; GO:0005903 brush border; GO:0016324 apical plasma membrane; GO:0098857 membrane microdomain; GO:0071944 cell periphery; GO:0099568 cytoplasmic region; GO:0005737 cytoplasm; GO:0030863 cortical cytoskeleton; GO:0032991 macromolecular complex; GO:0099512 supramole…	GO:0051015 actin filament binding; GO:0003774 motor activity; GO:1901265 nucleoside phosphate binding; GO:0016817 hydrolase activity, acting on acid anhydrides; GO:0016787 hydrolase activity; GO:0005515 protein binding; GO:0097159 organic cyclic compound binding; GO:1901363 heterocyclic compound binding; GO:0016462 pyrophosphatase activity; GO:0008092 cytoskeletal protein binding; GO:0003824 cata…	K10356	MYO1; myosin I		IPR010926; IPR027417; IPR001609;	Class I myosin tail homology domain; P-loop containing nucleoside triphosphate hydrolase; Myosin head, motor domain;
Q7TSG1	Centrosomal protein of 120 kDa OS=Mus musculus OX=10090 GN=Cep120	1.374	Up	0.0049804	Cep120	112.58	2.2496	1.2	1	1	1	cytoplasm	GO:0060491 regulation of cell projection assembly; GO:0007420 brain development; GO:0048869 cellular developmental process; GO:0051647 nucleus localization; GO:0044699 single-organism process; GO:0022008 neurogenesis; GO:0021987 cerebral cortex development; GO:0010564 regulation of cell cycle process; GO:1902115 regulation of organelle assembly; GO:0051130 positive regulation of cellular componen…	GO:0043229 intracellular organelle; GO:0044450 microtubule organizing center part; GO:0043232 intracellular non-membrane-bounded organelle; GO:0044430 cytoskeletal part; GO:0044446 intracellular organelle part; GO:0005737 cytoplasm; GO:0044424 intracellular part; GO:0005623 cell; GO:0044422 organelle part; GO:0043228 non-membrane-bounded organelle; GO:0043226 organelle; GO:0005856 cytoskeleton; G…	GO:0008022 protein C-terminus binding; GO:0005515 protein binding; GO:0005488 binding;	K16459	CEP120; centrosomal protein CEP120		IPR022136; IPR000008;	Domain of unknown function DUF3668; C2 domain;
Q6VN19	Ran-binding protein 10 OS=Mus musculus OX=10090 GN=Ranbp10	1.236	Up	0.0049998	Ranbp10	67.188	3.063	6.5	3	3	2	nucleus	GO:0016043 cellular component organization; GO:0043547 positive regulation of GTPase activity; GO:0007017 microtubule-based process; GO:0043085 positive regulation of catalytic activity; GO:0000226 microtubule cytoskeleton organization; GO:0051336 regulation of hydrolase activity; GO:0051345 positive regulation of hydrolase activity; GO:0006996 organelle organization; GO:0050790 regulation of cat…	GO:0043226 organelle; GO:0043231 intracellular membrane-bounded organelle; GO:0043229 intracellular organelle; GO:0005634 nucleus; GO:0044464 cell part; GO:0005622 intracellular; GO:0005737 cytoplasm; GO:0044424 intracellular part; GO:0043227 membrane-bounded organelle; GO:0005623 cell;	GO:0031267 small GTPase binding; GO:0008092 cytoskeletal protein binding; GO:0017016 Ras GTPase binding; GO:0005085 guanyl-nucleotide exchange factor activity; GO:0005488 binding; GO:0015631 tubulin binding; GO:0005087 Ran guanyl-nucleotide exchange factor activity; GO:0048487 beta-tubulin binding; GO:0008536 Ran GTPase binding; GO:0005088 Ras guanyl-nucleotide exchange factor activity; GO:000551…				IPR024964; IPR006595; IPR001870; IPR006594; IPR013144; IPR013320; IPR003877;	CTLH/CRA C-terminal to LisH motif domain; CTLH, C-terminal LisH motif; B30.2/SPRY domain; LIS1 homology motif; CRA domain; Concanavalin A-like lectin/glucanase domain; SPRY domain;
O88848	ADP-ribosylation factor-like protein 6 OS=Mus musculus OX=10090 GN=Arl6	1.3	Up	0.0051572	Arl6	20.959	5.7869	14.5	2	2	2	cytoplasm	GO:0044700 single organism signaling; GO:0044085 cellular component biogenesis; GO:0043413 macromolecule glycosylation; GO:0097499 protein localization to non-motile cilium; GO:0007166 cell surface receptor signaling pathway; GO:0060042 retina morphogenesis in camera-type eye; GO:0007420 brain development; GO:0010842 retina layer formation; GO:0048869 cellular developmental process; GO:0023051 re…	GO:0060170 ciliary membrane; GO:0016020 membrane; GO:0044421 extracellular region part; GO:0005874 microtubule; GO:0031090 organelle membrane; GO:0098796 membrane protein complex; GO:0071944 cell periphery; GO:0031982 vesicle; GO:0005737 cytoplasm; GO:0032991 macromolecular complex; GO:0099512 supramolecular fiber; GO:0044424 intracellular part; GO:0099080 supramolecular complex; GO:0005623 cell;…	GO:1901265 nucleoside phosphate binding; GO:0001882 nucleoside binding; GO:0043167 ion binding; GO:0005515 protein binding; GO:0000166 nucleotide binding; GO:0097159 organic cyclic compound binding; GO:1901363 heterocyclic compound binding; GO:0032549 ribonucleoside binding; GO:0097367 carbohydrate derivative binding; GO:0032553 ribonucleotide binding; GO:0005488 binding; GO:0005543 phospholipid …	K07951	ARL6, BBS3; ADP-ribosylation factor-like protein 6		IPR005225; IPR027417;	Small GTP-binding protein domain; P-loop containing nucleoside triphosphate hydrolase;
Q9EP72	ER membrane protein complex subunit 7 OS=Mus musculus OX=10090 GN=Emc7	0.782	Down	0.0052033	Emc7	26.31	16.466	19.5	4	5	4	plasma membrane		GO:0043229 intracellular organelle; GO:0016020 membrane; GO:0005783 endoplasmic reticulum; GO:0042175 nuclear outer membrane-endoplasmic reticulum membrane network; GO:0098796 membrane protein complex; GO:0005737 cytoplasm; GO:0044446 intracellular organelle part; GO:0012505 endomembrane system; GO:0032991 macromolecular complex; GO:0031224 intrinsic component of membrane; GO:0044424 intracellula…	GO:0030246 carbohydrate binding; GO:0005488 binding;				IPR014766; IPR013784; IPR019008;	Carboxypeptidase, regulatory domain; Carbohydrate-binding-like fold; Domain of unknown function DUF2012;
Q9WUA6	RAC-gamma serine/threonine-protein kinase OS=Mus musculus OX=10090 GN=Akt3	1.469	Up	0.0052356	Akt3	55.714	9.7907	19.4	6	8	2	cytoplasm	GO:0044700 single organism signaling; GO:0065008 regulation of biological quality; GO:0018209 peptidyl-serine modification; GO:0007420 brain development; GO:0023051 regulation of signaling; GO:1902533 positive regulation of intracellular signal transduction; GO:0044699 single-organism process; GO:0044237 cellular metabolic process; GO:0048871 multicellular organismal homeostasis; GO:0006796 phosp…	GO:0043226 organelle; GO:0043231 intracellular membrane-bounded organelle; GO:0043229 intracellular organelle; GO:0016020 membrane; GO:0005634 nucleus; GO:0071944 cell periphery; GO:0044464 cell part; GO:0005622 intracellular; GO:0005737 cytoplasm; GO:0044424 intracellular part; GO:0043227 membrane-bounded organelle; GO:0005623 cell; GO:0005886 plasma membrane;	GO:0005524 ATP binding; GO:1901265 nucleoside phosphate binding; GO:0016773 phosphotransferase activity, alcohol group as acceptor; GO:0001882 nucleoside binding; GO:0043167 ion binding; GO:0005515 protein binding; GO:0004672 protein kinase activity; GO:0000166 nucleotide binding; GO:0097159 organic cyclic compound binding; GO:1901363 heterocyclic compound binding; GO:0032549 ribonucleoside bindi…	K04456	AKT; RAC serine/threonine-protein kinase [EC:2.7.11.1]	mmu01521 EGFR tyrosine kinase inhibitor resistance - Mus musculus (mouse); mmu01522 Endocrine resistance - Mus musculus (mouse); mmu01524 Platinum drug resistance - Mus musculus (mouse); mmu04010 MAPK signaling pathway - Mus musculus (mouse); mmu04012 ErbB signaling pathway - Mus musculus (mouse); mmu04014 Ras signaling pathway - Mus musculus (mouse); mmu04015 Rap1 signaling pathway - Mus musculu…	IPR000719; IPR011993; IPR011009; IPR017892; IPR001849; IPR000961;	Protein kinase domain; PH domain-like; Protein kinase-like domain; Protein kinase, C-terminal; Pleckstrin homology domain; AGC-kinase, C-terminal;
Q3TZZ7	Extended synaptotagmin-2 OS=Mus musculus OX=10090 GN=Esyt2	1.245	Up	0.0053625	Esyt2	94.138	33.385	11.5	7	9	7	cytoplasm	GO:0006810 transport; GO:0022610 biological adhesion; GO:0006869 lipid transport; GO:1902578 single-organism localization; GO:0016192 vesicle-mediated transport; GO:0098609 cell-cell adhesion; GO:0007155 cell adhesion; GO:0044699 single-organism process; GO:0010876 lipid localization; GO:0071702 organic substance transport; GO:0006897 endocytosis; GO:0033036 macromolecule localization; GO:0051179…	GO:0016020 membrane; GO:0042175 nuclear outer membrane-endoplasmic reticulum membrane network; GO:0005783 endoplasmic reticulum; GO:0019898 extrinsic component of membrane; GO:0030054 cell junction; GO:0071944 cell periphery; GO:0005737 cytoplasm; GO:0031224 intrinsic component of membrane; GO:0044424 intracellular part; GO:0005913 cell-cell adherens junction; GO:0005887 integral component of pla…	GO:0005544 calcium-dependent phospholipid binding; GO:0070405 ammonium ion binding; GO:0043167 ion binding; GO:0005515 protein binding; GO:0098632 protein binding involved in cell-cell adhesion; GO:0050839 cell adhesion molecule binding; GO:0098641 cadherin binding involved in cell-cell adhesion; GO:0031210 phosphatidylcholine binding; GO:0050997 quaternary ammonium group binding; GO:0042802 iden…				IPR031468; IPR000008;	Synaptotagmin-like mitochondrial-lipid-binding domain; C2 domain;
O35450	FK506-binding protein-like OS=Mus musculus OX=10090 GN=Fkbpl	1.413	Up	0.005364	Fkbpl	38.301	2.6537	3.7	1	1	1	cytoplasm			GO:0005515 protein binding; GO:0005488 binding;	K20097	FKBPL; FK506-binding protein-like		IPR011990; IPR013026;	Tetratricopeptide-like helical domain; Tetratricopeptide repeat-containing domain;
Q99J10	Cytoplasmic tRNA 2-thiolation protein 1 OS=Mus musculus OX=10090 GN=Ctu1	1.299	Up	0.0053803	Ctu1	43.823	18.363	15.2	4	4	4	mitochondria	GO:0006396 RNA processing; GO:0034470 ncRNA processing; GO:0006725 cellular aromatic compound metabolic process; GO:1901360 organic cyclic compound metabolic process; GO:0006807 nitrogen compound metabolic process; GO:0034227 tRNA thio-modification; GO:0044238 primary metabolic process; GO:0009451 RNA modification; GO:0044237 cellular metabolic process; GO:0071704 organic substance metabolic proc…	GO:0043226 organelle; GO:0043231 intracellular membrane-bounded organelle; GO:0043229 intracellular organelle; GO:0044464 cell part; GO:0005622 intracellular; GO:0005737 cytoplasm; GO:0044424 intracellular part; GO:0043227 membrane-bounded organelle; GO:0005623 cell; GO:0005829 cytosol; GO:0005739 mitochondrion; GO:0044444 cytoplasmic part;	GO:0097159 organic cyclic compound binding; GO:1901363 heterocyclic compound binding; GO:0003723 RNA binding; GO:0003824 catalytic activity; GO:0000049 tRNA binding; GO:0005488 binding; GO:0003676 nucleic acid binding; GO:0016740 transferase activity;	K14168	CTU1, NCS6; cytoplasmic tRNA 2-thiolation protein 1 [EC:2.7.7.-]	mmu04122 Sulfur relay system - Mus musculus (mouse);	IPR014729; IPR032442; IPR011063;	Rossmann-like alpha/beta/alpha sandwich fold; Cytoplasmic tRNA 2-thiolation protein 1, C-terminal; tRNA(Ile)-lysidine/2-thiocytidine synthase, N-terminal;
Q3TDK6	Protein rogdi homolog OS=Mus musculus OX=10090 GN=Rogdi	1.406	Up	0.0053832	Rogdi	32.1	2.9482	6.6	1	1	1	cytoplasm	GO:0050794 regulation of cellular process; GO:0044707 single-multicellular organism process; GO:0042127 regulation of cell proliferation; GO:0007420 brain development; GO:0048869 cellular developmental process; GO:0022008 neurogenesis; GO:0044699 single-organism process; GO:0009653 anatomical structure morphogenesis; GO:0030154 cell differentiation; GO:0042475 odontogenesis of dentin-containing t…	GO:0043226 organelle; GO:0043231 intracellular membrane-bounded organelle; GO:0043229 intracellular organelle; GO:0005634 nucleus; GO:0005635 nuclear envelope; GO:0044464 cell part; GO:0005622 intracellular; GO:0031975 envelope; GO:0031967 organelle envelope; GO:0044446 intracellular organelle part; GO:0012505 endomembrane system; GO:0044424 intracellular part; GO:0043227 membrane-bounded organel…
P52623	Uridine-cytidine kinase 1 OS=Mus musculus OX=10090 GN=Uck1	1.473	Up	0.0053969	Uck1	31.068	5.8693	14.1	3	3	3	cytoplasm	GO:0046132 pyrimidine ribonucleoside biosynthetic process; GO:0009116 nucleoside metabolic process; GO:0009147 pyrimidine nucleoside triphosphate metabolic process; GO:0044206 UMP salvage; GO:0009130 pyrimidine nucleoside monophosphate biosynthetic process; GO:0009117 nucleotide metabolic process; GO:0032262 pyrimidine nucleotide salvage; GO:0044699 single-organism process; GO:0009058 biosyntheti…	GO:0044464 cell part; GO:0005622 intracellular; GO:0005737 cytoplasm; GO:0044424 intracellular part; GO:0005829 cytosol; GO:0005623 cell; GO:0044444 cytoplasmic part;	GO:0005524 ATP binding; GO:0019206 nucleoside kinase activity; GO:1901265 nucleoside phosphate binding; GO:0019205 nucleobase-containing compound kinase activity; GO:0001882 nucleoside binding; GO:0043167 ion binding; GO:0000166 nucleotide binding; GO:0097159 organic cyclic compound binding; GO:1901363 heterocyclic compound binding; GO:0032549 ribonucleoside binding; GO:0004849 uridine kinase act…	K00876	udk, UCK; uridine kinase [EC:2.7.1.48]	mmu00240 Pyrimidine metabolism - Mus musculus (mouse); mmu00983 Drug metabolism - other enzymes - Mus musculus (mouse); mmu01100 Metabolic pathways - Mus musculus (mouse);	IPR006083; IPR027417;	Phosphoribulokinase/uridine kinase; P-loop containing nucleoside triphosphate hydrolase;
Q9ERU3	Zinc finger protein 22 OS=Mus musculus OX=10090 GN=Znf22	0.653	Down	0.0055036	Znf22	27.294	10.704	19	4	5	4	nucleus	GO:0050794 regulation of cellular process; GO:0044707 single-multicellular organism process; GO:0006725 cellular aromatic compound metabolic process; GO:0097659 nucleic acid-templated transcription; GO:0060255 regulation of macromolecule metabolic process; GO:0019219 regulation of nucleobase-containing compound metabolic process; GO:0044699 single-organism process; GO:0009058 biosynthetic process…	GO:0043226 organelle; GO:0043231 intracellular membrane-bounded organelle; GO:0043229 intracellular organelle; GO:0005634 nucleus; GO:0044464 cell part; GO:0005622 intracellular; GO:0044424 intracellular part; GO:0043227 membrane-bounded organelle; GO:0005623 cell;	GO:0097159 organic cyclic compound binding; GO:1901363 heterocyclic compound binding; GO:0003677 DNA binding; GO:0005488 binding; GO:0003676 nucleic acid binding; GO:0043167 ion binding; GO:0043169 cation binding; GO:0046872 metal ion binding;				IPR015880; IPR007087; IPR013087;	Zinc finger, C2H2-like; Zinc finger, C2H2; Zinc finger C2H2-type/integrase DNA-binding domain;
Q8C863	E3 ubiquitin-protein ligase Itchy OS=Mus musculus OX=10090 GN=Itch	1.852	Up	0.0055043	Itch	98.992	9.5999	7.3	4	4	3	nucleus	GO:0044700 single organism signaling; GO:0002694 regulation of leukocyte activation; GO:0050672 negative regulation of lymphocyte proliferation; GO:0032872 regulation of stress-activated MAPK cascade; GO:0010941 regulation of cell death; GO:0032944 regulation of mononuclear cell proliferation; GO:0007166 cell surface receptor signaling pathway; GO:0098542 defense response to other organism; GO:00…	GO:0016020 membrane; GO:0044421 extracellular region part; GO:0005938 cell cortex; GO:0031410 cytoplasmic vesicle; GO:0071944 cell periphery; GO:0031982 vesicle; GO:0005737 cytoplasm; GO:0099568 cytoplasmic region; GO:0032991 macromolecular complex; GO:0044424 intracellular part; GO:0005623 cell; GO:0044422 organelle part; GO:0031974 membrane-enclosed lumen; GO:0070062 extracellular exosome; GO:1…	GO:0019787 ubiquitin-like protein transferase activity; GO:0005102 receptor binding; GO:0044877 macromolecular complex binding; GO:0005126 cytokine receptor binding; GO:0016874 ligase activity; GO:0005515 protein binding; GO:0061659 ubiquitin-like protein ligase activity; GO:0061630 ubiquitin protein ligase activity; GO:0045236 CXCR chemokine receptor binding; GO:0003824 catalytic activity; GO:00…	K05632	AIP4, ITCH; atrophin-1 interacting protein 4 [EC:2.3.2.26]	mmu04120 Ubiquitin mediated proteolysis - Mus musculus (mouse); mmu04144 Endocytosis - Mus musculus (mouse); mmu04668 TNF signaling pathway - Mus musculus (mouse); mmu04932 Non-alcoholic fatty liver disease (NAFLD) - Mus musculus (mouse);	IPR001202; IPR000569; IPR000008;	WW domain; HECT domain; C2 domain;
O55234	Proteasome subunit beta type-5 OS=Mus musculus OX=10090 GN=Psmb5	0.763	Down	0.0055235	Psmb5	28.532	110.18	43.2	12	26	12	cytoplasm,nucleus	GO:0043632 modification-dependent macromolecule catabolic process; GO:0051603 proteolysis involved in cellular protein catabolic process; GO:0044265 cellular macromolecule catabolic process; GO:0044257 cellular protein catabolic process; GO:0006950 response to stress; GO:0019941 modification-dependent protein catabolic process; GO:0044267 cellular protein metabolic process; GO:0006511 ubiquitin-d…	GO:0044421 extracellular region part; GO:0031982 vesicle; GO:0005737 cytoplasm; GO:0032991 macromolecular complex; GO:0044424 intracellular part; GO:0005623 cell; GO:0044422 organelle part; GO:0043228 non-membrane-bounded organelle; GO:1905369 endopeptidase complex; GO:0005856 cytoskeleton; GO:0031974 membrane-enclosed lumen; GO:0070062 extracellular exosome; GO:0005815 microtubule organizing cen…	GO:0004175 endopeptidase activity; GO:0004298 threonine-type endopeptidase activity; GO:0008233 peptidase activity; GO:0070003 threonine-type peptidase activity; GO:0003824 catalytic activity; GO:0070011 peptidase activity, acting on L-amino acid peptides; GO:0016787 hydrolase activity;	K02737	PSMB5; 20S proteasome subunit beta 5 [EC:3.4.25.1]	mmu03050 Proteasome - Mus musculus (mouse);	IPR029055;	Nucleophile aminohydrolases, N-terminal;
Q9CXF7	Chromodomain-helicase-DNA-binding protein 1-like OS=Mus musculus OX=10090 GN=Chd1l	1.511	Up	0.0058239	Chd1l	101.44	6.563	3.3	2	2	2	nucleus	GO:0033554 cellular response to stress; GO:0051716 cellular response to stimulus; GO:0016043 cellular component organization; GO:0006338 chromatin remodeling; GO:0006725 cellular aromatic compound metabolic process; GO:0006950 response to stress; GO:0032508 DNA duplex unwinding; GO:0006259 DNA metabolic process; GO:0032392 DNA geometric change; GO:0006807 nitrogen compound metabolic process; GO:1…	GO:0016020 membrane; GO:0043229 intracellular organelle; GO:0071944 cell periphery; GO:0005737 cytoplasm; GO:0044446 intracellular organelle part; GO:0031981 nuclear lumen; GO:0044424 intracellular part; GO:0005829 cytosol; GO:0005623 cell; GO:0044422 organelle part; GO:0005886 plasma membrane; GO:0043226 organelle; GO:0043231 intracellular membrane-bounded organelle; GO:0031974 membrane-enclosed…	GO:1901265 nucleoside phosphate binding; GO:0008026 ATP-dependent helicase activity; GO:0016817 hydrolase activity, acting on acid anhydrides; GO:0016787 hydrolase activity; GO:0016887 ATPase activity; GO:0097159 organic cyclic compound binding; GO:1901363 heterocyclic compound binding; GO:0016462 pyrophosphatase activity; GO:0003824 catalytic activity; GO:0032553 ribonucleotide binding; GO:00054…	K20092	CHD1L; chromodomain-helicase-DNA-binding protein 1-like [EC:3.6.4.12]		IPR002589; IPR014001; IPR027417; IPR001650; IPR000330;	Macro domain; Helicase superfamily 1/2, ATP-binding domain; P-loop containing nucleoside triphosphate hydrolase; Helicase, C-terminal; SNF2-related, N-terminal domain;
Q9D7S7	60S ribosomal protein L22-like 1 OS=Mus musculus OX=10090 GN=Rpl22l1	0.829	Down	0.0058771	Rpl22l1	14.467	26.524	32	4	8	3	nucleus	GO:0006518 peptide metabolic process; GO:0043043 peptide biosynthetic process; GO:0044267 cellular protein metabolic process; GO:0006807 nitrogen compound metabolic process; GO:0009058 biosynthetic process; GO:0043603 cellular amide metabolic process; GO:0044238 primary metabolic process; GO:1901566 organonitrogen compound biosynthetic process; GO:1901576 organic substance biosynthetic process; G…	GO:0005840 ribosome; GO:0043229 intracellular organelle; GO:0043232 intracellular non-membrane-bounded organelle; GO:0022625 cytosolic large ribosomal subunit; GO:0044446 intracellular organelle part; GO:0005737 cytoplasm; GO:0032991 macromolecular complex; GO:0044424 intracellular part; GO:0005829 cytosol; GO:0005623 cell; GO:0044422 organelle part; GO:0043228 non-membrane-bounded organelle; GO:…	GO:0003735 structural constituent of ribosome; GO:0005198 structural molecule activity;	K02891	RP-L22e, RPL22; large subunit ribosomal protein L22e	mmu03010 Ribosome - Mus musculus (mouse);
E9Q6B2	Coiled-coil domain-containing protein 85C OS=Mus musculus OX=10090 GN=Ccdc85c	1.455	Up	0.0059218	Ccdc85c	45.333	2.7504	2.1	1	1	1	nucleus	GO:0032502 developmental process; GO:0021543 pallium development; GO:0007399 nervous system development; GO:0044707 single-multicellular organism process; GO:0007420 brain development; GO:0048731 system development; GO:0044699 single-organism process; GO:0021987 cerebral cortex development; GO:0032501 multicellular organismal process; GO:0021537 telencephalon development; GO:0048513 animal organ …	GO:0070160 occluding junction; GO:0005911 cell-cell junction; GO:0005923 bicellular tight junction; GO:0030054 cell junction; GO:0043296 apical junction complex;
Q9D600	DNA replication complex GINS protein PSF2 OS=Mus musculus OX=10090 GN=Gins2	1.319	Up	0.0059372	Gins2	21.236	3.3577	7	1	1	1	cytoplasm	GO:0016043 cellular component organization; GO:0033554 cellular response to stress; GO:0006260 DNA replication; GO:0006725 cellular aromatic compound metabolic process; GO:0006259 DNA metabolic process; GO:0032392 DNA geometric change; GO:0006302 double-strand break repair; GO:0044699 single-organism process; GO:0009058 biosynthetic process; GO:0050896 response to stimulus; GO:1903047 mitotic cel…	GO:0032991 macromolecular complex; GO:0044424 intracellular part; GO:0005623 cell; GO:0044422 organelle part; GO:0000811 GINS complex; GO:0044427 chromosomal part; GO:0043228 non-membrane-bounded organelle; GO:0031974 membrane-enclosed lumen; GO:0005654 nucleoplasm; GO:0070013 intracellular organelle lumen; GO:0044454 nuclear chromosome part; GO:0005622 intracellular; GO:0044464 cell part; GO:000…		K10733	GINS2, PSF2; GINS complex subunit 2		IPR021151;	GINS subunit, domain A;
Q8VI56	Low-density lipoprotein receptor-related protein 4 OS=Mus musculus OX=10090 GN=Lrp4	1.351	Up	0.0061987	Lrp4	211.95	-2	0.5	1	1	1	plasma membrane	GO:0044085 cellular component biogenesis; GO:0044700 single organism signaling; GO:0065008 regulation of biological quality; GO:0032270 positive regulation of cellular protein metabolic process; GO:1904398 positive regulation of neuromuscular junction development; GO:0044332 Wnt signaling pathway involved in dorsal/ventral axis specification; GO:0007166 cell surface receptor signaling pathway; GO…	GO:0016020 membrane; GO:0030425 dendrite; GO:0098796 membrane protein complex; GO:0098857 membrane microdomain; GO:0071944 cell periphery; GO:0043025 neuronal cell body; GO:0031224 intrinsic component of membrane; GO:0032991 macromolecular complex; GO:0005623 cell; GO:0032279 asymmetric synapse; GO:0098590 plasma membrane region; GO:0044425 membrane part; GO:0044464 cell part; GO:0098805 whole me…	GO:0038023 signaling receptor activity; GO:1990782 protein tyrosine kinase binding; GO:0034185 apolipoprotein binding; GO:0005102 receptor binding; GO:0017147 Wnt-protein binding; GO:0043167 ion binding; GO:0046983 protein dimerization activity; GO:0019901 protein kinase binding; GO:0097110 scaffold protein binding; GO:0005515 protein binding; GO:0019900 kinase binding; GO:0042813 Wnt-activated r…	K20051	LRP4, MEGF7; low-density lipoprotein receptor-related protein 4		IPR026823; IPR001881; IPR000742; IPR009030; IPR011042;	Complement Clr-like EGF domain; EGF-like calcium-binding domain; EGF-like domain; Growth factor receptor cysteine-rich domain; Six-bladed beta-propeller, TolB-like;
Q9CWZ7	Gamma-soluble NSF attachment protein OS=Mus musculus OX=10090 GN=Napg	0.614	Down	0.0062208	Napg	34.732	9.6758	14.7	4	5	4	cytoplasm	GO:0016043 cellular component organization; GO:0046907 intracellular transport; GO:0016192 vesicle-mediated transport; GO:0061025 membrane fusion; GO:0071702 organic substance transport; GO:0015031 protein transport; GO:0051641 cellular localization; GO:0051234 establishment of localization; GO:0006810 transport; GO:0045184 establishment of protein localization; GO:0070727 cellular macromolecule …	GO:0016020 membrane; GO:0044421 extracellular region part; GO:0031090 organelle membrane; GO:0098796 membrane protein complex; GO:0005737 cytoplasm; GO:0031982 vesicle; GO:0032991 macromolecular complex; GO:0044424 intracellular part; GO:0005623 cell; GO:0044422 organelle part; GO:0005765 lysosomal membrane; GO:0070062 extracellular exosome; GO:0044425 membrane part; GO:0043209 myelin sheath; GO:…	GO:0000149 SNARE binding; GO:0005515 protein binding; GO:0005483 soluble NSF attachment protein activity; GO:0019905 syntaxin binding; GO:0005488 binding;	K21198	NAPG, SNAPG; gamma-soluble NSF attachment protein		IPR011990;	Tetratricopeptide-like helical domain;
Q3U1V6	Ubiquitin-conjugating enzyme E2 variant 3 OS=Mus musculus OX=10090 GN=Uevld	1.219	Up	0.0063033	Uevld	51.681	3.4419	2.5	1	1	1	cytoplasm	GO:0055114 oxidation-reduction process; GO:0044281 small molecule metabolic process; GO:0044267 cellular protein metabolic process; GO:0044763 single-organism cellular process; GO:0044699 single-organism process; GO:0071702 organic substance transport; GO:0005975 carbohydrate metabolic process; GO:0044238 primary metabolic process; GO:0044237 cellular metabolic process; GO:0015031 protein transpo…	GO:0070062 extracellular exosome; GO:0043226 organelle; GO:0044421 extracellular region part; GO:0031982 vesicle; GO:1903561 extracellular vesicle; GO:0043227 membrane-bounded organelle; GO:0005576 extracellular region; GO:0043230 extracellular organelle;	GO:0016614 oxidoreductase activity, acting on CH-OH group of donors; GO:0016616 oxidoreductase activity, acting on the CH-OH group of donors, NAD or NADP as acceptor; GO:0003824 catalytic activity; GO:0016491 oxidoreductase activity;				IPR016135; IPR022383; IPR008883; IPR016040; IPR001236; IPR015955;	Ubiquitin-conjugating enzyme/RWD-like; Lactate/malate dehydrogenase, C-terminal; Ubiquitin E2 variant, N-terminal; NAD(P)-binding domain; Lactate/malate dehydrogenase, N-terminal; Lactate dehydrogenase/glycoside hydrolase, family 4, C-terminal;
Q8CHP5	Partner of Y14 and mago OS=Mus musculus OX=10090 GN=Pym1	0.74	Down	0.0063835	Pym1	22.689	12.856	17.7	4	4	4	cytoplasm	GO:0032270 positive regulation of cellular protein metabolic process; GO:0010608 posttranscriptional regulation of gene expression; GO:0009891 positive regulation of biosynthetic process; GO:0044699 single-organism process; GO:0044237 cellular metabolic process; GO:0043241 protein complex disassembly; GO:0008152 metabolic process; GO:0000184 nuclear-transcribed mRNA catabolic process, nonsense-me…	GO:0043229 intracellular organelle; GO:0043232 intracellular non-membrane-bounded organelle; GO:0030054 cell junction; GO:0005737 cytoplasm; GO:0044446 intracellular organelle part; GO:0032991 macromolecular complex; GO:0031981 nuclear lumen; GO:0044424 intracellular part; GO:0005730 nucleolus; GO:0005829 cytosol; GO:0005623 cell; GO:0044422 organelle part; GO:0043228 non-membrane-bounded organel…	GO:0097159 organic cyclic compound binding; GO:1901363 heterocyclic compound binding; GO:0043022 ribosome binding; GO:0003723 RNA binding; GO:0005488 binding; GO:0003676 nucleic acid binding; GO:0044877 macromolecular complex binding; GO:0043021 ribonucleoprotein complex binding;	K14294	WIBG, PYM; partner of Y14 and mago	mmu03013 RNA transport - Mus musculus (mouse); mmu03015 mRNA surveillance pathway - Mus musculus (mouse);
Q3UPF5	Zinc finger CCCH-type antiviral protein 1 OS=Mus musculus OX=10090 GN=Zc3hav1	1.781	Up	0.0064563	Zc3hav1	106.69	6.7687	3.3	3	4	3	cytoplasm,nucleus	GO:0032481 positive regulation of type I interferon production; GO:0065008 regulation of biological quality; GO:0044359 modulation of molecular function in other organism; GO:0032647 regulation of interferon-alpha production; GO:0098542 defense response to other organism; GO:0031347 regulation of defense response; GO:0009607 response to biotic stimulus; GO:0009605 response to external stimulus; G…	GO:0097708 intracellular vesicle; GO:0043229 intracellular organelle; GO:0005770 late endosome; GO:0031410 cytoplasmic vesicle; GO:0030054 cell junction; GO:0005737 cytoplasm; GO:0031982 vesicle; GO:0070161 anchoring junction; GO:0012505 endomembrane system; GO:0044424 intracellular part; GO:0005913 cell-cell adherens junction; GO:0005829 cytosol; GO:0005911 cell-cell junction; GO:0005623 cell; G…	GO:0016763 transferase activity, transferring pentosyl groups; GO:0003723 RNA binding; GO:0003950 NAD+ ADP-ribosyltransferase activity; GO:0043167 ion binding; GO:0005515 protein binding; GO:0098632 protein binding involved in cell-cell adhesion; GO:1901363 heterocyclic compound binding; GO:0097159 organic cyclic compound binding; GO:0050839 cell adhesion molecule binding; GO:0098641 cadherin bin…	K15259	PARP7S; poly [ADP-ribose] polymerase 7/11/12/13 [EC:2.4.2.30]		IPR000571; IPR004170; IPR012317;	Zinc finger, CCCH-type; WWE domain; Poly(ADP-ribose) polymerase, catalytic domain;
Q8K2L8	Trafficking protein particle complex subunit 12 OS=Mus musculus OX=10090 GN=Trappc12	1.384	Up	0.006539	Trappc12	87.693	28.916	7.2	4	4	4	cytoplasm,nucleus	GO:0051640 organelle localization; GO:0050794 regulation of cellular process; GO:0090234 regulation of kinetochore assembly; GO:1903829 positive regulation of cellular protein localization; GO:0044699 single-organism process; GO:0044087 regulation of cellular component biogenesis; GO:0051310 metaphase plate congression; GO:1902115 regulation of organelle assembly; GO:0071704 organic substance met…	GO:0043229 intracellular organelle; GO:0043232 intracellular non-membrane-bounded organelle; GO:0044446 intracellular organelle part; GO:0005737 cytoplasm; GO:0032991 macromolecular complex; GO:0044424 intracellular part; GO:0005623 cell; GO:0044422 organelle part; GO:0043228 non-membrane-bounded organelle; GO:0044427 chromosomal part; GO:0098687 chromosomal region; GO:0043231 intracellular membr…	GO:0004175 endopeptidase activity; GO:0070011 peptidase activity, acting on L-amino acid peptides; GO:0005515 protein binding; GO:0016787 hydrolase activity; GO:0008233 peptidase activity; GO:0003824 catalytic activity; GO:0005488 binding;	K20309	TRAPPC12; trafficking protein particle complex subunit 12		IPR011990; IPR013026;	Tetratricopeptide-like helical domain; Tetratricopeptide repeat-containing domain;
Q3TMH2	Secernin-3 OS=Mus musculus OX=10090 GN=Scrn3	0.716	Down	0.006602	Scrn3	47.661	3.3836	2.6	1	1	1	cytoskeleton	GO:0016192 vesicle-mediated transport; GO:0044763 single-organism cellular process; GO:0044699 single-organism process; GO:0044238 primary metabolic process; GO:0051234 establishment of localization; GO:0071704 organic substance metabolic process; GO:0006810 transport; GO:0008152 metabolic process; GO:1902578 single-organism localization; GO:0032940 secretion by cell; GO:0006508 proteolysis; GO:0…		GO:0070011 peptidase activity, acting on L-amino acid peptides; GO:0016787 hydrolase activity; GO:0008233 peptidase activity; GO:0008238 exopeptidase activity; GO:0003824 catalytic activity; GO:0016805 dipeptidase activity;	K14358	SCRN; secernin
P35700	Peroxiredoxin-1 OS=Mus musculus OX=10090 GN=Prdx1	0.787	Down	0.0067757	Prdx1	22.176	73.522	51.3	15	38	14	cytoplasm	GO:0006801 superoxide metabolic process; GO:0000303 response to superoxide; GO:0065008 regulation of biological quality; GO:0032872 regulation of stress-activated MAPK cascade; GO:1903533 regulation of protein targeting; GO:0002262 myeloid cell homeostasis; GO:0023051 regulation of signaling; GO:0044699 single-organism process; GO:0044237 cellular metabolic process; GO:0048871 multicellular organ…	GO:0097708 intracellular vesicle; GO:0043229 intracellular organelle; GO:0005615 extracellular space; GO:0044421 extracellular region part; GO:0031410 cytoplasmic vesicle; GO:0030054 cell junction; GO:0042470 melanosome; GO:0031982 vesicle; GO:0005737 cytoplasm; GO:0070161 anchoring junction; GO:0044424 intracellular part; GO:0005913 cell-cell adherens junction; GO:0005829 cytosol; GO:0005911 cel…	GO:0003723 RNA binding; GO:0016209 antioxidant activity; GO:0005515 protein binding; GO:0098632 protein binding involved in cell-cell adhesion; GO:0016491 oxidoreductase activity; GO:0097159 organic cyclic compound binding; GO:1901363 heterocyclic compound binding; GO:0050839 cell adhesion molecule binding; GO:0098641 cadherin binding involved in cell-cell adhesion; GO:0042802 identical protein b…	K13279	PRDX1; peroxiredoxin 1 [EC:1.11.1.15]	mmu04146 Peroxisome - Mus musculus (mouse);	IPR019479; IPR000866; IPR013766; IPR012336;	Peroxiredoxin, C-terminal; Alkyl hydroperoxide reductase subunit C/ Thiol specific antioxidant; Thioredoxin domain; Thioredoxin-like fold;
Q8CHY3	Dymeclin OS=Mus musculus OX=10090 GN=Dym	1.358	Up	0.0070229	Dym	75.847	1.8146	1.5	1	1	1	plasma membrane	GO:0032502 developmental process; GO:0016043 cellular component organization; GO:0044707 single-multicellular organism process; GO:0010256 endomembrane system organization; GO:0048731 system development; GO:0044699 single-organism process; GO:0032501 multicellular organismal process; GO:0060348 bone development; GO:0048513 animal organ development; GO:0007030 Golgi organization; GO:0044767 single…	GO:0043226 organelle; GO:0043231 intracellular membrane-bounded organelle; GO:0043229 intracellular organelle; GO:0016020 membrane; GO:0044464 cell part; GO:0005622 intracellular; GO:0005737 cytoplasm; GO:0012505 endomembrane system; GO:0044424 intracellular part; GO:0005623 cell; GO:0043227 membrane-bounded organelle; GO:0005794 Golgi apparatus; GO:0044444 cytoplasmic part;	GO:0005515 protein binding; GO:0019899 enzyme binding; GO:0005488 binding;				IPR016024;	Armadillo-type fold;
Q923T9	Calcium/calmodulin-dependent protein kinase type II subunit gamma OS=Mus musculus OX=10090 GN=Camk2g	0.825	Down	0.0070238	Camk2g	59.606	8.3321	20.6	10	18	3	cytoplasm	GO:0044085 cellular component biogenesis; GO:0044700 single organism signaling; GO:0018209 peptidyl-serine modification; GO:0048869 cellular developmental process; GO:1901897 regulation of relaxation of cardiac muscle; GO:0044699 single-organism process; GO:0044237 cellular metabolic process; GO:0006796 phosphate-containing compound metabolic process; GO:0051234 establishment of localization; GO:…	GO:0016020 membrane; GO:0042175 nuclear outer membrane-endoplasmic reticulum membrane network; GO:0005783 endoplasmic reticulum; GO:0031090 organelle membrane; GO:0005737 cytoplasm; GO:0044424 intracellular part; GO:0016528 sarcoplasm; GO:0005623 cell; GO:0032279 asymmetric synapse; GO:0044422 organelle part; GO:0033017 sarcoplasmic reticulum membrane; GO:0044425 membrane part; GO:0005622 intrace…	GO:1901265 nucleoside phosphate binding; GO:0016773 phosphotransferase activity, alcohol group as acceptor; GO:0046983 protein dimerization activity; GO:0005515 protein binding; GO:0004683 calmodulin-dependent protein kinase activity; GO:0004672 protein kinase activity; GO:0097159 organic cyclic compound binding; GO:1901363 heterocyclic compound binding; GO:0042802 identical protein binding; GO:0…	K04515	CAMK2; calcium/calmodulin-dependent protein kinase (CaM kinase) II [EC:2.7.11.17]	mmu04012 ErbB signaling pathway - Mus musculus (mouse); mmu04020 Calcium signaling pathway - Mus musculus (mouse); mmu04024 cAMP signaling pathway - Mus musculus (mouse); mmu04066 HIF-1 signaling pathway - Mus musculus (mouse); mmu04114 Oocyte meiosis - Mus musculus (mouse); mmu04217 Necroptosis - Mus musculus (mouse); mmu04261 Adrenergic signaling in cardiomyocytes - Mus musculus (mouse); mmu043…	IPR000719; IPR013543; IPR011009; IPR032710;	Protein kinase domain; Calcium/calmodulin-dependent protein kinase II, association-domain; Protein kinase-like domain; NTF2-like domain;
Q8BTG3	T-complex protein 11-like protein 1 OS=Mus musculus OX=10090 GN=Tcp11l1	1.256	Up	0.0070249	Tcp11l1	56.331	3.1312	2.4	1	1	1	cytoplasm		GO:0043229 intracellular organelle; GO:0099513 polymeric cytoskeletal fiber; GO:0005874 microtubule; GO:0043232 intracellular non-membrane-bounded organelle; GO:0044430 cytoskeletal part; GO:0044446 intracellular organelle part; GO:0099512 supramolecular fiber; GO:0044424 intracellular part; GO:0005623 cell; GO:0099080 supramolecular complex; GO:0044422 organelle part; GO:0099081 supramolecular p…
P0CB42	Nucleic acid dioxygenase ALKBH1 OS=Mus musculus OX=10090 GN=Alkbh1	1.378	Up	0.007177	Alkbh1	43.746	2.3675	2.1	1	1	1	extracellular	GO:0010941 regulation of cell death; GO:0070989 oxidative demethylation; GO:0080111 DNA demethylation; GO:0022414 reproductive process; GO:0043009 chordate embryonic development; GO:0010608 posttranscriptional regulation of gene expression; GO:0043523 regulation of neuron apoptotic process; GO:0002101 tRNA wobble cytosine modification; GO:0009451 RNA modification; GO:0044237 cellular metabolic pr…	GO:0043229 intracellular organelle; GO:0000791 euchromatin; GO:0043232 intracellular non-membrane-bounded organelle; GO:0044446 intracellular organelle part; GO:0005737 cytoplasm; GO:0031981 nuclear lumen; GO:0044424 intracellular part; GO:0005623 cell; GO:0044422 organelle part; GO:0005739 mitochondrion; GO:0044427 chromosomal part; GO:0043228 non-membrane-bounded organelle; GO:0031974 membrane-…	GO:0070579 methylcytosine dioxygenase activity; GO:0043734 DNA-N1-methyladenine dioxygenase activity; GO:0016787 hydrolase activity; GO:0005515 protein binding; GO:0016706 oxidoreductase activity, acting on paired donors, with incorporation or reduction of molecular oxygen, 2-oxoglutarate as one donor, and incorporation of one atom each of oxygen into both donors; GO:0016835 carbon-oxygen lyase a…	K10765	ALKBH1; alkylated DNA repair protein alkB homolog 1 [EC:1.14.11.- 4.2.99.18]		IPR005123; IPR027450;	Oxoglutarate/iron-dependent dioxygenase; Alpha-ketoglutarate-dependent dioxygenase AlkB-like;
O08808	Protein diaphanous homolog 1 OS=Mus musculus OX=10090 GN=Diaph1	1.477	Up	0.0071953	Diaph1	139.34	10.532	2.2	3	3	3	nucleus	GO:0044085 cellular component biogenesis; GO:0065008 regulation of biological quality; GO:0007420 brain development; GO:0048666 neuron development; GO:0048869 cellular developmental process; GO:0022008 neurogenesis; GO:0044699 single-organism process; GO:0050877 neurological system process; GO:0030041 actin filament polymerization; GO:0030036 actin cytoskeleton organization; GO:0022607 cellular c…	GO:0016020 membrane; GO:0098862 cluster of actin-based cell projections; GO:0005903 brush border; GO:0071944 cell periphery; GO:0032587 ruffle membrane; GO:0005737 cytoplasm; GO:0044424 intracellular part; GO:0005623 cell; GO:0044422 organelle part; GO:0043228 non-membrane-bounded organelle; GO:0005856 cytoskeleton; GO:0072686 mitotic spindle; GO:0005815 microtubule organizing center; GO:0098590 …	GO:0031267 small GTPase binding; GO:0017048 Rho GTPase binding; GO:0003723 RNA binding; GO:0005515 protein binding; GO:1901363 heterocyclic compound binding; GO:0097159 organic cyclic compound binding; GO:0042802 identical protein binding; GO:0008092 cytoskeletal protein binding; GO:0017016 Ras GTPase binding; GO:0005488 binding; GO:0003676 nucleic acid binding; GO:0003779 actin binding; GO:00055…	K05740	DIAPH1; diaphanous 1	mmu04510 Focal adhesion - Mus musculus (mouse); mmu04810 Regulation of actin cytoskeleton - Mus musculus (mouse); mmu04933 AGE-RAGE signaling pathway in diabetic complications - Mus musculus (mouse);	IPR014767; IPR010473; IPR010472; IPR014768; IPR015425; IPR016024; IPR010465; IPR009408;	Diaphanous autoregulatory (DAD) domain; Formin, GTPase-binding domain; Formin, FH3 domain; Rho GTPase-binding/formin homology 3 (GBD/FH3) domain; Formin, FH2 domain; Armadillo-type fold; DRF autoregulatory; Formin Homology 1;
Q3TYA6	M-phase phosphoprotein 8 OS=Mus musculus OX=10090 GN=Mphosph8	1.388	Up	0.0072403	Mphosph8	97.466	26.319	9	6	6	6	nucleus	GO:0097659 nucleic acid-templated transcription; GO:0009058 biosynthetic process; GO:0051253 negative regulation of RNA metabolic process; GO:0044237 cellular metabolic process; GO:2001141 regulation of RNA biosynthetic process; GO:0008152 metabolic process; GO:0010558 negative regulation of macromolecule biosynthetic process; GO:0043170 macromolecule metabolic process; GO:0019538 protein metabol…	GO:0016020 membrane; GO:0044421 extracellular region part; GO:0071944 cell periphery; GO:0031982 vesicle; GO:0005737 cytoplasm; GO:0032991 macromolecular complex; GO:0044424 intracellular part; GO:0005623 cell; GO:0000792 heterochromatin; GO:0044422 organelle part; GO:0044427 chromosomal part; GO:0043228 non-membrane-bounded organelle; GO:0070062 extracellular exosome; GO:0031974 membrane-enclose…	GO:0042393 histone binding; GO:0019787 ubiquitin-like protein transferase activity; GO:0031625 ubiquitin protein ligase binding; GO:0003824 catalytic activity; GO:0035064 methylated histone binding; GO:0005488 binding; GO:0004842 ubiquitin-protein transferase activity; GO:0005515 protein binding; GO:0044389 ubiquitin-like protein ligase binding; GO:0016740 transferase activity; GO:0019899 enzyme …	K21871	MPHOSPH8, MPP8; M-phase phosphoprotein 8		IPR023780; IPR020683; IPR016197; IPR000953;	Chromo domain; Ankyrin repeat-containing domain; Chromo domain-like; Chromo/chromo shadow domain;
P30275	"Creatine kinase U-type, mitochondrial OS=Mus musculus OX=10090 GN=Ckmt1"	1.27	Up	0.0072599	Ckmt1	47.003	20.319	19.4	5	5	5	mitochondria	GO:0050794 regulation of cellular process; GO:0016310 phosphorylation; GO:0010941 regulation of cell death; GO:0043069 negative regulation of programmed cell death; GO:0043067 regulation of programmed cell death; GO:0051098 regulation of binding; GO:0048519 negative regulation of biological process; GO:0048523 negative regulation of cellular process; GO:0032091 negative regulation of protein bind…	GO:0043229 intracellular organelle; GO:0016020 membrane; GO:0044421 extracellular region part; GO:0044429 mitochondrial part; GO:0031090 organelle membrane; GO:0031967 organelle envelope; GO:0044446 intracellular organelle part; GO:0031982 vesicle; GO:0005737 cytoplasm; GO:0044424 intracellular part; GO:0005623 cell; GO:0005576 extracellular region; GO:0044422 organelle part; GO:0005739 mitochond…	GO:0005524 ATP binding; GO:1901265 nucleoside phosphate binding; GO:0004111 creatine kinase activity; GO:0001882 nucleoside binding; GO:0043167 ion binding; GO:0005515 protein binding; GO:0016775 phosphotransferase activity, nitrogenous group as acceptor; GO:0000166 nucleotide binding; GO:0097159 organic cyclic compound binding; GO:1901363 heterocyclic compound binding; GO:0032549 ribonucleoside …	K00933	E2.7.3.2; creatine kinase [EC:2.7.3.2]	mmu00330 Arginine and proline metabolism - Mus musculus (mouse); mmu01100 Metabolic pathways - Mus musculus (mouse);	IPR022413; IPR014746; IPR022414;	ATP:guanido phosphotransferase, N-terminal; Glutamine synthetase/guanido kinase, catalytic domain; ATP:guanido phosphotransferase, catalytic domain;
Q9JHW4	Selenocysteine-specific elongation factor OS=Mus musculus OX=10090 GN=Eefsec	1.22	Up	0.0073176	Eefsec	63.538	49.922	14.8	8	9	8	mitochondria	GO:0050794 regulation of cellular process; GO:0006518 peptide metabolic process; GO:0060255 regulation of macromolecule metabolic process; GO:0010608 posttranscriptional regulation of gene expression; GO:0044267 cellular protein metabolic process; GO:0044699 single-organism process; GO:0009058 biosynthetic process; GO:1901566 organonitrogen compound biosynthetic process; GO:0044237 cellular metab…	GO:0043226 organelle; GO:0043231 intracellular membrane-bounded organelle; GO:0043229 intracellular organelle; GO:0005634 nucleus; GO:0044464 cell part; GO:0005622 intracellular; GO:0005737 cytoplasm; GO:0032991 macromolecular complex; GO:0044424 intracellular part; GO:1990904 ribonucleoprotein complex; GO:0005829 cytosol; GO:0030529 intracellular ribonucleoprotein complex; GO:0043227 membrane-bo…	GO:1901265 nucleoside phosphate binding; GO:0003746 translation elongation factor activity; GO:0016817 hydrolase activity, acting on acid anhydrides; GO:0005515 protein binding; GO:0016787 hydrolase activity; GO:1901363 heterocyclic compound binding; GO:0097159 organic cyclic compound binding; GO:0003729 mRNA binding; GO:0016462 pyrophosphatase activity; GO:0032553 ribonucleotide binding; GO:0000…	K03833	selB, EEFSEC; selenocysteine-specific elongation factor		IPR004161; IPR027417; IPR000795; IPR009000;	Translation elongation factor EFTu-like, domain 2; P-loop containing nucleoside triphosphate hydrolase; Transcription factor, GTP-binding domain; Translation protein, beta-barrel domain;
Q8R2W9	Pantothenate kinase 3 OS=Mus musculus OX=10090 GN=Pank3	1.368	Up	0.0073416	Pank3	41.12	10.922	5.7	2	3	1	cytoplasm	GO:0051188 cofactor biosynthetic process; GO:0009116 nucleoside metabolic process; GO:0042278 purine nucleoside metabolic process; GO:0009117 nucleotide metabolic process; GO:0044699 single-organism process; GO:0009058 biosynthetic process; GO:0009163 nucleoside biosynthetic process; GO:0046129 purine ribonucleoside biosynthetic process; GO:0044237 cellular metabolic process; GO:0006796 phosphate…	GO:0044424 intracellular part; GO:0005623 cell; GO:0044464 cell part; GO:0005622 intracellular; GO:0005737 cytoplasm;	GO:0005524 ATP binding; GO:1901265 nucleoside phosphate binding; GO:0016773 phosphotransferase activity, alcohol group as acceptor; GO:0001882 nucleoside binding; GO:0043167 ion binding; GO:0000166 nucleotide binding; GO:0004594 pantothenate kinase activity; GO:0097159 organic cyclic compound binding; GO:1901363 heterocyclic compound binding; GO:0032549 ribonucleoside binding; GO:0097367 carbohyd…	K09680	coaW; type II pantothenate kinase [EC:2.7.1.33]	mmu00770 Pantothenate and CoA biosynthesis - Mus musculus (mouse); mmu01100 Metabolic pathways - Mus musculus (mouse);
P61089	Ubiquitin-conjugating enzyme E2 N OS=Mus musculus OX=10090 GN=Ube2n	0.83	Down	0.0073637	Ube2n	17.138	74.861	63.8	11	28	11	mitochondria	GO:0044700 single organism signaling; GO:0032270 positive regulation of cellular protein metabolic process; GO:0007166 cell surface receptor signaling pathway; GO:0051443 positive regulation of ubiquitin-protein transferase activity; GO:0044237 cellular metabolic process; GO:1905269 positive regulation of chromatin organization; GO:0008152 metabolic process; GO:0043122 regulation of I-kappaB kina…	GO:0044421 extracellular region part; GO:0031982 vesicle; GO:0005737 cytoplasm; GO:0032991 macromolecular complex; GO:0044424 intracellular part; GO:0005623 cell; GO:0044422 organelle part; GO:0043228 non-membrane-bounded organelle; GO:0031974 membrane-enclosed lumen; GO:0070062 extracellular exosome; GO:0035370 UBC13-UEV1A complex; GO:1902494 catalytic complex; GO:0070013 intracellular organelle…	GO:1901265 nucleoside phosphate binding; GO:0031625 ubiquitin protein ligase binding; GO:0005515 protein binding; GO:0032182 ubiquitin-like protein binding; GO:1901363 heterocyclic compound binding; GO:0097159 organic cyclic compound binding; GO:0061630 ubiquitin protein ligase activity; GO:0032553 ribonucleotide binding; GO:0003824 catalytic activity; GO:0005488 binding; GO:0032550 purine ribonu…	K10580	UBE2N, BLU, UBC13; ubiquitin-conjugating enzyme E2 N [EC:2.3.2.23]	mmu04120 Ubiquitin mediated proteolysis - Mus musculus (mouse);	IPR016135; IPR000608;	Ubiquitin-conjugating enzyme/RWD-like; Ubiquitin-conjugating enzyme E2;
Q9DB90	Protein SMG9 OS=Mus musculus OX=10090 GN=Smg9	1.278	Up	0.0074416	Smg9	57.62	12.456	13.1	5	5	5	cytoplasm	GO:0072359 circulatory system development; GO:0044707 single-multicellular organism process; GO:0006725 cellular aromatic compound metabolic process; GO:0007420 brain development; GO:0060255 regulation of macromolecule metabolic process; GO:0044699 single-organism process; GO:0048519 negative regulation of biological process; GO:0044237 cellular metabolic process; GO:0071704 organic substance met…	GO:0005623 cell; GO:0005622 intracellular; GO:0044464 cell part;	GO:0005515 protein binding; GO:0042802 identical protein binding; GO:0005488 binding;	K18735	SMG9; protein SMG9		IPR027417;	P-loop containing nucleoside triphosphate hydrolase;
P61514	60S ribosomal protein L37a OS=Mus musculus OX=10090 GN=Rpl37a	0.807	Down	0.0074578	Rpl37a	10.275	17.967	58.7	5	8	5	extracellular	GO:0006518 peptide metabolic process; GO:0043043 peptide biosynthetic process; GO:0044267 cellular protein metabolic process; GO:0006807 nitrogen compound metabolic process; GO:0009058 biosynthetic process; GO:0043603 cellular amide metabolic process; GO:0044238 primary metabolic process; GO:1901566 organonitrogen compound biosynthetic process; GO:1901576 organic substance biosynthetic process; G…	GO:0044421 extracellular region part; GO:0030054 cell junction; GO:0005737 cytoplasm; GO:0031982 vesicle; GO:0032991 macromolecular complex; GO:0044424 intracellular part; GO:0005623 cell; GO:0044422 organelle part; GO:0043228 non-membrane-bounded organelle; GO:0070062 extracellular exosome; GO:0005925 focal adhesion; GO:0044391 ribosomal subunit; GO:0005622 intracellular; GO:0044464 cell part; G…	GO:0097159 organic cyclic compound binding; GO:1901363 heterocyclic compound binding; GO:0003723 RNA binding; GO:0005488 binding; GO:0043167 ion binding; GO:0003676 nucleic acid binding; GO:0043169 cation binding; GO:0046872 metal ion binding; GO:0003735 structural constituent of ribosome; GO:0005198 structural molecule activity;	K02921	RP-L37Ae, RPL37A; large subunit ribosomal protein L37Ae	mmu03010 Ribosome - Mus musculus (mouse);	IPR011332; IPR011331;	Zinc-binding ribosomal protein; Ribosomal protein L37ae/L37e;
Q9JIF0	Protein arginine N-methyltransferase 1 OS=Mus musculus OX=10090 GN=Prmt1	0.832	Down	0.0075202	Prmt1	42.435	158.88	38.8	15	40	15	cytoplasm	GO:0051093 negative regulation of developmental process; GO:0065008 regulation of biological quality; GO:0035247 peptidyl-arginine omega-N-methylation; GO:0043009 chordate embryonic development; GO:0048666 neuron development; GO:0048869 cellular developmental process; GO:0045637 regulation of myeloid cell differentiation; GO:0044699 single-organism process; GO:0022008 neurogenesis; GO:0051241 neg…	GO:0043229 intracellular organelle; GO:0044446 intracellular organelle part; GO:0005737 cytoplasm; GO:0032991 macromolecular complex; GO:0031981 nuclear lumen; GO:0044424 intracellular part; GO:1990234 transferase complex; GO:0005829 cytosol; GO:0005623 cell; GO:0044422 organelle part; GO:0034708 methyltransferase complex; GO:0043226 organelle; GO:0043231 intracellular membrane-bounded organelle;…	GO:0035242 protein-arginine omega-N asymmetric methyltransferase activity; GO:0008757 S-adenosylmethionine-dependent methyltransferase activity; GO:1901265 nucleoside phosphate binding; GO:0008168 methyltransferase activity; GO:0008327 methyl-CpG binding; GO:0016274 protein-arginine N-methyltransferase activity; GO:0019901 protein kinase binding; GO:0044020 histone methyltransferase activity (H4-…	K11434	PRMT1; type I protein arginine methyltransferase [EC:2.1.1.319]	mmu04068 FoxO signaling pathway - Mus musculus (mouse); mmu04922 Glucagon signaling pathway - Mus musculus (mouse);	IPR029063;	S-adenosyl-L-methionine-dependent methyltransferase;
Q9CQ49	Nuclear cap-binding protein subunit 2 OS=Mus musculus OX=10090 GN=Ncbp2	0.831	Down	0.0075809	Ncbp2	18.017	19.847	19.2	5	5	5	cytoplasm	GO:0050658 RNA transport; GO:0006408 snRNA export from nucleus; GO:0010608 posttranscriptional regulation of gene expression; GO:0046831 regulation of RNA export from nucleus; GO:0044699 single-organism process; GO:0051169 nuclear transport; GO:0051030 snRNA transport; GO:0051168 nuclear export; GO:0044237 cellular metabolic process; GO:0051234 establishment of localization; GO:0008152 metabolic …	GO:0043229 intracellular organelle; GO:0044446 intracellular organelle part; GO:0005737 cytoplasm; GO:0032991 macromolecular complex; GO:0031981 nuclear lumen; GO:0044424 intracellular part; GO:0034518 RNA cap binding complex; GO:0005623 cell; GO:0044422 organelle part; GO:0043231 intracellular membrane-bounded organelle; GO:0043226 organelle; GO:0031974 membrane-enclosed lumen; GO:0005634 nucleu…	GO:0097159 organic cyclic compound binding; GO:1901363 heterocyclic compound binding; GO:0003729 mRNA binding; GO:0003723 RNA binding; GO:0000339 RNA cap binding; GO:1901265 nucleoside phosphate binding; GO:0000340 RNA 7-methylguanosine cap binding; GO:0005488 binding; GO:0003676 nucleic acid binding; GO:0000166 nucleotide binding; GO:0017069 snRNA binding; GO:0036094 small molecule binding;	K12883	NCBP2, CBP20; nuclear cap-binding protein subunit 2	mmu03013 RNA transport - Mus musculus (mouse); mmu03015 mRNA surveillance pathway - Mus musculus (mouse); mmu03040 Spliceosome - Mus musculus (mouse);	IPR000504; IPR012677; IPR034148;	RNA recognition motif domain; Nucleotide-binding alpha-beta plait domain; NCBP2, RNA recognition motif;
P62774	Myotrophin OS=Mus musculus OX=10090 GN=Mtpn	0.654	Down	0.0077579	Mtpn	12.861	23.304	44.1	5	13	5	cytoplasm	GO:0065008 regulation of biological quality; GO:0007420 brain development; GO:0009891 positive regulation of biosynthetic process; GO:0014742 positive regulation of muscle hypertrophy; GO:0030832 regulation of actin filament length; GO:0044237 cellular metabolic process; GO:0045927 positive regulation of growth; GO:0001558 regulation of cell growth; GO:0009605 response to external stimulus; GO:00…	GO:0044421 extracellular region part; GO:0031982 vesicle; GO:0005737 cytoplasm; GO:0032991 macromolecular complex; GO:0044424 intracellular part; GO:0005623 cell; GO:0044422 organelle part; GO:0043228 non-membrane-bounded organelle; GO:0070062 extracellular exosome; GO:0005856 cytoskeleton; GO:0005622 intracellular; GO:0044464 cell part; GO:1903561 extracellular vesicle; GO:0048471 perinuclear re…	GO:0097159 organic cyclic compound binding; GO:1901363 heterocyclic compound binding; GO:0003677 DNA binding; GO:0005515 protein binding; GO:0043565 sequence-specific DNA binding; GO:0005488 binding; GO:0003676 nucleic acid binding;				IPR020683;	Ankyrin repeat-containing domain;
Q3UMQ8	H/ACA ribonucleoprotein complex non-core subunit NAF1 OS=Mus musculus OX=10090 GN=Naf1	1.448	Up	0.008016	Naf1	53.245	2.987	2	1	1	1	nucleus	GO:0044085 cellular component biogenesis; GO:0016043 cellular component organization; GO:0022613 ribonucleoprotein complex biogenesis; GO:0065008 regulation of biological quality; GO:0022618 ribonucleoprotein complex assembly; GO:0006725 cellular aromatic compound metabolic process; GO:0000493 box H/ACA snoRNP assembly; GO:0043489 RNA stabilization; GO:0060255 regulation of macromolecule metaboli…	GO:0043226 organelle; GO:0043231 intracellular membrane-bounded organelle; GO:0043229 intracellular organelle; GO:0005634 nucleus; GO:0005732 small nucleolar ribonucleoprotein complex; GO:0044464 cell part; GO:0005622 intracellular; GO:0005737 cytoplasm; GO:0032991 macromolecular complex; GO:0044424 intracellular part; GO:1990904 ribonucleoprotein complex; GO:0030529 intracellular ribonucleoprote…	GO:0097159 organic cyclic compound binding; GO:1901363 heterocyclic compound binding; GO:0003723 RNA binding; GO:0005488 binding; GO:0070034 telomerase RNA binding; GO:0003676 nucleic acid binding;	K14763	NAF1; H/ACA ribonucleoprotein complex non-core subunit NAF1		IPR009000;	Translation protein, beta-barrel domain;
P08043	Zinc finger protein 2 OS=Mus musculus OX=10090 GN=Zfp2	0.725	Down	0.0082217	Zfp2	52.534	7.0322	5.2	2	3	1	nucleus	GO:0050794 regulation of cellular process; GO:0006725 cellular aromatic compound metabolic process; GO:0097659 nucleic acid-templated transcription; GO:0060255 regulation of macromolecule metabolic process; GO:0019219 regulation of nucleobase-containing compound metabolic process; GO:0009058 biosynthetic process; GO:0044237 cellular metabolic process; GO:0071704 organic substance metabolic proces…	GO:0043226 organelle; GO:0043231 intracellular membrane-bounded organelle; GO:0043229 intracellular organelle; GO:0005634 nucleus; GO:0044464 cell part; GO:0005622 intracellular; GO:0044424 intracellular part; GO:0043227 membrane-bounded organelle; GO:0005623 cell;	GO:0097159 organic cyclic compound binding; GO:1901363 heterocyclic compound binding; GO:0003677 DNA binding; GO:0005488 binding; GO:0001071 nucleic acid binding transcription factor activity; GO:0003676 nucleic acid binding; GO:0043167 ion binding; GO:0043169 cation binding; GO:0046872 metal ion binding; GO:0003700 transcription factor activity, sequence-specific DNA binding;				IPR015880; IPR007087; IPR013087;	Zinc finger, C2H2-like; Zinc finger, C2H2; Zinc finger C2H2-type/integrase DNA-binding domain;
Q9Z0P4	Paralemmin-1 OS=Mus musculus OX=10090 GN=Palm	1.24	Up	0.0082568	Palm	41.614	3.247	5.5	2	2	2	nucleus	GO:0065008 regulation of biological quality; GO:0021700 developmental maturation; GO:0030815 negative regulation of cAMP metabolic process; GO:0060491 regulation of cell projection assembly; GO:0045980 negative regulation of nucleotide metabolic process; GO:0090002 establishment of protein localization to plasma membrane; GO:0015031 protein transport; GO:0051240 positive regulation of multicellul…	GO:0016323 basolateral plasma membrane; GO:0016020 membrane; GO:0030425 dendrite; GO:0071944 cell periphery; GO:0005737 cytoplasm; GO:0044424 intracellular part; GO:0098858 actin-based cell projection; GO:0005623 cell; GO:0032279 asymmetric synapse; GO:0043197 dendritic spine; GO:0032589 neuron projection membrane; GO:0016327 apicolateral plasma membrane; GO:0044309 neuron spine; GO:0098590 plasm…	GO:0031750 D3 dopamine receptor binding; GO:0005515 protein binding; GO:0001664 G-protein coupled receptor binding; GO:0005102 receptor binding; GO:0005488 binding; GO:0050780 dopamine receptor binding;	K16519	AKAP2; A-kinase anchor protein 2
Q6DIC0	Probable global transcription activator SNF2L2 OS=Mus musculus OX=10090 GN=Smarca2	0.814	Down	0.0083029	Smarca2	180.25	2.3749	6.7	12	21	1	nucleus	GO:0044085 cellular component biogenesis; GO:0097659 nucleic acid-templated transcription; GO:0048869 cellular developmental process; GO:0009891 positive regulation of biosynthetic process; GO:0044699 single-organism process; GO:0009058 biosynthetic process; GO:0044237 cellular metabolic process; GO:0051253 negative regulation of RNA metabolic process; GO:0008285 negative regulation of cell proli…	GO:0032991 macromolecular complex; GO:0044424 intracellular part; GO:0005623 cell; GO:0070603 SWI/SNF superfamily-type complex; GO:0044422 organelle part; GO:0071565 nBAF complex; GO:0044427 chromosomal part; GO:0043228 non-membrane-bounded organelle; GO:0005856 cytoskeleton; GO:0031974 membrane-enclosed lumen; GO:0005654 nucleoplasm; GO:0070013 intracellular organelle lumen; GO:0044454 nuclear c…	GO:1901265 nucleoside phosphate binding; GO:0016817 hydrolase activity, acting on acid anhydrides; GO:0016787 hydrolase activity; GO:0005515 protein binding; GO:0016887 ATPase activity; GO:0000975 regulatory region DNA binding; GO:1901363 heterocyclic compound binding; GO:0097159 organic cyclic compound binding; GO:0001105 RNA polymerase II transcription coactivator activity; GO:0016462 pyrophosp…	K11647	SMARCA2_4; SWI/SNF-related matrix-associated actin-dependent regulator of chromatin subfamily A member 2/4 [EC:3.6.4.-]	mmu04714 Thermogenesis - Mus musculus (mouse); mmu05225 Hepatocellular carcinoma - Mus musculus (mouse);	IPR006576; IPR027417; IPR029295; IPR001487; IPR014012; IPR000330; IPR014978; IPR014001; IPR001650;	BRK domain; P-loop containing nucleoside triphosphate hydrolase; Snf2, ATP coupling domain; Bromodomain; Helicase/SANT-associated domain; SNF2-related, N-terminal domain; Glutamine-Leucine-Glutamine, QLQ; Helicase superfamily 1/2, ATP-binding domain; Helicase, C-terminal;
P47962	60S ribosomal protein L5 OS=Mus musculus OX=10090 GN=Rpl5	0.789	Down	0.0083033	Rpl5	34.4	88.238	45.8	19	70	19	nucleus	GO:0044085 cellular component biogenesis; GO:0016043 cellular component organization; GO:0022613 ribonucleoprotein complex biogenesis; GO:0006518 peptide metabolic process; GO:0006725 cellular aromatic compound metabolic process; GO:0022618 ribonucleoprotein complex assembly; GO:0044267 cellular protein metabolic process; GO:0009058 biosynthetic process; GO:1901566 organonitrogen compound biosynt…	GO:0016020 membrane; GO:0044421 extracellular region part; GO:0030054 cell junction; GO:0031982 vesicle; GO:0005737 cytoplasm; GO:0032991 macromolecular complex; GO:0044424 intracellular part; GO:0005623 cell; GO:0044422 organelle part; GO:0043228 non-membrane-bounded organelle; GO:0070062 extracellular exosome; GO:0031974 membrane-enclosed lumen; GO:0005925 focal adhesion; GO:0070013 intracellul…	GO:0097159 organic cyclic compound binding; GO:1901363 heterocyclic compound binding; GO:0003723 RNA binding; GO:0008097 5S rRNA binding; GO:0005488 binding; GO:0003676 nucleic acid binding; GO:0005515 protein binding; GO:0005198 structural molecule activity; GO:0003735 structural constituent of ribosome; GO:0019843 rRNA binding;	K02932	RP-L5e, RPL5; large subunit ribosomal protein L5e	mmu03010 Ribosome - Mus musculus (mouse);	IPR025607;	Ribosomal protein L5 eukaryotic/L18 archaeal, C-terminal;
Q99KL7	Ras-related protein Rab-28 OS=Mus musculus OX=10090 GN=Rab28	1.235	Up	0.0085353	Rab28	24.728	2.6034	5	1	1	1	cytoplasm	GO:0050794 regulation of cellular process; GO:0044700 single organism signaling; GO:0051716 cellular response to stimulus; GO:0035556 intracellular signal transduction; GO:0044699 single-organism process; GO:0007264 small GTPase mediated signal transduction; GO:1901998 toxin transport; GO:0023052 signaling; GO:0050896 response to stimulus; GO:0051234 establishment of localization; GO:0006810 tran…	GO:0005929 cilium; GO:0043229 intracellular organelle; GO:0016020 membrane; GO:0042995 cell projection; GO:0043232 intracellular non-membrane-bounded organelle; GO:0071944 cell periphery; GO:0044430 cytoskeletal part; GO:0044446 intracellular organelle part; GO:0005737 cytoplasm; GO:0036064 ciliary basal body; GO:0044424 intracellular part; GO:0044463 cell projection part; GO:0005623 cell; GO:004…	GO:1901265 nucleoside phosphate binding; GO:0001882 nucleoside binding; GO:0043167 ion binding; GO:0000166 nucleotide binding; GO:0097159 organic cyclic compound binding; GO:1901363 heterocyclic compound binding; GO:0032549 ribonucleoside binding; GO:0097367 carbohydrate derivative binding; GO:0019003 GDP binding; GO:0032553 ribonucleotide binding; GO:0005488 binding; GO:0032550 purine ribonucleo…	K07915	RAB28; Ras-related protein Rab-28		IPR005225; IPR027417;	Small GTP-binding protein domain; P-loop containing nucleoside triphosphate hydrolase;
P14234	Tyrosine-protein kinase Fgr OS=Mus musculus OX=10090 GN=Fgr	1.275	Up	0.0085446	Fgr	58.866	1.7639	2.9	1	1	1	cytoplasm	GO:0044700 single organism signaling; GO:0060627 regulation of vesicle-mediated transport; GO:0002694 regulation of leukocyte activation; GO:0065008 regulation of biological quality; GO:0030335 positive regulation of cell migration; GO:0043551 regulation of phosphatidylinositol 3-kinase activity; GO:0007166 cell surface receptor signaling pathway; GO:0098542 defense response to other organism; GO…	GO:0016020 membrane; GO:0044421 extracellular region part; GO:0031090 organelle membrane; GO:0019898 extrinsic component of membrane; GO:0071944 cell periphery; GO:0032587 ruffle membrane; GO:0031982 vesicle; GO:0005737 cytoplasm; GO:0044424 intracellular part; GO:0031234 extrinsic component of cytoplasmic side of plasma membrane; GO:0005623 cell; GO:0009898 cytoplasmic side of plasma membrane; G…	GO:1901265 nucleoside phosphate binding; GO:0016773 phosphotransferase activity, alcohol group as acceptor; GO:0005102 receptor binding; GO:0019901 protein kinase binding; GO:0004713 protein tyrosine kinase activity; GO:0005515 protein binding; GO:0004672 protein kinase activity; GO:1901363 heterocyclic compound binding; GO:0097159 organic cyclic compound binding; GO:0016301 kinase activity; GO:0…	K08891	FGR, SRC2; tyrosine-protein kinase Fgr [EC:2.7.10.2]	mmu04062 Chemokine signaling pathway - Mus musculus (mouse);	IPR000980; IPR001452; IPR000719; IPR020635; IPR001245; IPR011009;	SH2 domain; SH3 domain; Protein kinase domain; Tyrosine-protein kinase, catalytic domain; Serine-threonine/tyrosine-protein kinase catalytic domain; Protein kinase-like domain;
P48024	Eukaryotic translation initiation factor 1 OS=Mus musculus OX=10090 GN=Eif1	0.725	Down	0.0086029	Eif1	12.746	83.924	63.7	5	9	5	cytoplasm	GO:0050794 regulation of cellular process; GO:0006518 peptide metabolic process; GO:0010608 posttranscriptional regulation of gene expression; GO:0060255 regulation of macromolecule metabolic process; GO:0044267 cellular protein metabolic process; GO:0009058 biosynthetic process; GO:1901566 organonitrogen compound biosynthetic process; GO:0044237 cellular metabolic process; GO:0071704 organic sub…	GO:0043226 organelle; GO:0043231 intracellular membrane-bounded organelle; GO:0043229 intracellular organelle; GO:0005634 nucleus; GO:0044464 cell part; GO:0005622 intracellular; GO:0005737 cytoplasm; GO:0044424 intracellular part; GO:0043227 membrane-bounded organelle; GO:0005623 cell;	GO:0097159 organic cyclic compound binding; GO:1901363 heterocyclic compound binding; GO:0008135 translation factor activity, RNA binding; GO:0003723 RNA binding; GO:0005488 binding; GO:0003676 nucleic acid binding; GO:0003743 translation initiation factor activity;	K03113	EIF1, SUI1; translation initiation factor 1	mmu03013 RNA transport - Mus musculus (mouse);	IPR001950;	SUI1 domain;
P61967	AP-1 complex subunit sigma-1A OS=Mus musculus OX=10090 GN=Ap1s1	1.412	Up	0.0087356	Ap1s1	18.733	3.6837	11.4	2	2	2	mitochondria	GO:0046907 intracellular transport; GO:0016192 vesicle-mediated transport; GO:0044403 symbiosis, encompassing mutualism through parasitism; GO:0071702 organic substance transport; GO:0044764 multi-organism cellular process; GO:0043207 response to external biotic stimulus; GO:0050896 response to stimulus; GO:0051707 response to other organism; GO:0051704 multi-organism process; GO:0015031 protein …	GO:0016020 membrane; GO:0044421 extracellular region part; GO:0030119 AP-type membrane coat adaptor complex; GO:0031090 organelle membrane; GO:0005737 cytoplasm; GO:0044433 cytoplasmic vesicle part; GO:0032991 macromolecular complex; GO:0005623 cell; GO:0044422 organelle part; GO:0030121 AP-1 adaptor complex; GO:0070062 extracellular exosome; GO:0030136 clathrin-coated vesicle; GO:0005622 intrace…	GO:0022892 substrate-specific transporter activity; GO:0005515 protein binding; GO:0008565 protein transporter activity; GO:0005488 binding; GO:0005215 transporter activity;	K12394	AP1S1_2; AP-1 complex subunit sigma 1/2	mmu04142 Lysosome - Mus musculus (mouse); mmu05170 Human immunodeficiency virus 1 infection - Mus musculus (mouse);	IPR022775; IPR011012;	AP complex, mu/sigma subunit; Longin-like domain;
Q8CI70	Leucine-rich repeat-containing protein 20 OS=Mus musculus OX=10090 GN=Lrrc20	0.813	Down	0.0087604	Lrrc20	20.809	14.773	14.7	2	2	2	mitochondria			GO:0005515 protein binding; GO:0005488 binding;				IPR032675;	Leucine-rich repeat domain, L domain-like;
O35864	COP9 signalosome complex subunit 5 OS=Mus musculus OX=10090 GN=Cops5	0.826	Down	0.0089215	Cops5	37.548	62.215	41.6	11	14	11	cytoplasm	GO:0044085 cellular component biogenesis; GO:0070646 protein modification by small protein removal; GO:0032872 regulation of stress-activated MAPK cascade; GO:0023051 regulation of signaling; GO:0009891 positive regulation of biosynthetic process; GO:1903894 regulation of IRE1-mediated unfolded protein response; GO:0044699 single-organism process; GO:1905897 regulation of response to endoplasmic …	GO:0031410 cytoplasmic vesicle; GO:0030054 cell junction; GO:0005737 cytoplasm; GO:0031982 vesicle; GO:0032991 macromolecular complex; GO:0044424 intracellular part; GO:0008180 COP9 signalosome; GO:0005623 cell; GO:0044422 organelle part; GO:0070382 exocytic vesicle; GO:0031974 membrane-enclosed lumen; GO:0005654 nucleoplasm; GO:0070013 intracellular organelle lumen; GO:0008021 synaptic vesicle; …	GO:0004843 thiol-dependent ubiquitin-specific protease activity; GO:0008233 peptidase activity; GO:0043167 ion binding; GO:0019783 ubiquitin-like protein-specific protease activity; GO:0005515 protein binding; GO:0008237 metallopeptidase activity; GO:0008234 cysteine-type peptidase activity; GO:0016787 hydrolase activity; GO:0003712 transcription cofactor activity; GO:0036459 thiol-dependent ubiq…	K09613	COPS5, CSN5; COP9 signalosome complex subunit 5 [EC:3.4.-.-]		IPR000555;	JAB1/MPN/MOV34 metalloenzyme domain;
Q9D211	CDKN2AIP N-terminal-like protein OS=Mus musculus OX=10090 GN=Cdkn2aipnl	0.745	Down	0.0092209	Cdkn2aipnl	13.209	1.9632	18.1	2	2	2	cytoplasm	GO:0050794 regulation of cellular process; GO:0044700 single organism signaling; GO:0051716 cellular response to stimulus; GO:0007165 signal transduction; GO:0050789 regulation of biological process; GO:0007154 cell communication; GO:0044699 single-organism process; GO:0023052 signaling; GO:0050896 response to stimulus; GO:0009987 cellular process; GO:0065007 biological regulation;	GO:0043229 intracellular organelle; GO:0043232 intracellular non-membrane-bounded organelle; GO:0044446 intracellular organelle part; GO:0031981 nuclear lumen; GO:0044424 intracellular part; GO:0005730 nucleolus; GO:0005623 cell; GO:0044422 organelle part; GO:0043228 non-membrane-bounded organelle; GO:0043226 organelle; GO:0043231 intracellular membrane-bounded organelle; GO:0031974 membrane-encl…					IPR021859;	XRN-Two Binding Domain, XTBD;
O70401	Tetraspanin-6 OS=Mus musculus OX=10090 GN=Tspan6	0.827	Down	0.009461	Tspan6	27.333	13.157	23.7	5	7	5	plasma membrane	GO:0050794 regulation of cellular process; GO:0044700 single organism signaling; GO:0002831 regulation of response to biotic stimulus; GO:0043903 regulation of symbiosis, encompassing mutualism through parasitism; GO:0009968 negative regulation of signal transduction; GO:0039531 regulation of viral-induced cytoplasmic pattern recognition receptor signaling pathway; GO:0007166 cell surface recepto…	GO:0016020 membrane; GO:0031226 intrinsic component of plasma membrane; GO:0044421 extracellular region part; GO:0071944 cell periphery; GO:0031982 vesicle; GO:0031224 intrinsic component of membrane; GO:0005887 integral component of plasma membrane; GO:0005623 cell; GO:0016021 integral component of membrane; GO:0005576 extracellular region; GO:0005886 plasma membrane; GO:0043226 organelle; GO:00…	GO:0004871 signal transducer activity;	K17295	TSPAN6; tetraspanin-6		IPR028977; IPR008952;	CD81 antigen, large extracellular loop domain; Tetraspanin, EC2 domain;
P70665	Sialate O-acetylesterase OS=Mus musculus OX=10090 GN=Siae	0.636	Down	0.0095821	Siae	60.775	1.6193	1.5	1	1	1	extracellular	GO:0008152 metabolic process; GO:0050789 regulation of biological process; GO:0002682 regulation of immune system process; GO:0044238 primary metabolic process; GO:0005975 carbohydrate metabolic process; GO:0065007 biological regulation; GO:0071704 organic substance metabolic process;	GO:0043229 intracellular organelle; GO:0005615 extracellular space; GO:0044421 extracellular region part; GO:0005737 cytoplasm; GO:0031982 vesicle; GO:0044424 intracellular part; GO:0005623 cell; GO:0005576 extracellular region; GO:0043226 organelle; GO:0070062 extracellular exosome; GO:0043231 intracellular membrane-bounded organelle; GO:0005622 intracellular; GO:0044464 cell part; GO:0005764 ly…	GO:0001681 sialate O-acetylesterase activity; GO:0052689 carboxylic ester hydrolase activity; GO:0003824 catalytic activity; GO:0016788 hydrolase activity, acting on ester bonds; GO:0034338 short-chain carboxylesterase activity; GO:0008126 acetylesterase activity; GO:0016787 hydrolase activity;	K05970	SIAE; sialate O-acetylesterase [EC:3.1.1.53]		IPR005181; IPR013830;	Sialate O-acetylesterase domain; SGNH hydrolase-type esterase domain;
P70451	Tyrosine-protein kinase Fer OS=Mus musculus OX=10090 GN=Fer	1.3	Up	0.0095969	Fer	94.578	11.713	4.6	3	3	3	nucleus	GO:0060627 regulation of vesicle-mediated transport; GO:0044700 single organism signaling; GO:0002694 regulation of leukocyte activation; GO:0065008 regulation of biological quality; GO:0030335 positive regulation of cell migration; GO:0048008 platelet-derived growth factor receptor signaling pathway; GO:0060491 regulation of cell projection assembly; GO:0010762 regulation of fibroblast migration…	GO:0016020 membrane; GO:0005938 cell cortex; GO:0019898 extrinsic component of membrane; GO:0030054 cell junction; GO:0071944 cell periphery; GO:0099568 cytoplasmic region; GO:0005737 cytoplasm; GO:0044424 intracellular part; GO:0031234 extrinsic component of cytoplasmic side of plasma membrane; GO:0005623 cell; GO:0009898 cytoplasmic side of plasma membrane; GO:0098562 cytoplasmic side of membra…	GO:1901265 nucleoside phosphate binding; GO:0019903 protein phosphatase binding; GO:0016773 phosphotransferase activity, alcohol group as acceptor; GO:0005102 receptor binding; GO:0004713 protein tyrosine kinase activity; GO:0005515 protein binding; GO:0004672 protein kinase activity; GO:0097159 organic cyclic compound binding; GO:1901363 heterocyclic compound binding; GO:0016301 kinase activity;…	K08889	FER, TYK3; tyrosine-protein kinase Fer [EC:2.7.10.2]	mmu04520 Adherens junction - Mus musculus (mouse);	IPR000980; IPR000719; IPR031160; IPR020635; IPR001060; IPR001245; IPR011009;	SH2 domain; Protein kinase domain; F-BAR domain; Tyrosine-protein kinase, catalytic domain; FCH domain; Serine-threonine/tyrosine-protein kinase catalytic domain; Protein kinase-like domain;
C0HKG6	Ribonuclease T2-B OS=Mus musculus OX=10090 GN=Rnaset2b	0.75	Down	0.0096013	Rnaset2b	29.608	7.9393	6.2	1	1	1	extracellular			GO:0003723 RNA binding; GO:0004521 endoribonuclease activity; GO:0016787 hydrolase activity; GO:0016894 endonuclease activity, active with either ribo- or deoxyribonucleic acids and producing 3'-phosphomonoesters; GO:1901363 heterocyclic compound binding; GO:0097159 organic cyclic compound binding; GO:0003824 catalytic activity; GO:0033897 ribonuclease T2 activity; GO:0005488 binding; GO:0016892 …	K01166	E3.1.27.1; ribonuclease T2 [EC:3.1.27.1]
Q3UDK1	TRAF-type zinc finger domain-containing protein 1 OS=Mus musculus OX=10090 GN=Trafd1	0.833	Down	0.0097367	Trafd1	64.282	4.6806	3.1	2	2	2	nucleus	GO:0045824 negative regulation of innate immune response; GO:0002683 negative regulation of immune system process; GO:0050789 regulation of biological process; GO:0045088 regulation of innate immune response; GO:0048583 regulation of response to stimulus; GO:0050777 negative regulation of immune response; GO:0002682 regulation of immune system process; GO:0080134 regulation of response to stress;…		GO:0046914 transition metal ion binding; GO:0005488 binding; GO:0043167 ion binding; GO:0043169 cation binding; GO:0046872 metal ion binding; GO:0005515 protein binding; GO:0008270 zinc ion binding;				IPR001293;	Zinc finger, TRAF-type;
Q923X4	"Glutaredoxin-2, mitochondrial OS=Mus musculus OX=10090 GN=Glrx2"	1.203	Up	0.0097611	Glrx2	17.307	13.139	20.5	3	3	3	mitochondria	GO:0050794 regulation of cellular process; GO:0033554 cellular response to stress; GO:0065008 regulation of biological quality; GO:0000303 response to superoxide; GO:0045454 cell redox homeostasis; GO:1901700 response to oxygen-containing compound; GO:0044699 single-organism process; GO:0050896 response to stimulus; GO:0042592 homeostatic process; GO:0008152 metabolic process; GO:0006979 response…	GO:0005759 mitochondrial matrix; GO:0043229 intracellular organelle; GO:0030425 dendrite; GO:0042995 cell projection; GO:0044429 mitochondrial part; GO:0005737 cytoplasm; GO:0044446 intracellular organelle part; GO:0043025 neuronal cell body; GO:0031981 nuclear lumen; GO:0044424 intracellular part; GO:0005623 cell; GO:0044422 organelle part; GO:0005739 mitochondrion; GO:0043231 intracellular memb…	GO:0009055 electron carrier activity; GO:0015035 protein disulfide oxidoreductase activity; GO:0015036 disulfide oxidoreductase activity; GO:0051537 2 iron, 2 sulfur cluster binding; GO:0003824 catalytic activity; GO:0005488 binding; GO:0051536 iron-sulfur cluster binding; GO:0043167 ion binding; GO:0016667 oxidoreductase activity, acting on a sulfur group of donors; GO:0046872 metal ion binding;…	K03676	grxC, GLRX, GLRX2; glutaredoxin 3		IPR002109; IPR014025; IPR011899; IPR012336;	Glutaredoxin; Glutaredoxin subgroup; Glutaredoxin, eukaryotic/virial; Thioredoxin-like fold;
P56135	"ATP synthase subunit f, mitochondrial OS=Mus musculus OX=10090 GN=Atp5j2"	1.233	Up	0.010397	Atp5j2	10.344	23.352	26.1	2	5	2	cytoplasm	GO:0009116 nucleoside metabolic process; GO:0042278 purine nucleoside metabolic process; GO:0009167 purine ribonucleoside monophosphate metabolic process; GO:0009117 nucleotide metabolic process; GO:0044699 single-organism process; GO:0009058 biosynthetic process; GO:0009163 nucleoside biosynthetic process; GO:0046129 purine ribonucleoside biosynthetic process; GO:0009156 ribonucleoside monophosp…	GO:0016020 membrane; GO:0044421 extracellular region part; GO:0098800 inner mitochondrial membrane protein complex; GO:0031090 organelle membrane; GO:0098796 membrane protein complex; GO:0031982 vesicle; GO:0005737 cytoplasm; GO:0031224 intrinsic component of membrane; GO:0032991 macromolecular complex; GO:0098798 mitochondrial protein complex; GO:0044424 intracellular part; GO:0005623 cell; GO:0…	GO:0016817 hydrolase activity, acting on acid anhydrides; GO:0016787 hydrolase activity; GO:0016462 pyrophosphatase activity; GO:0017111 nucleoside-triphosphatase activity; GO:0016818 hydrolase activity, acting on acid anhydrides, in phosphorus-containing anhydrides; GO:0003824 catalytic activity; GO:0016887 ATPase activity;	K02130	ATPeF0F, ATP5J2; F-type H+-transporting ATPase subunit f	mmu00190 Oxidative phosphorylation - Mus musculus (mouse); mmu01100 Metabolic pathways - Mus musculus (mouse); mmu04714 Thermogenesis - Mus musculus (mouse);
Q9D1R9	60S ribosomal protein L34 OS=Mus musculus OX=10090 GN=Rpl34	0.752	Down	0.0104394	Rpl34	13.293	16.427	36.8	6	23	6	nucleus	GO:0044085 cellular component biogenesis; GO:0022613 ribonucleoprotein complex biogenesis; GO:0006518 peptide metabolic process; GO:0043043 peptide biosynthetic process; GO:0044267 cellular protein metabolic process; GO:0006807 nitrogen compound metabolic process; GO:0042254 ribosome biogenesis; GO:0009058 biosynthetic process; GO:0043603 cellular amide metabolic process; GO:1901566 organonitroge…	GO:0044421 extracellular region part; GO:0005737 cytoplasm; GO:0031982 vesicle; GO:0032991 macromolecular complex; GO:0044424 intracellular part; GO:0005623 cell; GO:0044422 organelle part; GO:0043228 non-membrane-bounded organelle; GO:0070062 extracellular exosome; GO:0044391 ribosomal subunit; GO:0005622 intracellular; GO:0044464 cell part; GO:1903561 extracellular vesicle; GO:0044445 cytosolic…	GO:0097159 organic cyclic compound binding; GO:1901363 heterocyclic compound binding; GO:0050839 cell adhesion molecule binding; GO:0003723 RNA binding; GO:0005488 binding; GO:0045296 cadherin binding; GO:0003676 nucleic acid binding; GO:0005515 protein binding; GO:0003735 structural constituent of ribosome; GO:0005198 structural molecule activity;	K02915	RP-L34e, RPL34; large subunit ribosomal protein L34e	mmu03010 Ribosome - Mus musculus (mouse);
P12382	"ATP-dependent 6-phosphofructokinase, liver type OS=Mus musculus OX=10090 GN=Pfkl"	1.328	Up	0.0104954	Pfkl	85.359	30.49	18.6	11	13	6	cytoplasm	GO:0044085 cellular component biogenesis; GO:0065008 regulation of biological quality; GO:0009116 nucleoside metabolic process; GO:0006165 nucleoside diphosphate phosphorylation; GO:0019362 pyridine nucleotide metabolic process; GO:0006096 glycolytic process; GO:0050796 regulation of insulin secretion; GO:0006002 fructose 6-phosphate metabolic process; GO:0009185 ribonucleoside diphosphate metabo…	GO:0016020 membrane; GO:0044421 extracellular region part; GO:0061695 transferase complex, transferring phosphorus-containing groups; GO:0005945 6-phosphofructokinase complex; GO:0031982 vesicle; GO:0005737 cytoplasm; GO:0032991 macromolecular complex; GO:0044424 intracellular part; GO:1990234 transferase complex; GO:0005623 cell; GO:0005829 cytosol; GO:0005576 extracellular region; GO:0070062 ex…	GO:0003872 6-phosphofructokinase activity; GO:1901265 nucleoside phosphate binding; GO:0016773 phosphotransferase activity, alcohol group as acceptor; GO:0005515 protein binding; GO:0048029 monosaccharide binding; GO:0097159 organic cyclic compound binding; GO:1901363 heterocyclic compound binding; GO:0042802 identical protein binding; GO:0016301 kinase activity; GO:0032553 ribonucleotide binding…	K00850	pfkA, PFK; 6-phosphofructokinase 1 [EC:2.7.1.11]	mmu00010 Glycolysis / Gluconeogenesis - Mus musculus (mouse); mmu00030 Pentose phosphate pathway - Mus musculus (mouse); mmu00051 Fructose and mannose metabolism - Mus musculus (mouse); mmu00052 Galactose metabolism - Mus musculus (mouse); mmu01100 Metabolic pathways - Mus musculus (mouse); mmu01200 Carbon metabolism - Mus musculus (mouse); mmu01230 Biosynthesis of amino acids - Mus musculus (mou…	IPR000023;	Phosphofructokinase domain;
Q99LC3	"NADH dehydrogenase [ubiquinone] 1 alpha subcomplex subunit 10, mitochondrial OS=Mus musculus OX=10090 GN=Ndufa10"	0.813	Down	0.010763	Ndufa10	40.603	48.209	29.6	12	17	12	mitochondria	GO:0016310 phosphorylation; GO:0009116 nucleoside metabolic process; GO:0042278 purine nucleoside metabolic process; GO:0006725 cellular aromatic compound metabolic process; GO:0009167 purine ribonucleoside monophosphate metabolic process; GO:0042773 ATP synthesis coupled electron transport; GO:0009259 ribonucleotide metabolic process; GO:0009117 nucleotide metabolic process; GO:0044699 single-or…	GO:0016020 membrane; GO:0098800 inner mitochondrial membrane protein complex; GO:0031090 organelle membrane; GO:0098796 membrane protein complex; GO:0005737 cytoplasm; GO:0045271 respiratory chain complex I; GO:0032991 macromolecular complex; GO:0098798 mitochondrial protein complex; GO:0044424 intracellular part; GO:0005747 mitochondrial respiratory chain complex I; GO:0044455 mitochondrial memb…	GO:0050136 NADH dehydrogenase (quinone) activity; GO:0016651 oxidoreductase activity, acting on NAD(P)H; GO:0003954 NADH dehydrogenase activity; GO:0003824 catalytic activity; GO:0016655 oxidoreductase activity, acting on NAD(P)H, quinone or similar compound as acceptor; GO:0008137 NADH dehydrogenase (ubiquinone) activity; GO:0016491 oxidoreductase activity;	K03954	NDUFA10; NADH dehydrogenase (ubiquinone) 1 alpha subcomplex subunit 10	mmu00190 Oxidative phosphorylation - Mus musculus (mouse); mmu01100 Metabolic pathways - Mus musculus (mouse); mmu04714 Thermogenesis - Mus musculus (mouse); mmu04723 Retrograde endocannabinoid signaling - Mus musculus (mouse); mmu04932 Non-alcoholic fatty liver disease (NAFLD) - Mus musculus (mouse); mmu05010 Alzheimer disease - Mus musculus (mouse); mmu05012 Parkinson disease - Mus musculus (mo…	IPR027417; IPR031314;	P-loop containing nucleoside triphosphate hydrolase; Deoxynucleoside kinase domain;
P97360	Transcription factor ETV6 OS=Mus musculus OX=10090 GN=Etv6	1.241	Up	0.0108565	Etv6	56.405	-2	1.9	1	1	1	nucleus	GO:0022414 reproductive process; GO:0097659 nucleic acid-templated transcription; GO:0048869 cellular developmental process; GO:0009891 positive regulation of biosynthetic process; GO:0022008 neurogenesis; GO:0044699 single-organism process; GO:0009058 biosynthetic process; GO:0007028 cytoplasm organization; GO:0044237 cellular metabolic process; GO:0051253 negative regulation of RNA metabolic pr…	GO:0043229 intracellular organelle; GO:0043232 intracellular non-membrane-bounded organelle; GO:0005737 cytoplasm; GO:0044446 intracellular organelle part; GO:0031981 nuclear lumen; GO:0044424 intracellular part; GO:0005730 nucleolus; GO:0005829 cytosol; GO:0005623 cell; GO:0044422 organelle part; GO:0043228 non-membrane-bounded organelle; GO:0043226 organelle; GO:0043231 intracellular membrane-b…	GO:0000981 RNA polymerase II transcription factor activity, sequence-specific DNA binding; GO:0001228 transcriptional activator activity, RNA polymerase II transcription regulatory region sequence-specific binding; GO:0003677 DNA binding; GO:0000976 transcription regulatory region sequence-specific DNA binding; GO:0001077 transcriptional activator activity, RNA polymerase II core promoter proxima…	K03211	ETV6_7, yan; ETS translocation variant 6/7	mmu05202 Transcriptional misregulation in cancer - Mus musculus (mouse);	IPR011991; IPR003118; IPR000418; IPR013761;	Winged helix-turn-helix DNA-binding domain; Pointed domain; Ets domain; Sterile alpha motif/pointed domain;
P43275	Histone H1.1 OS=Mus musculus OX=10090 GN=Hist1h1a	0.792	Down	0.0108594	Hist1h1a	21.785	46.064	29.1	9	26	6	nucleus	GO:0000003 reproduction; GO:0044085 cellular component biogenesis; GO:0016043 cellular component organization; GO:0034728 nucleosome organization; GO:0022414 reproductive process; GO:0044699 single-organism process; GO:0006323 DNA packaging; GO:0006334 nucleosome assembly; GO:0022607 cellular component assembly; GO:0065003 macromolecular complex assembly; GO:0044702 single organism reproductive p…	GO:0043229 intracellular organelle; GO:0000791 euchromatin; GO:0043232 intracellular non-membrane-bounded organelle; GO:0044446 intracellular organelle part; GO:0032991 macromolecular complex; GO:0031981 nuclear lumen; GO:0044424 intracellular part; GO:0005623 cell; GO:0044422 organelle part; GO:0000786 nucleosome; GO:0044427 chromosomal part; GO:0043228 non-membrane-bounded organelle; GO:0031974…	GO:0097159 organic cyclic compound binding; GO:1901363 heterocyclic compound binding; GO:0003677 DNA binding; GO:0005515 protein binding; GO:0003682 chromatin binding; GO:0031490 chromatin DNA binding; GO:0005488 binding; GO:0003676 nucleic acid binding;	K11275	H1_5; histone H1/5		IPR011991; IPR005818;	Winged helix-turn-helix DNA-binding domain; Linker histone H1/H5, domain H15;
Q8K3A9	7SK snRNA methylphosphate capping enzyme OS=Mus musculus OX=10090 GN=Mepce	1.346	Up	0.0108973	Mepce	72.05	9.9265	10.5	6	6	6	nucleus	GO:2000045 regulation of G1/S transition of mitotic cell cycle; GO:0051253 negative regulation of RNA metabolic process; GO:0044237 cellular metabolic process; GO:0009451 RNA modification; GO:0010564 regulation of cell cycle process; GO:0032259 methylation; GO:2001141 regulation of RNA biosynthetic process; GO:0008152 metabolic process; GO:1902806 regulation of cell cycle G1/S phase transition; G…		GO:0097159 organic cyclic compound binding; GO:1901363 heterocyclic compound binding; GO:0003723 RNA binding; GO:0008757 S-adenosylmethionine-dependent methyltransferase activity; GO:0008168 methyltransferase activity; GO:0008173 RNA methyltransferase activity; GO:0003824 catalytic activity; GO:0005488 binding; GO:0003676 nucleic acid binding; GO:0016741 transferase activity, transferring one-car…	K15190	MEPCE, BCDIN3; 7SK snRNA methylphosphate capping enzyme [EC:2.1.1.-]		IPR025714; IPR029063; IPR024160; IPR010675;	Methyltransferase domain; S-adenosyl-L-methionine-dependent methyltransferase; Bin3-type S-adenosyl-L-methionine binding domain; RNA methyltransferase bin3, C-terminal;
P48428	Tubulin-specific chaperone A OS=Mus musculus OX=10090 GN=Tbca	0.825	Down	0.0109427	Tbca	12.758	23.409	37	8	14	8	cytoplasm	GO:0044085 cellular component biogenesis; GO:0016043 cellular component organization; GO:0034622 cellular macromolecular complex assembly; GO:0071822 protein complex subunit organization; GO:0007021 tubulin complex assembly; GO:0043933 macromolecular complex subunit organization; GO:0006457 protein folding; GO:0022607 cellular component assembly; GO:0065003 macromolecular complex assembly; GO:007…	GO:0043229 intracellular organelle; GO:0099513 polymeric cytoskeletal fiber; GO:0044421 extracellular region part; GO:0005874 microtubule; GO:0043232 intracellular non-membrane-bounded organelle; GO:0044430 cytoskeletal part; GO:0005737 cytoplasm; GO:0044446 intracellular organelle part; GO:0031982 vesicle; GO:0031981 nuclear lumen; GO:0099512 supramolecular fiber; GO:0044424 intracellular part; …	GO:0097159 organic cyclic compound binding; GO:1901363 heterocyclic compound binding; GO:0003723 RNA binding; GO:0008092 cytoskeletal protein binding; GO:0005488 binding; GO:0003676 nucleic acid binding; GO:0015631 tubulin binding; GO:0005515 protein binding; GO:0048487 beta-tubulin binding;	K17292	TBCA; tubulin-specific chaperone A
O35127	Protein C10 OS=Mus musculus OX=10090 GN=Grcc10	0.639	Down	0.0109812	Grcc10	13.194	17.107	43.7	4	6	4	cytoplasm		GO:0044424 intracellular part; GO:0005623 cell; GO:0044464 cell part; GO:0005622 intracellular; GO:0005737 cytoplasm;
Q9DCV4	Regulator of microtubule dynamics protein 1 OS=Mus musculus OX=10090 GN=Rmdn1	0.709	Down	0.0111023	Rmdn1	35	2.3837	5.2	1	1	1	mitochondria		GO:0043229 intracellular organelle; GO:0099513 polymeric cytoskeletal fiber; GO:0000922 spindle pole; GO:0005874 microtubule; GO:0043232 intracellular non-membrane-bounded organelle; GO:0044430 cytoskeletal part; GO:0005737 cytoplasm; GO:0044446 intracellular organelle part; GO:0099512 supramolecular fiber; GO:0044424 intracellular part; GO:0099080 supramolecular complex; GO:0005623 cell; GO:0005…	GO:0005515 protein binding; GO:0005488 binding;				IPR011990;	Tetratricopeptide-like helical domain;
P10639	Thioredoxin OS=Mus musculus OX=10090 GN=Txn	0.799	Down	0.011156	Txn	11.675	46.988	58.1	9	42	9	extracellular	GO:0010941 regulation of cell death; GO:0065008 regulation of biological quality; GO:0032270 positive regulation of cellular protein metabolic process; GO:0097659 nucleic acid-templated transcription; GO:1903533 regulation of protein targeting; GO:0090317 negative regulation of intracellular protein transport; GO:0044237 cellular metabolic process; GO:0008152 metabolic process; GO:0032879 regulat…	GO:0043229 intracellular organelle; GO:0044421 extracellular region part; GO:0031982 vesicle; GO:0005737 cytoplasm; GO:0044424 intracellular part; GO:0005623 cell; GO:0005829 cytosol; GO:0005576 extracellular region; GO:0005739 mitochondrion; GO:0043231 intracellular membrane-bounded organelle; GO:0043226 organelle; GO:0070062 extracellular exosome; GO:0005634 nucleus; GO:0005622 intracellular; G…	GO:0015035 protein disulfide oxidoreductase activity; GO:0016651 oxidoreductase activity, acting on NAD(P)H; GO:0003723 RNA binding; GO:0004791 thioredoxin-disulfide reductase activity; GO:0047134 protein-disulfide reductase activity; GO:0016209 antioxidant activity; GO:0005515 protein binding; GO:0016668 oxidoreductase activity, acting on a sulfur group of donors, NAD(P) as acceptor; GO:0016491 …	K03671	trxA; thioredoxin 1	mmu04621 NOD-like receptor signaling pathway - Mus musculus (mouse); mmu05418 Fluid shear stress and atherosclerosis - Mus musculus (mouse);	IPR012336; IPR013766;	Thioredoxin-like fold; Thioredoxin domain;
Q99N42	Thymidine phosphorylase OS=Mus musculus OX=10090 GN=Tymp	1.282	Up	0.0111583	Tymp	49.335	1.5338	3	1	1	1	cytoplasm	GO:0044707 single-multicellular organism process; GO:0009116 nucleoside metabolic process; GO:0006725 cellular aromatic compound metabolic process; GO:0044699 single-organism process; GO:0050896 response to stimulus; GO:0044237 cellular metabolic process; GO:0071704 organic substance metabolic process; GO:0009605 response to external stimulus; GO:0009653 anatomical structure morphogenesis; GO:000…	GO:0044464 cell part; GO:0005622 intracellular; GO:0005737 cytoplasm; GO:0044424 intracellular part; GO:0005829 cytosol; GO:0005623 cell; GO:0044444 cytoplasmic part;	GO:0016763 transferase activity, transferring pentosyl groups; GO:0009032 thymidine phosphorylase activity; GO:0016758 transferase activity, transferring hexosyl groups; GO:0003824 catalytic activity; GO:0004645 phosphorylase activity; GO:0016154 pyrimidine-nucleoside phosphorylase activity; GO:0016757 transferase activity, transferring glycosyl groups; GO:0016740 transferase activity;	K00758	deoA, TYMP; thymidine phosphorylase [EC:2.4.2.4]	mmu00240 Pyrimidine metabolism - Mus musculus (mouse); mmu00983 Drug metabolism - other enzymes - Mus musculus (mouse); mmu01100 Metabolic pathways - Mus musculus (mouse); mmu05219 Bladder cancer - Mus musculus (mouse);	IPR017459; IPR000312; IPR013102;	Glycosyl transferase family 3, N-terminal domain; Glycosyl transferase, family 3; Pyrimidine nucleoside phosphorylase, C-terminal;
Q64332	Synapsin-2 OS=Mus musculus OX=10090 GN=Syn2	1.252	Up	0.0111967	Syn2	63.372	10.921	9.9	5	5	4	mitochondria	GO:0044700 single organism signaling; GO:0001505 regulation of neurotransmitter levels; GO:0065008 regulation of biological quality; GO:0044763 single-organism cellular process; GO:0044699 single-organism process; GO:0007269 neurotransmitter secretion; GO:0023061 signal release; GO:0099531 presynaptic process involved in chemical synaptic transmission; GO:0023052 signaling; GO:0051234 establishme…	GO:0016020 membrane; GO:0030658 transport vesicle membrane; GO:0031090 organelle membrane; GO:0031410 cytoplasmic vesicle; GO:0071944 cell periphery; GO:0098796 membrane protein complex; GO:0030054 cell junction; GO:0005737 cytoplasm; GO:0031982 vesicle; GO:0044433 cytoplasmic vesicle part; GO:0032991 macromolecular complex; GO:0044424 intracellular part; GO:0099501 exocytic vesicle membrane; GO:…	GO:0005524 ATP binding; GO:1901265 nucleoside phosphate binding; GO:0046983 protein dimerization activity; GO:0001882 nucleoside binding; GO:0043167 ion binding; GO:0005515 protein binding; GO:0000166 nucleotide binding; GO:0097159 organic cyclic compound binding; GO:1901363 heterocyclic compound binding; GO:0032549 ribonucleoside binding; GO:0097367 carbohydrate derivative binding; GO:0003824 ca…	K19941	SYN; synapsin		IPR016185; IPR013816; IPR020898; IPR013815; IPR020897;	Pre-ATP-grasp domain; ATP-grasp fold, subdomain 2; Synapsin, ATP-binding domain; ATP-grasp fold, subdomain 1; Synapsin, pre-ATP-grasp domain;
Q9DAT2	MRG/MORF4L-binding protein OS=Mus musculus OX=10090 GN=Mrgbp	1.33	Up	0.0114196	Mrgbp	22.436	3.7415	13.7	2	3	2	nucleus	GO:0097659 nucleic acid-templated transcription; GO:0009058 biosynthetic process; GO:0044237 cellular metabolic process; GO:2001141 regulation of RNA biosynthetic process; GO:0008152 metabolic process; GO:0043543 protein acylation; GO:0043170 macromolecule metabolic process; GO:0019538 protein metabolic process; GO:0010468 regulation of gene expression; GO:0018130 heterocycle biosynthetic process…	GO:0043229 intracellular organelle; GO:0044446 intracellular organelle part; GO:0031981 nuclear lumen; GO:0032991 macromolecular complex; GO:0044424 intracellular part; GO:1902562 H4 histone acetyltransferase complex; GO:1990234 transferase complex; GO:0005623 cell; GO:0043189 H4/H2A histone acetyltransferase complex; GO:0044422 organelle part; GO:0000123 histone acetyltransferase complex; GO:003…		K11343	MRGBP; MRG-binding protein
P60060	Protein transport protein Sec61 subunit gamma OS=Mus musculus OX=10090 GN=Sec61g	1.311	Up	0.0114764	Sec61g	7.7412	1.8407	19.1	1	1	1	cytoplasm	GO:0046907 intracellular transport; GO:0071806 protein transmembrane transport; GO:0071702 organic substance transport; GO:0015031 protein transport; GO:0051641 cellular localization; GO:0051234 establishment of localization; GO:0006810 transport; GO:0045184 establishment of protein localization; GO:0006605 protein targeting; GO:0055085 transmembrane transport; GO:0070727 cellular macromolecule l…	GO:0043229 intracellular organelle; GO:0016020 membrane; GO:0042175 nuclear outer membrane-endoplasmic reticulum membrane network; GO:0005783 endoplasmic reticulum; GO:0044446 intracellular organelle part; GO:0005737 cytoplasm; GO:0031224 intrinsic component of membrane; GO:0012505 endomembrane system; GO:0044424 intracellular part; GO:0005623 cell; GO:0016021 integral component of membrane; GO:0…	GO:0022804 active transmembrane transporter activity; GO:0015405 P-P-bond-hydrolysis-driven transmembrane transporter activity; GO:0008565 protein transporter activity; GO:0022884 macromolecule transmembrane transporter activity; GO:0015399 primary active transmembrane transporter activity; GO:0022892 substrate-specific transporter activity; GO:0008320 protein transmembrane transporter activity; …				IPR023391;	Protein translocase SecE domain;
Q08761	Vitamin K-dependent protein S OS=Mus musculus OX=10090 GN=Pros1	1.233	Up	0.011478	Pros1	74.934	10.392	7.3	5	5	5	extracellular	GO:0044707 single-multicellular organism process; GO:0007596 blood coagulation; GO:0065008 regulation of biological quality; GO:0030193 regulation of blood coagulation; GO:0044699 single-organism process; GO:0051241 negative regulation of multicellular organismal process; GO:0048519 negative regulation of biological process; GO:0080134 regulation of response to stress; GO:0050896 response to stim…	GO:0070062 extracellular exosome; GO:0043226 organelle; GO:0072562 blood microparticle; GO:0005615 extracellular space; GO:0044421 extracellular region part; GO:0031982 vesicle; GO:1903561 extracellular vesicle; GO:0043227 membrane-bounded organelle; GO:0005576 extracellular region; GO:0043230 extracellular organelle;	GO:0043169 cation binding; GO:0046872 metal ion binding; GO:0005515 protein binding; GO:0005509 calcium ion binding; GO:0005488 binding; GO:0043167 ion binding;	K03908	PROS1; protein S	mmu04610 Complement and coagulation cascades - Mus musculus (mouse);	IPR000294; IPR017857; IPR001881; IPR000742; IPR001791; IPR013320; IPR009030;	Gamma-carboxyglutamic acid-rich (GLA) domain; Coagulation factor, subgroup, Gla domain; EGF-like calcium-binding domain; EGF-like domain; Laminin G domain; Concanavalin A-like lectin/glucanase domain; Growth factor receptor cysteine-rich domain;
P70365	Nuclear receptor coactivator 1 OS=Mus musculus OX=10090 GN=Ncoa1	1.731	Up	0.0115021	Ncoa1	157.01	8.3118	1.9	2	2	2	nucleus	GO:0065008 regulation of biological quality; GO:0010941 regulation of cell death; GO:1904016 response to Thyroglobulin triiodothyronine; GO:0048732 gland development; GO:0021766 hippocampus development; GO:0022414 reproductive process; GO:0097659 nucleic acid-templated transcription; GO:0043009 chordate embryonic development; GO:0007420 brain development; GO:0008584 male gonad development; GO:000…	GO:0016020 membrane; GO:0071944 cell periphery; GO:0005737 cytoplasm; GO:0044424 intracellular part; GO:0005623 cell; GO:0044422 organelle part; GO:0044427 chromosomal part; GO:0043228 non-membrane-bounded organelle; GO:0031974 membrane-enclosed lumen; GO:0005654 nucleoplasm; GO:0070013 intracellular organelle lumen; GO:0044454 nuclear chromosome part; GO:0005622 intracellular; GO:0044464 cell pa…	GO:0033142 progesterone receptor binding; GO:0034212 peptide N-acetyltransferase activity; GO:0047485 protein N-terminus binding; GO:0005102 receptor binding; GO:0046983 protein dimerization activity; GO:0005515 protein binding; GO:0003682 chromatin binding; GO:0051427 hormone receptor binding; GO:0008080 N-acetyltransferase activity; GO:0000975 regulatory region DNA binding; GO:0097159 organic c…	K09101	NCOA1, SRC1, KAT13A; nuclear receptor coactivator 1 [EC:2.3.1.48]	mmu04915 Estrogen signaling pathway - Mus musculus (mouse); mmu04919 Thyroid hormone signaling pathway - Mus musculus (mouse); mmu05200 Pathways in cancer - Mus musculus (mouse); mmu05224 Breast cancer - Mus musculus (mouse);	IPR014920; IPR014935; IPR010011; IPR009110; IPR013767; IPR000014; IPR011598;	Nuclear receptor coactivator, Ncoa-type, interlocking; Nuclear receptor coactivator, receptor-binding domain; Domain of unknown function DUF1518; Nuclear receptor coactivator, interlocking; PAS fold; PAS domain; Myc-type, basic helix-loop-helix (bHLH) domain;
Q8CIV2	Membralin OS=Mus musculus OX=10090 GN=Tmem259	1.683	Up	0.0115351	Tmem259	63.56	11.337	8.9	2	3	2	plasma membrane	GO:0050794 regulation of cellular process; GO:0033554 cellular response to stress; GO:0010941 regulation of cell death; GO:0034976 response to endoplasmic reticulum stress; GO:0060255 regulation of macromolecule metabolic process; GO:0080134 regulation of response to stress; GO:0048523 negative regulation of cellular process; GO:0048519 negative regulation of biological process; GO:1905897 regula…	GO:0043229 intracellular organelle; GO:0016020 membrane; GO:0042175 nuclear outer membrane-endoplasmic reticulum membrane network; GO:0005783 endoplasmic reticulum; GO:0044446 intracellular organelle part; GO:0005737 cytoplasm; GO:0031224 intrinsic component of membrane; GO:0012505 endomembrane system; GO:0044424 intracellular part; GO:0005623 cell; GO:0016021 integral component of membrane; GO:0…	GO:0005515 protein binding; GO:0005488 binding;
Q8BYJ6	TBC1 domain family member 4 OS=Mus musculus OX=10090 GN=Tbc1d4	1.693	Up	0.0115441	Tbc1d4	147.45	3.9636	2.8	3	3	2	nucleus	GO:0050794 regulation of cellular process; GO:0060627 regulation of vesicle-mediated transport; GO:0046907 intracellular transport; GO:0016043 cellular component organization; GO:0071310 cellular response to organic substance; GO:1901700 response to oxygen-containing compound; GO:0031338 regulation of vesicle fusion; GO:0050896 response to stimulus; GO:0015031 protein transport; GO:0051234 establ…	GO:0016020 membrane; GO:0043229 intracellular organelle; GO:0097708 intracellular vesicle; GO:0044421 extracellular region part; GO:0031090 organelle membrane; GO:0031410 cytoplasmic vesicle; GO:0044446 intracellular organelle part; GO:0005737 cytoplasm; GO:0031982 vesicle; GO:0044433 cytoplasmic vesicle part; GO:0012506 vesicle membrane; GO:0012505 endomembrane system; GO:0044424 intracellular p…	GO:0031267 small GTPase binding; GO:0030234 enzyme regulator activity; GO:0017016 Ras GTPase binding; GO:0060589 nucleoside-triphosphatase regulator activity; GO:0005488 binding; GO:0030695 GTPase regulator activity; GO:0005515 protein binding; GO:0098772 molecular function regulator; GO:0051020 GTPase binding; GO:0008047 enzyme activator activity; GO:0019899 enzyme binding; GO:0017137 Rab GTPase…	K17902	TBC1D4, AS160; TBC1 domain family member 4	mmu04919 Thyroid hormone signaling pathway - Mus musculus (mouse); mmu04931 Insulin resistance - Mus musculus (mouse);	IPR011993; IPR000195; IPR021785; IPR006020;	PH domain-like; Rab-GTPase-TBC domain; Domain of unknown function DUF3350; PTB/PI domain;
P62259	14-3-3 protein epsilon OS=Mus musculus OX=10090 GN=Ywhae	0.825	Down	0.0116808	Ywhae	29.174	169.65	67.8	23	95	20	cytoplasm	GO:0044700 single organism signaling; GO:0065008 regulation of biological quality; GO:0021766 hippocampus development; GO:0007420 brain development; GO:0021987 cerebral cortex development; GO:0044237 cellular metabolic process; GO:0015031 protein transport; GO:0048857 neural nucleus development; GO:0021537 telencephalon development; GO:0022610 biological adhesion; GO:0021762 substantia nigra deve…	GO:0016020 membrane; GO:0044421 extracellular region part; GO:0031090 organelle membrane; GO:0031410 cytoplasmic vesicle; GO:0030054 cell junction; GO:0031982 vesicle; GO:0005737 cytoplasm; GO:0044433 cytoplasmic vesicle part; GO:0032991 macromolecular complex; GO:0044424 intracellular part; GO:0005913 cell-cell adherens junction; GO:0005623 cell; GO:0005911 cell-cell junction; GO:0044422 organel…	GO:0016597 amino acid binding; GO:0031625 ubiquitin protein ligase binding; GO:0050815 phosphoserine binding; GO:0046983 protein dimerization activity; GO:0099106 ion channel regulator activity; GO:0005515 protein binding; GO:0098772 molecular function regulator; GO:0003823 antigen binding; GO:0097159 organic cyclic compound binding; GO:1901363 heterocyclic compound binding; GO:0098641 cadherin b…	K06630	YWHAE; 14-3-3 protein epsilon	mmu04110 Cell cycle - Mus musculus (mouse); mmu04114 Oocyte meiosis - Mus musculus (mouse); mmu04151 PI3K-Akt signaling pathway - Mus musculus (mouse); mmu04390 Hippo signaling pathway - Mus musculus (mouse); mmu04722 Neurotrophin signaling pathway - Mus musculus (mouse); mmu05203 Viral carcinogenesis - Mus musculus (mouse);	IPR023410;	14-3-3 domain;
P02340	Cellular tumor antigen p53 OS=Mus musculus OX=10090 GN=Tp53	1.507	Up	0.0119376	Tp53	43.155	8.5315	4.9	1	1	1	nucleus	GO:0044700 single organism signaling; GO:0010564 regulation of cell cycle process; GO:0044237 cellular metabolic process; GO:0042772 DNA damage response, signal transduction resulting in transcription; GO:0009607 response to biotic stimulus; GO:0072431 signal transduction involved in mitotic G1 DNA damage checkpoint; GO:0001558 regulation of cell growth; GO:0042110 T cell activation; GO:0045978 n…	GO:0005783 endoplasmic reticulum; GO:0005737 cytoplasm; GO:0032991 macromolecular complex; GO:0044424 intracellular part; GO:0016604 nuclear body; GO:0005623 cell; GO:0044422 organelle part; GO:0044427 chromosomal part; GO:0043228 non-membrane-bounded organelle; GO:0031974 membrane-enclosed lumen; GO:0005654 nucleoplasm; GO:0016605 PML body; GO:0070013 intracellular organelle lumen; GO:0044454 nu…	GO:1990782 protein tyrosine kinase binding; GO:0019903 protein phosphatase binding; GO:0031625 ubiquitin protein ligase binding; GO:0000975 regulatory region DNA binding; GO:0097159 organic cyclic compound binding; GO:0042802 identical protein binding; GO:0032553 ribonucleotide binding; GO:0001085 RNA polymerase II transcription factor binding; GO:0005488 binding; GO:0032550 purine ribonucleoside…	K04451	TP53, P53; tumor protein p53	mmu01522 Endocrine resistance - Mus musculus (mouse); mmu01524 Platinum drug resistance - Mus musculus (mouse); mmu04010 MAPK signaling pathway - Mus musculus (mouse); mmu04071 Sphingolipid signaling pathway - Mus musculus (mouse); mmu04110 Cell cycle - Mus musculus (mouse); mmu04115 p53 signaling pathway - Mus musculus (mouse); mmu04137 Mitophagy - animal - Mus musculus (mouse); mmu04151 PI3K-Ak…	IPR011615; IPR010991; IPR012346; IPR008967; IPR013872;	p53, DNA-binding domain; p53, tetramerisation domain; p53/RUNT-type transcription factor, DNA-binding domain; p53-like transcription factor, DNA-binding; p53 transactivation domain;
Q9QZ05	eIF-2-alpha kinase GCN2 OS=Mus musculus OX=10090 GN=Eif2ak4	1.297	Up	0.0121638	Eif2ak4	186.48	2.1119	0.5	1	1	1	nucleus	GO:0044700 single organism signaling; GO:0070417 cellular response to cold; GO:0010608 posttranscriptional regulation of gene expression; GO:0098542 defense response to other organism; GO:0009891 positive regulation of biosynthetic process; GO:0031347 regulation of defense response; GO:0044237 cellular metabolic process; GO:0009607 response to biotic stimulus; GO:0042110 T cell activation; GO:000…	GO:0005840 ribosome; GO:0043229 intracellular organelle; GO:0043232 intracellular non-membrane-bounded organelle; GO:0005737 cytoplasm; GO:0032991 macromolecular complex; GO:0044424 intracellular part; GO:0005829 cytosol; GO:0005623 cell; GO:0043228 non-membrane-bounded organelle; GO:0043226 organelle; GO:0005622 intracellular; GO:0044464 cell part; GO:0044445 cytosolic part; GO:1990904 ribonucle…	GO:1901265 nucleoside phosphate binding; GO:0016773 phosphotransferase activity, alcohol group as acceptor; GO:0005515 protein binding; GO:0004672 protein kinase activity; GO:1901363 heterocyclic compound binding; GO:0097159 organic cyclic compound binding; GO:0016301 kinase activity; GO:0032553 ribonucleotide binding; GO:0003824 catalytic activity; GO:0000049 tRNA binding; GO:0031369 translation…	K16196	EIF2AK4; eukaryotic translation initiation factor 2-alpha kinase 4 [EC:2.7.11.1]	mmu04140 Autophagy - animal - Mus musculus (mouse); mmu04141 Protein processing in endoplasmic reticulum - Mus musculus (mouse); mmu05160 Hepatitis C - Mus musculus (mouse); mmu05162 Measles - Mus musculus (mouse); mmu05164 Influenza A - Mus musculus (mouse); mmu05168 Herpes simplex infection - Mus musculus (mouse);	IPR016135; IPR024435; IPR000719; IPR004154; IPR011009; IPR006575;	Ubiquitin-conjugating enzyme/RWD-like; Histidyl tRNA synthetase-related domain; Protein kinase domain; Anticodon-binding; Protein kinase-like domain; RWD domain;
Q923G2	"DNA-directed RNA polymerases I, II, and III subunit RPABC3 OS=Mus musculus OX=10090 GN=Polr2h"	0.728	Down	0.0122846	Polr2h	17.143	23.231	28.7	3	4	3	cytoskeleton	GO:0006725 cellular aromatic compound metabolic process; GO:0097659 nucleic acid-templated transcription; GO:0009058 biosynthetic process; GO:0044237 cellular metabolic process; GO:0071704 organic substance metabolic process; GO:0008152 metabolic process; GO:0046483 heterocycle metabolic process; GO:0006139 nucleobase-containing compound metabolic process; GO:0019438 aromatic compound biosyntheti…	GO:0005665 DNA-directed RNA polymerase II, core complex; GO:0043229 intracellular organelle; GO:0000428 DNA-directed RNA polymerase complex; GO:0055029 nuclear DNA-directed RNA polymerase complex; GO:0061695 transferase complex, transferring phosphorus-containing groups; GO:0043232 intracellular non-membrane-bounded organelle; GO:0044446 intracellular organelle part; GO:0030880 RNA polymerase com…	GO:0097159 organic cyclic compound binding; GO:1901363 heterocyclic compound binding; GO:0003677 DNA binding; GO:0016779 nucleotidyltransferase activity; GO:0034062 5'-3' RNA polymerase activity; GO:0003824 catalytic activity; GO:0097747 RNA polymerase activity; GO:0005488 binding; GO:0003676 nucleic acid binding; GO:0003899 DNA-directed 5'-3' RNA polymerase activity; GO:0016740 transferase activ…	K03016	RPB8, POLR2H; DNA-directed RNA polymerases I, II, and III subunit RPABC3	mmu00230 Purine metabolism - Mus musculus (mouse); mmu00240 Pyrimidine metabolism - Mus musculus (mouse); mmu01100 Metabolic pathways - Mus musculus (mouse); mmu03020 RNA polymerase - Mus musculus (mouse); mmu04623 Cytosolic DNA-sensing pathway - Mus musculus (mouse); mmu05016 Huntington disease - Mus musculus (mouse);	IPR012340;	Nucleic acid-binding, OB-fold;
Q8CHW4	Translation initiation factor eIF-2B subunit epsilon OS=Mus musculus OX=10090 GN=Eif2b5	1.281	Up	0.0123388	Eif2b5	80.085	30.085	7.3	4	7	4	mitochondria	GO:0010941 regulation of cell death; GO:0006518 peptide metabolic process; GO:0032270 positive regulation of cellular protein metabolic process; GO:0021766 hippocampus development; GO:0022414 reproductive process; GO:0007272 ensheathment of neurons; GO:0010608 posttranscriptional regulation of gene expression; GO:0007420 brain development; GO:0009891 positive regulation of biosynthetic process; G…	GO:0043229 intracellular organelle; GO:0005737 cytoplasm; GO:0032991 macromolecular complex; GO:0044424 intracellular part; GO:0005623 cell; GO:0005829 cytosol; GO:0043231 intracellular membrane-bounded organelle; GO:0043226 organelle; GO:0005634 nucleus; GO:0005622 intracellular; GO:0044464 cell part; GO:0043227 membrane-bounded organelle; GO:0005851 eukaryotic translation initiation factor 2B c…	GO:0097159 organic cyclic compound binding; GO:1901363 heterocyclic compound binding; GO:0003723 RNA binding; GO:0008135 translation factor activity, RNA binding; GO:0005085 guanyl-nucleotide exchange factor activity; GO:0031369 translation initiation factor binding; GO:0005488 binding; GO:0003676 nucleic acid binding; GO:0003743 translation initiation factor activity; GO:0005515 protein binding;…	K03240	EIF2B5; translation initiation factor eIF-2B subunit epsilon	mmu03013 RNA transport - Mus musculus (mouse);	IPR011004; IPR003307; IPR016024; IPR029044; IPR016021;	Trimeric LpxA-like; W2 domain; Armadillo-type fold; Nucleotide-diphospho-sugar transferases; MIF4G-like domain;
Q9QY93	dCTP pyrophosphatase 1 OS=Mus musculus OX=10090 GN=Dctpp1	1.255	Up	0.0123612	Dctpp1	18.795	11.585	21.2	4	4	4	extracellular	GO:0044085 cellular component biogenesis; GO:0009147 pyrimidine nucleoside triphosphate metabolic process; GO:0009117 nucleotide metabolic process; GO:0044699 single-organism process; GO:0046065 dCTP metabolic process; GO:0009262 deoxyribonucleotide metabolic process; GO:0044237 cellular metabolic process; GO:0006796 phosphate-containing compound metabolic process; GO:0006253 dCTP catabolic proce…	GO:0044464 cell part; GO:0005622 intracellular; GO:0005737 cytoplasm; GO:0044424 intracellular part; GO:0005623 cell; GO:0005829 cytosol; GO:0044444 cytoplasmic part;	GO:0000287 magnesium ion binding; GO:1901265 nucleoside phosphate binding; GO:0047840 dCTP diphosphatase activity; GO:0043167 ion binding; GO:0016817 hydrolase activity, acting on acid anhydrides; GO:0005515 protein binding; GO:0016787 hydrolase activity; GO:0000166 nucleotide binding; GO:0032552 deoxyribonucleotide binding; GO:1901363 heterocyclic compound binding; GO:0097159 organic cyclic comp…	K16904	DCTPP1; dCTP diphosphatase [EC:3.6.1.12]	mmu00240 Pyrimidine metabolism - Mus musculus (mouse); mmu01100 Metabolic pathways - Mus musculus (mouse);
P97822	Acidic leucine-rich nuclear phosphoprotein 32 family member E OS=Mus musculus OX=10090 GN=Anp32e	0.761	Down	0.012595	Anp32e	29.622	78.524	16.5	4	12	4	cytoplasm	GO:0016043 cellular component organization; GO:0034728 nucleosome organization; GO:0006338 chromatin remodeling; GO:0043486 histone exchange; GO:0043086 negative regulation of catalytic activity; GO:0043044 ATP-dependent chromatin remodeling; GO:0071704 organic substance metabolic process; GO:0043933 macromolecular complex subunit organization; GO:0008152 metabolic process; GO:0051276 chromosome …	GO:0000812 Swr1 complex; GO:0031410 cytoplasmic vesicle; GO:0005737 cytoplasm; GO:0031982 vesicle; GO:0097346 INO80-type complex; GO:0032991 macromolecular complex; GO:0044424 intracellular part; GO:0005623 cell; GO:0070603 SWI/SNF superfamily-type complex; GO:0044422 organelle part; GO:0044427 chromosomal part; GO:0043228 non-membrane-bounded organelle; GO:0031974 membrane-enclosed lumen; GO:007…	GO:0042393 histone binding; GO:0030234 enzyme regulator activity; GO:0019208 phosphatase regulator activity; GO:0005488 binding; GO:0005515 protein binding; GO:0004857 enzyme inhibitor activity; GO:0098772 molecular function regulator; GO:0019212 phosphatase inhibitor activity;	K18648	ANP32E; acidic leucine-rich nuclear phosphoprotein 32 family member E		IPR032675;	Leucine-rich repeat domain, L domain-like;
Q5HZI9	Solute carrier family 25 member 51 OS=Mus musculus OX=10090 GN=Slc25a51	1.205	Up	0.012716	Slc25a51	33.689	3.5466	3	1	1	1	cytoplasm	GO:0006810 transport; GO:0055085 transmembrane transport; GO:0051179 localization; GO:0006839 mitochondrial transport; GO:0051234 establishment of localization;	GO:0043229 intracellular organelle; GO:0016020 membrane; GO:0044429 mitochondrial part; GO:0031090 organelle membrane; GO:0031967 organelle envelope; GO:0044446 intracellular organelle part; GO:0005737 cytoplasm; GO:0031224 intrinsic component of membrane; GO:0044424 intracellular part; GO:0005623 cell; GO:0016021 integral component of membrane; GO:0044422 organelle part; GO:0005739 mitochondrion…	GO:0022857 transmembrane transporter activity; GO:0005215 transporter activity;				IPR023395;	Mitochondrial carrier domain;
Q9WTQ8	Mitochondrial import inner membrane translocase subunit Tim23 OS=Mus musculus OX=10090 GN=Timm23	1.225	Up	0.0127163	Timm23	21.978	5.6205	4.8	1	1	1	cytoplasm	GO:0016043 cellular component organization; GO:0046907 intracellular transport; GO:0072594 establishment of protein localization to organelle; GO:0017038 protein import; GO:0006839 mitochondrial transport; GO:0044699 single-organism process; GO:0015031 protein transport; GO:0051234 establishment of localization; GO:0006605 protein targeting; GO:0051649 establishment of localization in cell; GO:19…	GO:0016020 membrane; GO:0098800 inner mitochondrial membrane protein complex; GO:0031090 organelle membrane; GO:0098796 membrane protein complex; GO:0005737 cytoplasm; GO:0031305 integral component of mitochondrial inner membrane; GO:0032991 macromolecular complex; GO:0031224 intrinsic component of membrane; GO:0098798 mitochondrial protein complex; GO:0044424 intracellular part; GO:0005744 mitoc…	GO:0022804 active transmembrane transporter activity; GO:0015405 P-P-bond-hydrolysis-driven transmembrane transporter activity; GO:0008565 protein transporter activity; GO:0022884 macromolecule transmembrane transporter activity; GO:0015399 primary active transmembrane transporter activity; GO:0022803 passive transmembrane transporter activity; GO:0015266 protein channel activity; GO:0022892 subs…	K17794	TIM23; mitochondrial import inner membrane translocase subunit TIM23
Q9D9N8	Protease-associated domain-containing protein 1 OS=Mus musculus OX=10090 GN=Pradc1	1.267	Up	0.0127802	Pradc1	21.085	3.6426	6.4	1	1	1	extracellular		GO:0070062 extracellular exosome; GO:0043226 organelle; GO:0044421 extracellular region part; GO:0031982 vesicle; GO:1903561 extracellular vesicle; GO:0043227 membrane-bounded organelle; GO:0005576 extracellular region; GO:0043230 extracellular organelle;					IPR003137;	PA domain;
Q6PB70	Anoctamin-8 OS=Mus musculus OX=10090 GN=Ano8	1.266	Up	0.012997	Ano8	119.1	9.6991	2.5	2	2	2	plasma membrane	GO:0098661 inorganic anion transmembrane transport; GO:0006810 transport; GO:0006820 anion transport; GO:0055085 transmembrane transport; GO:0034220 ion transmembrane transport; GO:0098660 inorganic ion transmembrane transport; GO:0006811 ion transport; GO:0006821 chloride transport; GO:0051179 localization; GO:0098656 anion transmembrane transport; GO:0015698 inorganic anion transport; GO:190247…	GO:0016020 membrane; GO:0071944 cell periphery; GO:0005622 intracellular; GO:0044464 cell part; GO:0044425 membrane part; GO:0031224 intrinsic component of membrane; GO:0005623 cell; GO:0016021 integral component of membrane; GO:0005886 plasma membrane;	GO:0022839 ion gated channel activity; GO:0015075 ion transmembrane transporter activity; GO:0022803 passive transmembrane transporter activity; GO:0061778 intracellular chloride channel activity; GO:0005253 anion channel activity; GO:0022892 substrate-specific transporter activity; GO:0005254 chloride channel activity; GO:0015267 channel activity; GO:0015103 inorganic anion transmembrane transpo…	K19502	ANO8, TMEM16H; anoctamin-8
Q61703	Inter-alpha-trypsin inhibitor heavy chain H2 OS=Mus musculus OX=10090 GN=Itih2	0.798	Down	0.0131762	Itih2	105.93	-2	1.2	1	1	1	endoplasmic reticulum	GO:0050794 regulation of cellular process; GO:0010951 negative regulation of endopeptidase activity; GO:0060255 regulation of macromolecule metabolic process; GO:0048523 negative regulation of cellular process; GO:0048519 negative regulation of biological process; GO:0031324 negative regulation of cellular metabolic process; GO:0051346 negative regulation of hydrolase activity; GO:0030203 glycosa…	GO:0070062 extracellular exosome; GO:0043226 organelle; GO:0072562 blood microparticle; GO:0005615 extracellular space; GO:0044421 extracellular region part; GO:0031982 vesicle; GO:1903561 extracellular vesicle; GO:0043227 membrane-bounded organelle; GO:0005576 extracellular region; GO:0043230 extracellular organelle;	GO:0004867 serine-type endopeptidase inhibitor activity; GO:0030234 enzyme regulator activity; GO:0030414 peptidase inhibitor activity; GO:0061134 peptidase regulator activity; GO:0061135 endopeptidase regulator activity; GO:0098772 molecular function regulator; GO:0004857 enzyme inhibitor activity; GO:0004866 endopeptidase inhibitor activity;	K19015	ITIH2, SHAP; inter-alpha-trypsin inhibitor heavy chain H2		IPR010600; IPR013694; IPR002035;	Inter-alpha-trypsin inhibitor heavy chain, C-terminal; VIT domain; von Willebrand factor, type A;
Q9CRA4	Methylsterol monooxygenase 1 OS=Mus musculus OX=10090 GN=Msmo1	0.787	Down	0.013222	Msmo1	34.772	8.5678	8.5	2	4	2	peroxisome	GO:0016053 organic acid biosynthetic process; GO:1901615 organic hydroxy compound metabolic process; GO:0044699 single-organism process; GO:0044255 cellular lipid metabolic process; GO:0009058 biosynthetic process; GO:0044237 cellular metabolic process; GO:0016125 sterol metabolic process; GO:0071704 organic substance metabolic process; GO:0008610 lipid biosynthetic process; GO:0016126 sterol bio…	GO:0043229 intracellular organelle; GO:0016020 membrane; GO:0042175 nuclear outer membrane-endoplasmic reticulum membrane network; GO:0005783 endoplasmic reticulum; GO:0044446 intracellular organelle part; GO:0005737 cytoplasm; GO:0031224 intrinsic component of membrane; GO:0012505 endomembrane system; GO:0044424 intracellular part; GO:0005623 cell; GO:0016021 integral component of membrane; GO:0…	GO:0016709 oxidoreductase activity, acting on paired donors, with incorporation or reduction of molecular oxygen, NAD(P)H as one donor, and incorporation of one atom of oxygen; GO:0000254 C-4 methylsterol oxidase activity; GO:0005506 iron ion binding; GO:0046914 transition metal ion binding; GO:0003824 catalytic activity; GO:0005488 binding; GO:0043167 ion binding; GO:0043169 cation binding; GO:0…	K07750	MESO1, ERG25; methylsterol monooxygenase [EC:1.14.18.9]	mmu00100 Steroid biosynthesis - Mus musculus (mouse); mmu01100 Metabolic pathways - Mus musculus (mouse);	IPR006694;	Fatty acid hydroxylase;
Q99LM9	Transcriptional adapter 1 OS=Mus musculus OX=10090 GN=Tada1	1.227	Up	0.0134976	Tada1	37.408	10.683	4.8	1	1	1	cytoplasm,nucleus	GO:0097659 nucleic acid-templated transcription; GO:0009058 biosynthetic process; GO:0044237 cellular metabolic process; GO:2001141 regulation of RNA biosynthetic process; GO:0008152 metabolic process; GO:0043543 protein acylation; GO:0019538 protein metabolic process; GO:0043170 macromolecule metabolic process; GO:0010468 regulation of gene expression; GO:0018130 heterocycle biosynthetic process…	GO:0000124 SAGA complex; GO:0070461 SAGA-type complex; GO:0030054 cell junction; GO:0005737 cytoplasm; GO:0032991 macromolecular complex; GO:0044424 intracellular part; GO:0005623 cell; GO:0044422 organelle part; GO:0000123 histone acetyltransferase complex; GO:0031974 membrane-enclosed lumen; GO:1902494 catalytic complex; GO:0005654 nucleoplasm; GO:0005925 focal adhesion; GO:0031248 protein acet…	GO:0034212 peptide N-acetyltransferase activity; GO:0016746 transferase activity, transferring acyl groups; GO:0004402 histone acetyltransferase activity; GO:0003824 catalytic activity; GO:0061733 peptide-lysine-N-acetyltransferase activity; GO:0000989 transcription factor activity, transcription factor binding; GO:0003713 transcription coactivator activity; GO:0003712 transcription cofactor acti…	K11317	TADA1, STAF42; transcriptional adapter 1
E9Q649	"Beta-1,3-galactosyl-O-glycosyl-glycoprotein beta-1,6-N-acetylglucosaminyltransferase 4 OS=Mus musculus OX=10090 GN=Gcnt4"	1.504	Up	0.0140189	Gcnt4	52.831	-2	1.8	1	1	1	Golgi apparatus	GO:0044707 single-multicellular organism process; GO:0043413 macromolecule glycosylation; GO:0065008 regulation of biological quality; GO:0006725 cellular aromatic compound metabolic process; GO:1901615 organic hydroxy compound metabolic process; GO:0044267 cellular protein metabolic process; GO:0002121 inter-male aggressive behavior; GO:0044699 single-organism process; GO:0072001 renal system de…	GO:0043229 intracellular organelle; GO:0016020 membrane; GO:0098588 bounding membrane of organelle; GO:0031090 organelle membrane; GO:0005737 cytoplasm; GO:0044446 intracellular organelle part; GO:0000139 Golgi membrane; GO:0031224 intrinsic component of membrane; GO:0012505 endomembrane system; GO:0044424 intracellular part; GO:0005623 cell; GO:0016021 integral component of membrane; GO:0044422 …	GO:0008375 acetylglucosaminyltransferase activity; GO:0008194 UDP-glycosyltransferase activity; GO:0016757 transferase activity, transferring glycosyl groups; GO:0016758 transferase activity, transferring hexosyl groups; GO:0003824 catalytic activity; GO:0016740 transferase activity; GO:0003829 beta-1,3-galactosyl-O-glycosyl-glycoprotein beta-1,6-N-acetylglucosaminyltransferase activity;	K09663	GCNT4; beta-1,6-N-acetylglucosaminyltransferase 4 [EC:2.4.1.-]	mmu00512 Mucin type O-glycan biosynthesis - Mus musculus (mouse); mmu01100 Metabolic pathways - Mus musculus (mouse);
Q8R1I1	Cytochrome b-c1 complex subunit 9 OS=Mus musculus OX=10090 GN=Uqcr10	0.788	Down	0.0140243	Uqcr10	7.4454	22.409	50	3	5	3	mitochondria	GO:0044085 cellular component biogenesis; GO:0009116 nucleoside metabolic process; GO:0042278 purine nucleoside metabolic process; GO:0009167 purine ribonucleoside monophosphate metabolic process; GO:0009117 nucleotide metabolic process; GO:0044699 single-organism process; GO:0034551 mitochondrial respiratory chain complex III assembly; GO:0044237 cellular metabolic process; GO:0006796 phosphate-…	GO:0016020 membrane; GO:0044421 extracellular region part; GO:0098800 inner mitochondrial membrane protein complex; GO:0031090 organelle membrane; GO:0098796 membrane protein complex; GO:0005737 cytoplasm; GO:0031982 vesicle; GO:0032991 macromolecular complex; GO:0031224 intrinsic component of membrane; GO:0044424 intracellular part; GO:0098798 mitochondrial protein complex; GO:0005623 cell; GO:0…		K00419	QCR9, UCRC; ubiquinol-cytochrome c reductase subunit 9	mmu00190 Oxidative phosphorylation - Mus musculus (mouse); mmu01100 Metabolic pathways - Mus musculus (mouse); mmu04260 Cardiac muscle contraction - Mus musculus (mouse); mmu04714 Thermogenesis - Mus musculus (mouse); mmu04932 Non-alcoholic fatty liver disease (NAFLD) - Mus musculus (mouse); mmu05010 Alzheimer disease - Mus musculus (mouse); mmu05012 Parkinson disease - Mus musculus (mouse); mmu0…
P61924	Coatomer subunit zeta-1 OS=Mus musculus OX=10090 GN=Copz1	0.774	Down	0.0141829	Copz1	20.198	24.515	24.9	4	5	4	cytoskeleton	GO:0046907 intracellular transport; GO:0006891 intra-Golgi vesicle-mediated transport; GO:0016192 vesicle-mediated transport; GO:0048193 Golgi vesicle transport; GO:0071702 organic substance transport; GO:1901998 toxin transport; GO:0015031 protein transport; GO:0051641 cellular localization; GO:0051234 establishment of localization; GO:0006810 transport; GO:0045184 establishment of protein local…	GO:0016020 membrane; GO:0031410 cytoplasmic vesicle; GO:0031090 organelle membrane; GO:0098796 membrane protein complex; GO:0030137 COPI-coated vesicle; GO:0005737 cytoplasm; GO:0031982 vesicle; GO:0030660 Golgi-associated vesicle membrane; GO:0044433 cytoplasmic vesicle part; GO:0032991 macromolecular complex; GO:0044424 intracellular part; GO:0030120 vesicle coat; GO:0005623 cell; GO:0030663 CO…		K20472	COPZ, RET3; coatomer subunit zeta		IPR011012; IPR022775;	Longin-like domain; AP complex, mu/sigma subunit;
Q923Z3	"Protein MTO1 homolog, mitochondrial OS=Mus musculus OX=10090 GN=Mto1"	1.65	Up	0.0144181	Mto1	74.331	8.7573	4.8	3	3	3	mitochondria	GO:0016043 cellular component organization; GO:0006725 cellular aromatic compound metabolic process; GO:0044699 single-organism process; GO:0070899 mitochondrial tRNA wobble uridine modification; GO:0009451 RNA modification; GO:0044237 cellular metabolic process; GO:0032259 methylation; GO:0071704 organic substance metabolic process; GO:0002098 tRNA wobble uridine modification; GO:0008152 metabol…	GO:0043226 organelle; GO:0043231 intracellular membrane-bounded organelle; GO:0043229 intracellular organelle; GO:0044464 cell part; GO:0005622 intracellular; GO:0005737 cytoplasm; GO:0044424 intracellular part; GO:0043227 membrane-bounded organelle; GO:0005623 cell; GO:0005739 mitochondrion; GO:0044444 cytoplasmic part;	GO:0003723 RNA binding; GO:1901265 nucleoside phosphate binding; GO:0050660 flavin adenine dinucleotide binding; GO:0043167 ion binding; GO:0000166 nucleotide binding; GO:0048037 cofactor binding; GO:0016491 oxidoreductase activity; GO:1901363 heterocyclic compound binding; GO:0097159 organic cyclic compound binding; GO:0003824 catalytic activity; GO:0005488 binding; GO:0003676 nucleic acid bindi…	K03495	gidA, mnmG, MTO1; tRNA uridine 5-carboxymethylaminomethyl modification enzyme		IPR026904; IPR023753;	GidA associated domain 3; FAD/NAD(P)-binding domain;
Q8VCE6	"5'(3')-deoxyribonucleotidase, mitochondrial OS=Mus musculus OX=10090 GN=Nt5m"	1.722	Up	0.01448	Nt5m	25.602	2.3506	5.9	1	1	1	mitochondria	GO:0006725 cellular aromatic compound metabolic process; GO:0046434 organophosphate catabolic process; GO:0009117 nucleotide metabolic process; GO:0044699 single-organism process; GO:0009394 2'-deoxyribonucleotide metabolic process; GO:0009262 deoxyribonucleotide metabolic process; GO:0044237 cellular metabolic process; GO:0006796 phosphate-containing compound metabolic process; GO:0071704 organi…	GO:0043226 organelle; GO:0043231 intracellular membrane-bounded organelle; GO:0043229 intracellular organelle; GO:0044464 cell part; GO:0005622 intracellular; GO:0005737 cytoplasm; GO:0044424 intracellular part; GO:0043227 membrane-bounded organelle; GO:0005623 cell; GO:0005739 mitochondrion; GO:0044444 cytoplasmic part;	GO:0097159 organic cyclic compound binding; GO:1901363 heterocyclic compound binding; GO:0008253 5'-nucleotidase activity; GO:1901265 nucleoside phosphate binding; GO:0003824 catalytic activity; GO:0042578 phosphoric ester hydrolase activity; GO:0005488 binding; GO:0016791 phosphatase activity; GO:0008252 nucleotidase activity; GO:0043167 ion binding; GO:0016788 hydrolase activity, acting on este…	K01081	E3.1.3.5; 5'-nucleotidase [EC:3.1.3.5]	mmu00230 Purine metabolism - Mus musculus (mouse); mmu00240 Pyrimidine metabolism - Mus musculus (mouse); mmu00760 Nicotinate and nicotinamide metabolism - Mus musculus (mouse); mmu01100 Metabolic pathways - Mus musculus (mouse);	IPR023214;	HAD-like domain;
Q8BZ20	Poly [ADP-ribose] polymerase 12 OS=Mus musculus OX=10090 GN=Parp12	1.224	Up	0.0144959	Parp12	79.916	7.1766	3.2	2	2	2	cytoplasm		GO:0043226 organelle; GO:0043231 intracellular membrane-bounded organelle; GO:0043229 intracellular organelle; GO:0005634 nucleus; GO:0044464 cell part; GO:0005622 intracellular; GO:0044424 intracellular part; GO:0043227 membrane-bounded organelle; GO:0005623 cell;	GO:0097159 organic cyclic compound binding; GO:1901363 heterocyclic compound binding; GO:0016763 transferase activity, transferring pentosyl groups; GO:0003723 RNA binding; GO:0003950 NAD+ ADP-ribosyltransferase activity; GO:0003824 catalytic activity; GO:0005488 binding; GO:0003676 nucleic acid binding; GO:0043167 ion binding; GO:0043169 cation binding; GO:0046872 metal ion binding; GO:0016757 t…	K15259	PARP7S; poly [ADP-ribose] polymerase 7/11/12/13 [EC:2.4.2.30]		IPR000571; IPR004170; IPR012317;	Zinc finger, CCCH-type; WWE domain; Poly(ADP-ribose) polymerase, catalytic domain;
O35130	Ribosomal RNA small subunit methyltransferase NEP1 OS=Mus musculus OX=10090 GN=Emg1	0.753	Down	0.0145023	Emg1	26.974	34.246	38.5	8	8	8	nucleus	GO:0044085 cellular component biogenesis; GO:0044707 single-multicellular organism process; GO:0016043 cellular component organization; GO:0006997 nucleus organization; GO:0022613 ribonucleoprotein complex biogenesis; GO:0006725 cellular aromatic compound metabolic process; GO:0043009 chordate embryonic development; GO:0000154 rRNA modification; GO:0044699 single-organism process; GO:0009451 RNA …	GO:0043229 intracellular organelle; GO:0043232 intracellular non-membrane-bounded organelle; GO:0044446 intracellular organelle part; GO:0032991 macromolecular complex; GO:0031981 nuclear lumen; GO:0044424 intracellular part; GO:0005730 nucleolus; GO:0005623 cell; GO:0044422 organelle part; GO:0030684 preribosome; GO:0043228 non-membrane-bounded organelle; GO:0043231 intracellular membrane-bounde…	GO:0097159 organic cyclic compound binding; GO:1901363 heterocyclic compound binding; GO:0008757 S-adenosylmethionine-dependent methyltransferase activity; GO:0003723 RNA binding; GO:0008168 methyltransferase activity; GO:0008173 RNA methyltransferase activity; GO:0003824 catalytic activity; GO:0005488 binding; GO:0003676 nucleic acid binding; GO:0016741 transferase activity, transferring one-car…	K14568	EMG1, NEP1; rRNA small subunit pseudouridine methyltransferase Nep1 [EC:2.1.1.260]	mmu03008 Ribosome biogenesis in eukaryotes - Mus musculus (mouse);	IPR029028;	Alpha/beta knot methyltransferases;
Q99J08	SEC14-like protein 2 OS=Mus musculus OX=10090 GN=Sec14l2	1.231	Up	0.0146964	Sec14l2	46.3	1.9686	5.2	2	2	2	cytoplasm	GO:0050794 regulation of cellular process; GO:0006725 cellular aromatic compound metabolic process; GO:0097659 nucleic acid-templated transcription; GO:0060255 regulation of macromolecule metabolic process; GO:0019219 regulation of nucleobase-containing compound metabolic process; GO:0009058 biosynthetic process; GO:0044237 cellular metabolic process; GO:0071704 organic substance metabolic proces…	GO:0016020 membrane; GO:0043229 intracellular organelle; GO:0044421 extracellular region part; GO:0005737 cytoplasm; GO:0031982 vesicle; GO:0031224 intrinsic component of membrane; GO:0044424 intracellular part; GO:0005829 cytosol; GO:0005623 cell; GO:0016021 integral component of membrane; GO:0005576 extracellular region; GO:0043226 organelle; GO:0070062 extracellular exosome; GO:0043231 intrace…	GO:0008289 lipid binding; GO:0005488 binding; GO:0005215 transporter activity;				IPR001251; IPR009038; IPR011074;	CRAL-TRIO lipid binding domain; GOLD domain; CRAL/TRIO, N-terminal domain;
Q60598	Src substrate cortactin OS=Mus musculus OX=10090 GN=Cttn	0.831	Down	0.0146969	Cttn	61.249	76.956	28.2	18	29	18	cytoplasm,nucleus	GO:0044085 cellular component biogenesis; GO:0065008 regulation of biological quality; GO:0010941 regulation of cell death; GO:0032989 cellular component morphogenesis; GO:0045933 positive regulation of muscle contraction; GO:0030832 regulation of actin filament length; GO:0010821 regulation of mitochondrion organization; GO:0015031 protein transport; GO:0030041 actin filament polymerization; GO:…	GO:0016020 membrane; GO:0030425 dendrite; GO:0044421 extracellular region part; GO:0051233 spindle midzone; GO:0005737 cytoplasm; GO:0099568 cytoplasmic region; GO:0032991 macromolecular complex; GO:0005887 integral component of plasma membrane; GO:0005913 cell-cell adherens junction; GO:0099080 supramolecular complex; GO:0005623 cell; GO:0044422 organelle part; GO:0043197 dendritic spine; GO:004…	GO:0098641 cadherin binding involved in cell-cell adhesion; GO:0050839 cell adhesion molecule binding; GO:0098631 protein binding involved in cell adhesion; GO:0005488 binding; GO:0045296 cadherin binding; GO:0005522 profilin binding; GO:0005515 protein binding; GO:0098632 protein binding involved in cell-cell adhesion;	K06106	CTTN, EMS1; cortactin	mmu04530 Tight junction - Mus musculus (mouse); mmu05100 Bacterial invasion of epithelial cells - Mus musculus (mouse); mmu05205 Proteoglycans in cancer - Mus musculus (mouse);	IPR001452;	SH3 domain;
Q99J47	Dehydrogenase/reductase SDR family member 7B OS=Mus musculus OX=10090 GN=Dhrs7b	1.256	Up	0.0147431	Dhrs7b	34.986	20.106	9	4	4	4	peroxisome	GO:0044699 single-organism process; GO:0008152 metabolic process; GO:0055114 oxidation-reduction process; GO:0044710 single-organism metabolic process;	GO:0043229 intracellular organelle; GO:0016020 membrane; GO:0042175 nuclear outer membrane-endoplasmic reticulum membrane network; GO:0005783 endoplasmic reticulum; GO:0044446 intracellular organelle part; GO:0005737 cytoplasm; GO:0031224 intrinsic component of membrane; GO:0012505 endomembrane system; GO:0044424 intracellular part; GO:0005623 cell; GO:0016021 integral component of membrane; GO:0…	GO:0003824 catalytic activity; GO:0016491 oxidoreductase activity;	K11166	DHRS7B; dehydrogenase/reductase SDR family member 7B [EC:1.1.-.-]		IPR016040;	NAD(P)-binding domain;
Q8BGX2	Mitochondrial import inner membrane translocase subunit Tim29 OS=Mus musculus OX=10090 GN=Timm29	1.441	Up	0.0149847	Timm29	29.415	26.533	9.4	2	3	2	mitochondria	GO:0045184 establishment of protein localization; GO:0006810 transport; GO:0071702 organic substance transport; GO:0051179 localization; GO:0033036 macromolecule localization; GO:0008104 protein localization; GO:0015031 protein transport; GO:0051234 establishment of localization;	GO:0016020 membrane; GO:0098800 inner mitochondrial membrane protein complex; GO:0031090 organelle membrane; GO:0098796 membrane protein complex; GO:0005737 cytoplasm; GO:0032991 macromolecular complex; GO:0031224 intrinsic component of membrane; GO:0098798 mitochondrial protein complex; GO:0044424 intracellular part; GO:0044455 mitochondrial membrane part; GO:0005623 cell; GO:0044422 organelle p…
P51175	Protoporphyrinogen oxidase OS=Mus musculus OX=10090 GN=Ppox	1.219	Up	0.0150621	Ppox	50.87	8.4802	11.9	4	5	4	extracellular	GO:0051188 cofactor biosynthetic process; GO:0046148 pigment biosynthetic process; GO:0006725 cellular aromatic compound metabolic process; GO:0006783 heme biosynthetic process; GO:0046501 protoporphyrinogen IX metabolic process; GO:0044699 single-organism process; GO:0009058 biosynthetic process; GO:1901566 organonitrogen compound biosynthetic process; GO:0042168 heme metabolic process; GO:00508…	GO:0016020 membrane; GO:0031090 organelle membrane; GO:0005737 cytoplasm; GO:0031305 integral component of mitochondrial inner membrane; GO:0031224 intrinsic component of membrane; GO:0044424 intracellular part; GO:0044455 mitochondrial membrane part; GO:0005623 cell; GO:0031304 intrinsic component of mitochondrial inner membrane; GO:0044422 organelle part; GO:0005740 mitochondrial envelope; GO:0…	GO:0016627 oxidoreductase activity, acting on the CH-CH group of donors; GO:0016634 oxidoreductase activity, acting on the CH-CH group of donors, oxygen as acceptor; GO:0003824 catalytic activity; GO:0070818 protoporphyrinogen oxidase activity; GO:0004729 oxygen-dependent protoporphyrinogen oxidase activity; GO:0016491 oxidoreductase activity;	K00231	PPOX, hemY; protoporphyrinogen/coproporphyrinogen III oxidase [EC:1.3.3.4 1.3.3.15]	mmu00860 Porphyrin and chlorophyll metabolism - Mus musculus (mouse); mmu01100 Metabolic pathways - Mus musculus (mouse);	IPR002937; IPR016040; IPR023753; IPR027418;	Amine oxidase; NAD(P)-binding domain; FAD/NAD(P)-binding domain; Protoporphyrinogen oxidase, C-terminal domain;
P28184	Metallothionein-3 OS=Mus musculus OX=10090 GN=Mt3	0.792	Down	0.0151248	Mt3	7.0092	26.791	42.6	5	14	5	extracellular	GO:0044700 single organism signaling; GO:0010941 regulation of cell death; GO:0006066 alcohol metabolic process; GO:0043523 regulation of neuron apoptotic process; GO:0009891 positive regulation of biosynthetic process; GO:0044255 cellular lipid metabolic process; GO:0032104 regulation of response to extracellular stimulus; GO:0044237 cellular metabolic process; GO:0001558 regulation of cell grow…	GO:0016020 membrane; GO:0030425 dendrite; GO:0019867 outer membrane; GO:0044421 extracellular region part; GO:0031090 organelle membrane; GO:0005737 cytoplasm; GO:0032991 macromolecular complex; GO:0099080 supramolecular complex; GO:0005623 cell; GO:0044422 organelle part; GO:0043197 dendritic spine; GO:0043228 non-membrane-bounded organelle; GO:0070382 exocytic vesicle; GO:0008021 synaptic vesic…	GO:0043027 cysteine-type endopeptidase inhibitor activity involved in apoptotic process; GO:0030295 protein kinase activator activity; GO:0043167 ion binding; GO:0061134 peptidase regulator activity; GO:0043028 cysteine-type endopeptidase regulator activity involved in apoptotic process; GO:0005507 copper ion binding; GO:0008144 drug binding; GO:0019887 protein kinase regulator activity; GO:00192…	K14740	MT3; metallothionein 3		IPR023587; IPR017854;	Metallothionein domain, vertebrate; Metallothionein domain;
Q02526	Zinc finger protein 41 OS=Mus musculus OX=10090 GN=Zfp41	0.592	Down	0.0151558	Zfp41	22.724	4.4999	7.6	1	1	1	nucleus	GO:0022414 reproductive process; GO:0097659 nucleic acid-templated transcription; GO:0048869 cellular developmental process; GO:0044699 single-organism process; GO:0009058 biosynthetic process; GO:0044237 cellular metabolic process; GO:2001141 regulation of RNA biosynthetic process; GO:0008152 metabolic process; GO:0044702 single organism reproductive process; GO:0043170 macromolecule metabolic p…	GO:0043226 organelle; GO:0043231 intracellular membrane-bounded organelle; GO:0043229 intracellular organelle; GO:0005634 nucleus; GO:0044464 cell part; GO:0005622 intracellular; GO:0044424 intracellular part; GO:0043227 membrane-bounded organelle; GO:0005623 cell;	GO:0097159 organic cyclic compound binding; GO:1901363 heterocyclic compound binding; GO:0003677 DNA binding; GO:0005488 binding; GO:0043167 ion binding; GO:0003676 nucleic acid binding; GO:0043169 cation binding; GO:0046872 metal ion binding;				IPR015880; IPR007087; IPR013087;	Zinc finger, C2H2-like; Zinc finger, C2H2; Zinc finger C2H2-type/integrase DNA-binding domain;
Q3TW96	UDP-N-acetylhexosamine pyrophosphorylase-like protein 1 OS=Mus musculus OX=10090 GN=Uap1l1	1.322	Up	0.0153989	Uap1l1	56.613	6.7907	9.3	5	5	4	cytoplasm,nucleus	GO:0009226 nucleotide-sugar biosynthetic process; GO:0006047 UDP-N-acetylglucosamine metabolic process; GO:0018130 heterocycle biosynthetic process; GO:0006725 cellular aromatic compound metabolic process; GO:0034654 nucleobase-containing compound biosynthetic process; GO:0006807 nitrogen compound metabolic process; GO:1901360 organic cyclic compound metabolic process; GO:0009058 biosynthetic pro…	GO:0044464 cell part; GO:0005622 intracellular; GO:0005737 cytoplasm; GO:0044424 intracellular part; GO:0005829 cytosol; GO:0005623 cell; GO:0044444 cytoplasmic part;	GO:0003977 UDP-N-acetylglucosamine diphosphorylase activity; GO:0016779 nucleotidyltransferase activity; GO:0003824 catalytic activity; GO:0016740 transferase activity; GO:0070569 uridylyltransferase activity; GO:0016772 transferase activity, transferring phosphorus-containing groups;	K00972	UAP1; UDP-N-acetylglucosamine/UDP-N-acetylgalactosamine diphosphorylase [EC:2.7.7.23 2.7.7.83]	mmu00520 Amino sugar and nucleotide sugar metabolism - Mus musculus (mouse); mmu01100 Metabolic pathways - Mus musculus (mouse);	IPR029044;	Nucleotide-diphospho-sugar transferases;
Q7TSQ8	"Pyruvate dehydrogenase phosphatase regulatory subunit, mitochondrial OS=Mus musculus OX=10090 GN=Pdpr"	1.205	Up	0.015555	Pdpr	99.229	1.8164	2.4	2	2	2	mitochondria	GO:0008152 metabolic process; GO:0006793 phosphorus metabolic process; GO:0055114 oxidation-reduction process; GO:0044710 single-organism metabolic process; GO:0044699 single-organism process; GO:0009987 cellular process; GO:0044237 cellular metabolic process; GO:0016311 dephosphorylation; GO:0006796 phosphate-containing compound metabolic process;	GO:0005759 mitochondrial matrix; GO:0043229 intracellular organelle; GO:0044429 mitochondrial part; GO:0005737 cytoplasm; GO:0044446 intracellular organelle part; GO:0044424 intracellular part; GO:0005623 cell; GO:0005739 mitochondrion; GO:0044422 organelle part; GO:0031974 membrane-enclosed lumen; GO:0043226 organelle; GO:0043231 intracellular membrane-bounded organelle; GO:0070013 intracellular…	GO:0003824 catalytic activity; GO:0042578 phosphoric ester hydrolase activity; GO:0016791 phosphatase activity; GO:0005488 binding; GO:0016788 hydrolase activity, acting on ester bonds; GO:0005515 protein binding; GO:0016787 hydrolase activity; GO:0004741 [pyruvate dehydrogenase (lipoamide)] phosphatase activity; GO:0016491 oxidoreductase activity;	K17509	PDPR; pyruvate dehydrogenase phosphatase regulatory subunit		IPR032503; IPR029043; IPR006076; IPR006222; IPR013977; IPR027266; IPR023753;	FAD dependent oxidoreductase, central domain; Glycine cleavage T-protein/YgfZ, C-terminal domain; FAD dependent oxidoreductase; Glycine cleavage T-protein-like, N-terminal; Glycine cleavage T-protein, C-terminal barrel domain; GTP-binding protein TrmE/Glycine cleavage system T protein, domain 1; FAD/NAD(P)-binding domain;
Q91VR8	Protein BRICK1 OS=Mus musculus OX=10090 GN=Brk1	0.806	Down	0.0156218	Brk1	8.7608	14.69	52	5	7	5	cytoplasm	GO:0044700 single organism signaling; GO:0044085 cellular component biogenesis; GO:0030833 regulation of actin filament polymerization; GO:0065008 regulation of biological quality; GO:0051674 localization of cell; GO:0060491 regulation of cell projection assembly; GO:0043009 chordate embryonic development; GO:0034315 regulation of Arp2/3 complex-mediated actin nucleation; GO:0044699 single-organi…	GO:0031252 cell leading edge; GO:0043229 intracellular organelle; GO:0042995 cell projection; GO:0044421 extracellular region part; GO:0043232 intracellular non-membrane-bounded organelle; GO:0031982 vesicle; GO:0005737 cytoplasm; GO:0032991 macromolecular complex; GO:0044424 intracellular part; GO:0005623 cell; GO:0005576 extracellular region; GO:0043228 non-membrane-bounded organelle; GO:004322…	GO:0031267 small GTPase binding; GO:0017048 Rho GTPase binding; GO:0048365 Rac GTPase binding; GO:0017016 Ras GTPase binding; GO:0005488 binding; GO:0044877 macromolecular complex binding; GO:0005515 protein binding; GO:0051020 GTPase binding; GO:0019899 enzyme binding; GO:0032403 protein complex binding;	K05752	C3ORF10, HSPC300; chromosome 3 open reading frame 10	mmu04810 Regulation of actin cytoskeleton - Mus musculus (mouse);
Q60872	Eukaryotic translation initiation factor 1A OS=Mus musculus OX=10090 GN=Eif1a	1.272	Up	0.0163809	Eif1a	16.502	2.1612	33.3	5	9	1	cytoplasm,nucleus	GO:0006518 peptide metabolic process; GO:0043043 peptide biosynthetic process; GO:0044267 cellular protein metabolic process; GO:0006807 nitrogen compound metabolic process; GO:0009058 biosynthetic process; GO:0043603 cellular amide metabolic process; GO:0044238 primary metabolic process; GO:1901566 organonitrogen compound biosynthetic process; GO:0044237 cellular metabolic process; GO:1901576 or…		GO:0097159 organic cyclic compound binding; GO:1901363 heterocyclic compound binding; GO:0003723 RNA binding; GO:0008135 translation factor activity, RNA binding; GO:0005488 binding; GO:0003676 nucleic acid binding; GO:0003743 translation initiation factor activity;	K03236	EIF1A; translation initiation factor 1A	mmu03013 RNA transport - Mus musculus (mouse);	IPR012340; IPR006196;	Nucleic acid-binding, OB-fold; RNA-binding domain, S1, IF1 type;
Q8VDP2	UPF0428 protein CXorf56 homolog OS=Mus musculus OX=10090	1.306	Up	0.0169592	---	25.594	16.877	19.4	4	5	4	cytoplasm
O54732	Matrix metalloproteinase-15 OS=Mus musculus OX=10090 GN=Mmp15	0.784	Down	0.017204	Mmp15	74.665	17.89	7	3	3	3	plasma membrane	GO:0044707 single-multicellular organism process; GO:0048869 cellular developmental process; GO:1901700 response to oxygen-containing compound; GO:0044699 single-organism process; GO:0032355 response to estradiol; GO:0050896 response to stimulus; GO:0071704 organic substance metabolic process; GO:0007492 endoderm development; GO:0007369 gastrulation; GO:0033993 response to lipid; GO:0009653 anato…	GO:0016020 membrane; GO:0031012 extracellular matrix; GO:0031226 intrinsic component of plasma membrane; GO:0044421 extracellular region part; GO:0044459 plasma membrane part; GO:0044425 membrane part; GO:0044464 cell part; GO:0071944 cell periphery; GO:0031224 intrinsic component of membrane; GO:0005887 integral component of plasma membrane; GO:0005623 cell; GO:0016021 integral component of memb…	GO:0004175 endopeptidase activity; GO:0004222 metalloendopeptidase activity; GO:0008233 peptidase activity; GO:0046914 transition metal ion binding; GO:0003824 catalytic activity; GO:0005488 binding; GO:0043167 ion binding; GO:0046872 metal ion binding; GO:0043169 cation binding; GO:0070011 peptidase activity, acting on L-amino acid peptides; GO:0016787 hydrolase activity; GO:0008237 metallopepti…	K07995	MMP15; matrix metalloproteinase-15 (membrane-inserted) [EC:3.4.24.-]	mmu04928 Parathyroid hormone synthesis, secretion and action - Mus musculus (mouse);	IPR001818; IPR002477; IPR024079; IPR021805; IPR000585; IPR033739; IPR006026;	Peptidase M10, metallopeptidase; Peptidoglycan binding-like; Metallopeptidase, catalytic domain; Peptidase M10A, matrix metallopeptidase, C-terminal; Hemopexin-like domain; Peptidase M10A, catalytic domain; Peptidase, metallopeptidase;
Q8K274	Ketosamine-3-kinase OS=Mus musculus OX=10090 GN=Fn3krp	1.231	Up	0.017379	Fn3krp	34.468	20.987	14.9	4	4	4	cytoplasm	GO:0016310 phosphorylation; GO:0008152 metabolic process; GO:0044237 cellular metabolic process; GO:0006793 phosphorus metabolic process; GO:0009987 cellular process; GO:0006796 phosphate-containing compound metabolic process;		GO:0016301 kinase activity; GO:0003824 catalytic activity; GO:0016740 transferase activity; GO:0016772 transferase activity, transferring phosphorus-containing groups;	K15523	FN3KRP; protein-ribulosamine 3-kinase [EC:2.7.1.172]		IPR011009;	Protein kinase-like domain;
O35207	Cyclin-dependent kinase 2-associated protein 1 OS=Mus musculus OX=10090 GN=Cdk2ap1	0.76	Down	0.0179782	Cdk2ap1	12.354	2.8581	31.6	2	3	2	mitochondria	GO:0050794 regulation of cellular process; GO:0044707 single-multicellular organism process; GO:0060324 face development; GO:0032270 positive regulation of cellular protein metabolic process; GO:0060255 regulation of macromolecule metabolic process; GO:0043009 chordate embryonic development; GO:0031399 regulation of protein modification process; GO:0044699 single-organism process; GO:0009653 anat…	GO:0043229 intracellular organelle; GO:0005737 cytoplasm; GO:0044446 intracellular organelle part; GO:0031981 nuclear lumen; GO:0044424 intracellular part; GO:0005829 cytosol; GO:0005623 cell; GO:0044422 organelle part; GO:0043226 organelle; GO:0043231 intracellular membrane-bounded organelle; GO:0031974 membrane-enclosed lumen; GO:0005654 nucleoplasm; GO:0005634 nucleus; GO:0070013 intracellular…	GO:0005515 protein binding; GO:0070182 DNA polymerase binding; GO:0005488 binding; GO:0019899 enzyme binding;
Q99LQ1	MAP3K12-binding inhibitory protein 1 OS=Mus musculus OX=10090 GN=Mbip	1.334	Up	0.0179848	Mbip	38.333	3.5225	2.6	1	1	1	cytoplasm,nucleus	GO:0051188 cofactor biosynthetic process; GO:0009116 nucleoside metabolic process; GO:0042278 purine nucleoside metabolic process; GO:0043545 molybdopterin cofactor metabolic process; GO:0032324 molybdopterin cofactor biosynthetic process; GO:0009117 nucleotide metabolic process; GO:0044699 single-organism process; GO:0009058 biosynthetic process; GO:0044237 cellular metabolic process; GO:0006796…	GO:0005737 cytoplasm; GO:0032991 macromolecular complex; GO:0044424 intracellular part; GO:0005623 cell; GO:0000123 histone acetyltransferase complex; GO:0044422 organelle part; GO:0043228 non-membrane-bounded organelle; GO:0031974 membrane-enclosed lumen; GO:1902494 catalytic complex; GO:0005654 nucleoplasm; GO:0031248 protein acetyltransferase complex; GO:0070013 intracellular organelle lumen; …	GO:0042802 identical protein binding; GO:0003824 catalytic activity; GO:0005488 binding; GO:0030366 molybdopterin synthase activity; GO:0005515 protein binding; GO:0016782 transferase activity, transferring sulfur-containing groups; GO:0016783 sulfurtransferase activity; GO:0016740 transferase activity;
Q8R5H6	Wiskott-Aldrich syndrome protein family member 1 OS=Mus musculus OX=10090 GN=Wasf1	1.373	Up	0.0181196	Wasf1	61.508	20.942	12.7	5	6	5	nucleus	GO:0044700 single organism signaling; GO:0030833 regulation of actin filament polymerization; GO:0097581 lamellipodium organization; GO:0065008 regulation of biological quality; GO:0048666 neuron development; GO:0048869 cellular developmental process; GO:0023051 regulation of signaling; GO:0032989 cellular component morphogenesis; GO:0022008 neurogenesis; GO:0034315 regulation of Arp2/3 complex-m…	GO:0016020 membrane; GO:0019867 outer membrane; GO:0031090 organelle membrane; GO:0030054 cell junction; GO:0005737 cytoplasm; GO:0032991 macromolecular complex; GO:0044424 intracellular part; GO:0005623 cell; GO:0044422 organelle part; GO:0043228 non-membrane-bounded organelle; GO:0005856 cytoskeleton; GO:0005740 mitochondrial envelope; GO:0005925 focal adhesion; GO:0005622 intracellular; GO:004…	GO:0031267 small GTPase binding; GO:0017048 Rho GTPase binding; GO:0008092 cytoskeletal protein binding; GO:0048365 Rac GTPase binding; GO:0017016 Ras GTPase binding; GO:0005488 binding; GO:0044877 macromolecular complex binding; GO:0003779 actin binding; GO:0005515 protein binding; GO:0051020 GTPase binding; GO:0019899 enzyme binding; GO:0032403 protein complex binding;	K05753	WASF1; WAS protein family, member 1	mmu04520 Adherens junction - Mus musculus (mouse); mmu04666 Fc gamma R-mediated phagocytosis - Mus musculus (mouse); mmu04810 Regulation of actin cytoskeleton - Mus musculus (mouse); mmu05100 Bacterial invasion of epithelial cells - Mus musculus (mouse); mmu05132 Salmonella infection - Mus musculus (mouse); mmu05231 Choline metabolism in cancer - Mus musculus (mouse);	IPR003124;	WH2 domain;
Q6NZM9	Histone deacetylase 4 OS=Mus musculus OX=10090 GN=Hdac4	1.221	Up	0.0181825	Hdac4	118.56	15.184	4.7	4	4	4	nucleus	GO:0044700 single organism signaling; GO:0010941 regulation of cell death; GO:0045980 negative regulation of nucleotide metabolic process; GO:0043523 regulation of neuron apoptotic process; GO:0009891 positive regulation of biosynthetic process; GO:0070555 response to interleukin-1; GO:0044237 cellular metabolic process; GO:0045978 negative regulation of nucleoside metabolic process; GO:0008152 m…	GO:0030016 myofibril; GO:0005737 cytoplasm; GO:0032991 macromolecular complex; GO:0017053 transcriptional repressor complex; GO:0099512 supramolecular fiber; GO:0044424 intracellular part; GO:0030018 Z disc; GO:0099080 supramolecular complex; GO:0005623 cell; GO:0031674 I band; GO:0000118 histone deacetylase complex; GO:0044422 organelle part; GO:0043228 non-membrane-bounded organelle; GO:0005856…	GO:0032041 NAD-dependent histone deacetylase activity (H3-K14 specific); GO:0019901 protein kinase binding; GO:0030955 potassium ion binding; GO:0016787 hydrolase activity; GO:0005515 protein binding; GO:0003682 chromatin binding; GO:0033613 activating transcription factor binding; GO:0001047 core promoter binding; GO:1901363 heterocyclic compound binding; GO:0097159 organic cyclic compound bindi…	K11406	HDAC4_5; histone deacetylase 4/5 [EC:3.5.1.98]	mmu04371 Apelin signaling pathway - Mus musculus (mouse); mmu05034 Alcoholism - Mus musculus (mouse); mmu05165 Human papillomavirus infection - Mus musculus (mouse); mmu05203 Viral carcinogenesis - Mus musculus (mouse);	IPR023801; IPR024643;	Histone deacetylase domain; Histone deacetylase, glutamine rich N-terminal domain;
Q9DB85	Ribosomal RNA-processing protein 8 OS=Mus musculus OX=10090 GN=Rrp8	0.82	Down	0.0182233	Rrp8	51.066	27.528	20.4	7	7	7	nucleus	GO:0044085 cellular component biogenesis; GO:0044700 single organism signaling; GO:0022613 ribonucleoprotein complex biogenesis; GO:0097659 nucleic acid-templated transcription; GO:0044699 single-organism process; GO:0009058 biosynthetic process; GO:0010564 regulation of cell cycle process; GO:0044237 cellular metabolic process; GO:0051253 negative regulation of RNA metabolic process; GO:0032259 …	GO:0016020 membrane; GO:0071944 cell periphery; GO:0005737 cytoplasm; GO:0032991 macromolecular complex; GO:0017053 transcriptional repressor complex; GO:0044424 intracellular part; GO:0005623 cell; GO:0000792 heterochromatin; GO:0044422 organelle part; GO:0090568 nuclear transcriptional repressor complex; GO:0044427 chromosomal part; GO:0043228 non-membrane-bounded organelle; GO:0031974 membrane…	GO:0042393 histone binding; GO:0097159 organic cyclic compound binding; GO:1901363 heterocyclic compound binding; GO:0003723 RNA binding; GO:0008757 S-adenosylmethionine-dependent methyltransferase activity; GO:0008168 methyltransferase activity; GO:0035064 methylated histone binding; GO:0003824 catalytic activity; GO:0005488 binding; GO:0003676 nucleic acid binding; GO:0016741 transferase activi…	K14850	RRP8; ribosomal RNA-processing protein 8 [EC:2.1.1.287]		IPR029063;	S-adenosyl-L-methionine-dependent methyltransferase;
Q9CR51	V-type proton ATPase subunit G 1 OS=Mus musculus OX=10090 GN=Atp6v1g1	0.616	Down	0.0184758	Atp6v1g1	13.724	4.6094	11.9	1	1	1	nucleus	GO:0098655 cation transmembrane transport; GO:0034220 ion transmembrane transport; GO:0098660 inorganic ion transmembrane transport; GO:0044699 single-organism process; GO:0006818 hydrogen transport; GO:0015992 proton transport; GO:0051234 establishment of localization; GO:0006810 transport; GO:0055085 transmembrane transport; GO:1902578 single-organism localization; GO:0006812 cation transport; …	GO:0016020 membrane; GO:0044421 extracellular region part; GO:0031090 organelle membrane; GO:0071944 cell periphery; GO:0098796 membrane protein complex; GO:0031982 vesicle; GO:0005737 cytoplasm; GO:0032991 macromolecular complex; GO:0044424 intracellular part; GO:0033176 proton-transporting V-type ATPase complex; GO:0005623 cell; GO:0044422 organelle part; GO:0070062 extracellular exosome; GO:00…	GO:0042625 ATPase coupled ion transmembrane transporter activity; GO:0015399 primary active transmembrane transporter activity; GO:0022892 substrate-specific transporter activity; GO:0016817 hydrolase activity, acting on acid anhydrides; GO:0015077 monovalent inorganic cation transmembrane transporter activity; GO:0005515 protein binding; GO:0016787 hydrolase activity; GO:0015078 hydrogen ion tra…	K02152	ATPeV1G, ATP6G; V-type H+-transporting ATPase subunit G	mmu00190 Oxidative phosphorylation - Mus musculus (mouse); mmu01100 Metabolic pathways - Mus musculus (mouse); mmu04145 Phagosome - Mus musculus (mouse); mmu04150 mTOR signaling pathway - Mus musculus (mouse); mmu04721 Synaptic vesicle cycle - Mus musculus (mouse); mmu04966 Collecting duct acid secretion - Mus musculus (mouse); mmu05165 Human papillomavirus infection - Mus musculus (mouse); mmu05…
Q91WE2	Protein FAM192A OS=Mus musculus OX=10090 GN=Fam192a	0.67	Down	0.0185969	Fam192a	28.702	10.617	20.9	5	6	5	nucleus		GO:0043226 organelle; GO:0043231 intracellular membrane-bounded organelle; GO:0043229 intracellular organelle; GO:0005634 nucleus; GO:0044464 cell part; GO:0005622 intracellular; GO:0044424 intracellular part; GO:0043227 membrane-bounded organelle; GO:0005623 cell;					IPR019331;	FAM192A/Fyv6, N-terminal;
Q4PJX1	Protein odr-4 homolog OS=Mus musculus OX=10090 GN=Odr4	0.825	Down	0.0191617	Odr4	49.997	6.8179	9.2	4	4	4	plasma membrane		GO:0031224 intrinsic component of membrane; GO:0016020 membrane; GO:0016021 integral component of membrane; GO:0044425 membrane part;
Q9D2U9	Histone H2B type 3-A OS=Mus musculus OX=10090 GN=Hist3h2ba	0.413	Down	0.0193372	Hist3h2ba	13.994	6.7398	60.3	9	200	2	nucleus	GO:0044085 cellular component biogenesis; GO:0016043 cellular component organization; GO:0034728 nucleosome organization; GO:0034622 cellular macromolecular complex assembly; GO:0006333 chromatin assembly or disassembly; GO:0043933 macromolecular complex subunit organization; GO:0065004 protein-DNA complex assembly; GO:0006323 DNA packaging; GO:0006334 nucleosome assembly; GO:0051276 chromosome o…	GO:0044421 extracellular region part; GO:0005737 cytoplasm; GO:0031982 vesicle; GO:0032991 macromolecular complex; GO:0044424 intracellular part; GO:0005623 cell; GO:0044422 organelle part; GO:0044427 chromosomal part; GO:0043228 non-membrane-bounded organelle; GO:0031974 membrane-enclosed lumen; GO:0070062 extracellular exosome; GO:0005654 nucleoplasm; GO:0070013 intracellular organelle lumen; G…	GO:0097159 organic cyclic compound binding; GO:1901363 heterocyclic compound binding; GO:0003677 DNA binding; GO:0046982 protein heterodimerization activity; GO:0005488 binding; GO:0046983 protein dimerization activity; GO:0003676 nucleic acid binding; GO:0005515 protein binding;	K11252	H2B; histone H2B	mmu05034 Alcoholism - Mus musculus (mouse); mmu05203 Viral carcinogenesis - Mus musculus (mouse); mmu05322 Systemic lupus erythematosus - Mus musculus (mouse);	IPR009072; IPR007125;	Histone-fold; Histone H2A/H2B/H3;
Q80SY6	Adenosine deaminase-like protein OS=Mus musculus OX=10090 GN=Adal	1.275	Up	0.0193756	Adal	41	3.425	3.1	1	1	1	cytoplasm	GO:0006725 cellular aromatic compound metabolic process; GO:0009117 nucleotide metabolic process; GO:0044281 small molecule metabolic process; GO:0044763 single-organism cellular process; GO:0044699 single-organism process; GO:1901360 organic cyclic compound metabolic process; GO:0006807 nitrogen compound metabolic process; GO:0044238 primary metabolic process; GO:0044237 cellular metabolic proce…		GO:0016814 hydrolase activity, acting on carbon-nitrogen (but not peptide) bonds, in cyclic amidines; GO:0004000 adenosine deaminase activity; GO:0003824 catalytic activity; GO:0005488 binding; GO:0043167 ion binding; GO:0043169 cation binding; GO:0046872 metal ion binding; GO:0019239 deaminase activity; GO:0016787 hydrolase activity; GO:0016810 hydrolase activity, acting on carbon-nitrogen (but …				IPR001365; IPR032466;	Adenosine/AMP deaminase domain; Metal-dependent hydrolase;
Q9DBJ1	Phosphoglycerate mutase 1 OS=Mus musculus OX=10090 GN=Pgam1	0.818	Down	0.0195362	Pgam1	28.832	115.92	49.2	13	42	13	cytoplasm	GO:0043467 regulation of generation of precursor metabolites and energy; GO:0006757 ATP generation from ADP; GO:0009116 nucleoside metabolic process; GO:0042278 purine nucleoside metabolic process; GO:0006165 nucleoside diphosphate phosphorylation; GO:0046031 ADP metabolic process; GO:0019362 pyridine nucleotide metabolic process; GO:0019319 hexose biosynthetic process; GO:0006096 glycolytic proc…	GO:0043229 intracellular organelle; GO:0016020 membrane; GO:0044421 extracellular region part; GO:0031982 vesicle; GO:0005737 cytoplasm; GO:0044424 intracellular part; GO:0005623 cell; GO:0005829 cytosol; GO:0005576 extracellular region; GO:0043231 intracellular membrane-bounded organelle; GO:0043226 organelle; GO:0070062 extracellular exosome; GO:0005634 nucleus; GO:0043209 myelin sheath; GO:000…	GO:0016853 isomerase activity; GO:0046538 2,3-bisphosphoglycerate-dependent phosphoglycerate mutase activity; GO:0003824 catalytic activity; GO:0005488 binding; GO:0019901 protein kinase binding; GO:0016868 intramolecular transferase activity, phosphotransferases; GO:0016787 hydrolase activity; GO:0004619 phosphoglycerate mutase activity; GO:0005515 protein binding; GO:0004082 bisphosphoglycerate…	K01834	PGAM, gpmA; 2,3-bisphosphoglycerate-dependent phosphoglycerate mutase [EC:5.4.2.11]	mmu00010 Glycolysis / Gluconeogenesis - Mus musculus (mouse); mmu00260 Glycine, serine and threonine metabolism - Mus musculus (mouse); mmu01100 Metabolic pathways - Mus musculus (mouse); mmu01200 Carbon metabolism - Mus musculus (mouse); mmu01230 Biosynthesis of amino acids - Mus musculus (mouse); mmu04922 Glucagon signaling pathway - Mus musculus (mouse); mmu05230 Central carbon metabolism in c…
O08579	Emerin OS=Mus musculus OX=10090 GN=Emd	0.749	Down	0.020125	Emd	29.435	15.841	14.3	3	8	3	nucleus	GO:1903533 regulation of protein targeting; GO:0048869 cellular developmental process; GO:0023051 regulation of signaling; GO:0090317 negative regulation of intracellular protein transport; GO:0044699 single-organism process; GO:0071363 cellular response to growth factor stimulus; GO:0042308 negative regulation of protein import into nucleus; GO:0008285 negative regulation of cell proliferation; …	GO:0016020 membrane; GO:0019867 outer membrane; GO:0042175 nuclear outer membrane-endoplasmic reticulum membrane network; GO:0005783 endoplasmic reticulum; GO:0005874 microtubule; GO:0031090 organelle membrane; GO:0030054 cell junction; GO:0005737 cytoplasm; GO:0031224 intrinsic component of membrane; GO:0099512 supramolecular fiber; GO:0044424 intracellular part; GO:0005913 cell-cell adherens ju…	GO:0098641 cadherin binding involved in cell-cell adhesion; GO:0050839 cell adhesion molecule binding; GO:0008092 cytoskeletal protein binding; GO:0098631 protein binding involved in cell adhesion; GO:0005488 binding; GO:0045296 cadherin binding; GO:0003779 actin binding; GO:0015631 tubulin binding; GO:0005515 protein binding; GO:0048487 beta-tubulin binding; GO:0098632 protein binding involved i…	K12569	EMD; emerin	mmu05410 Hypertrophic cardiomyopathy (HCM) - Mus musculus (mouse); mmu05412 Arrhythmogenic right ventricular cardiomyopathy (ARVC) - Mus musculus (mouse); mmu05414 Dilated cardiomyopathy (DCM) - Mus musculus (mouse);	IPR011015; IPR003887;	LEM/LEM-like domain; LEM domain;
P30280	G1/S-specific cyclin-D2 OS=Mus musculus OX=10090 GN=Ccnd2	0.762	Down	0.020319	Ccnd2	32.897	9.0243	10	3	3	3	extracellular	GO:2000045 regulation of G1/S transition of mitotic cell cycle; GO:1904031 positive regulation of cyclin-dependent protein kinase activity; GO:0010941 regulation of cell death; GO:0032270 positive regulation of cellular protein metabolic process; GO:0044699 single-organism process; GO:0010564 regulation of cell cycle process; GO:0050877 neurological system process; GO:0007610 behavior; GO:0071900…	GO:0016020 membrane; GO:0061695 transferase complex, transferring phosphorus-containing groups; GO:0031090 organelle membrane; GO:0005737 cytoplasm; GO:0032991 macromolecular complex; GO:0044424 intracellular part; GO:1902554 serine/threonine protein kinase complex; GO:0005623 cell; GO:1902911 protein kinase complex; GO:0044422 organelle part; GO:0044427 chromosomal part; GO:0043228 non-membrane-…	GO:0005515 protein binding; GO:0019900 kinase binding; GO:0005488 binding; GO:0019899 enzyme binding; GO:0019901 protein kinase binding;	K10151	CCND2; G1/S-specific cyclin-D2	mmu04068 FoxO signaling pathway - Mus musculus (mouse); mmu04110 Cell cycle - Mus musculus (mouse); mmu04115 p53 signaling pathway - Mus musculus (mouse); mmu04151 PI3K-Akt signaling pathway - Mus musculus (mouse); mmu04218 Cellular senescence - Mus musculus (mouse); mmu04310 Wnt signaling pathway - Mus musculus (mouse); mmu04340 Hedgehog signaling pathway - Mus musculus (mouse); mmu04390 Hippo s…	IPR004367; IPR013763; IPR006671;	Cyclin, C-terminal domain; Cyclin-like; Cyclin, N-terminal;
Q8CG79	Apoptosis-stimulating of p53 protein 2 OS=Mus musculus OX=10090 GN=Tp53bp2	1.221	Up	0.020342	Tp53bp2	125.3	4.2586	1.9	2	2	2	nucleus	GO:0072359 circulatory system development; GO:0050794 regulation of cellular process; GO:0044700 single organism signaling; GO:0044707 single-multicellular organism process; GO:0010941 regulation of cell death; GO:0097190 apoptotic signaling pathway; GO:0009628 response to abiotic stimulus; GO:0043067 regulation of programmed cell death; GO:0043065 positive regulation of apoptotic process; GO:004…	GO:0043226 organelle; GO:0043231 intracellular membrane-bounded organelle; GO:0043229 intracellular organelle; GO:0005634 nucleus; GO:0044464 cell part; GO:0005622 intracellular; GO:0005737 cytoplasm; GO:0048471 perinuclear region of cytoplasm; GO:0044424 intracellular part; GO:0043227 membrane-bounded organelle; GO:0005623 cell; GO:0044444 cytoplasmic part;	GO:0042802 identical protein binding; GO:0002039 p53 binding; GO:0005488 binding; GO:0005515 protein binding; GO:0019904 protein domain specific binding; GO:0051059 NF-kappaB binding; GO:0017124 SH3 domain binding; GO:0008134 transcription factor binding;	K16823	TP53BP2, ASPP2; apoptosis-stimulating of p53 protein 2	mmu04390 Hippo signaling pathway - Mus musculus (mouse);	IPR001452; IPR029071; IPR020683;	SH3 domain; Ubiquitin-related domain; Ankyrin repeat-containing domain;
Q9D8X1	Copper homeostasis protein cutC homolog OS=Mus musculus OX=10090 GN=Cutc	1.362	Up	0.020357	Cutc	29.003	11.014	6.6	1	1	1	cytoplasm	GO:0044085 cellular component biogenesis; GO:0016043 cellular component organization; GO:0065008 regulation of biological quality; GO:0071822 protein complex subunit organization; GO:0055076 transition metal ion homeostasis; GO:0050801 ion homeostasis; GO:0098771 inorganic ion homeostasis; GO:0051259 protein oligomerization; GO:0043933 macromolecular complex subunit organization; GO:0055070 coppe…	GO:0043229 intracellular organelle; GO:0043232 intracellular non-membrane-bounded organelle; GO:0005737 cytoplasm; GO:0044446 intracellular organelle part; GO:0031981 nuclear lumen; GO:0044424 intracellular part; GO:0005730 nucleolus; GO:0005829 cytosol; GO:0005623 cell; GO:0044422 organelle part; GO:0043228 non-membrane-bounded organelle; GO:0043226 organelle; GO:0043231 intracellular membrane-b…	GO:0046872 metal ion binding; GO:0043169 cation binding; GO:0005507 copper ion binding; GO:0046914 transition metal ion binding; GO:0005488 binding; GO:0043167 ion binding;	K06201	cutC; copper homeostasis protein		IPR023648;	Copper homeostasis CutC domain;
Q9QZH3	Peptidyl-prolyl cis-trans isomerase E OS=Mus musculus OX=10090 GN=Ppie	0.801	Down	0.020544	Ppie	33.448	25.447	26.9	5	5	5	nucleus	GO:0050794 regulation of cellular process; GO:0043903 regulation of symbiosis, encompassing mutualism through parasitism; GO:0006725 cellular aromatic compound metabolic process; GO:0060255 regulation of macromolecule metabolic process; GO:0019219 regulation of nucleobase-containing compound metabolic process; GO:0044267 cellular protein metabolic process; GO:0044237 cellular metabolic process; G…	GO:0043229 intracellular organelle; GO:0005737 cytoplasm; GO:0044446 intracellular organelle part; GO:0031981 nuclear lumen; GO:0032991 macromolecular complex; GO:0044424 intracellular part; GO:0005681 spliceosomal complex; GO:0016604 nuclear body; GO:0005829 cytosol; GO:0005623 cell; GO:0044422 organelle part; GO:0031974 membrane-enclosed lumen; GO:0043226 organelle; GO:0043231 intracellular mem…	GO:0097159 organic cyclic compound binding; GO:1901363 heterocyclic compound binding; GO:0003723 RNA binding; GO:0003755 peptidyl-prolyl cis-trans isomerase activity; GO:1901265 nucleoside phosphate binding; GO:0016853 isomerase activity; GO:0003824 catalytic activity; GO:0005488 binding; GO:0003676 nucleic acid binding; GO:0000166 nucleotide binding; GO:0016859 cis-trans isomerase activity; GO:0…	K09564	PPIE; peptidyl-prolyl isomerase E (cyclophilin E) [EC:5.2.1.8]	mmu03040 Spliceosome - Mus musculus (mouse);	IPR002130; IPR000504; IPR034168; IPR012677; IPR029000;	Cyclophilin-type peptidyl-prolyl cis-trans isomerase domain; RNA recognition motif domain; Peptidyl-prolyl cis-trans isomerase E, RNA recognition motif; Nucleotide-binding alpha-beta plait domain; Cyclophilin-like domain;
C3VPR6	Protein NLRC5 OS=Mus musculus OX=10090 GN=Nlrc5	0.63	Down	0.020639	Nlrc5	211.71	-2	0.9	1	1	1	nucleus	GO:0009968 negative regulation of signal transduction; GO:0043433 negative regulation of sequence-specific DNA binding transcription factor activity; GO:0023051 regulation of signaling; GO:0009891 positive regulation of biosynthetic process; GO:0098542 defense response to other organism; GO:0060330 regulation of response to interferon-gamma; GO:0044764 multi-organism cellular process; GO:0031347 …	GO:0043229 intracellular organelle; GO:0043232 intracellular non-membrane-bounded organelle; GO:0044430 cytoskeletal part; GO:0044446 intracellular organelle part; GO:0005737 cytoplasm; GO:0044424 intracellular part; GO:0005623 cell; GO:0005829 cytosol; GO:0044422 organelle part; GO:0043228 non-membrane-bounded organelle; GO:0005856 cytoskeleton; GO:0043231 intracellular membrane-bounded organell…	GO:1901265 nucleoside phosphate binding; GO:0003690 double-stranded DNA binding; GO:0005515 protein binding; GO:0001047 core promoter binding; GO:0000975 regulatory region DNA binding; GO:0097159 organic cyclic compound binding; GO:1901363 heterocyclic compound binding; GO:0001046 core promoter sequence-specific DNA binding; GO:0032553 ribonucleotide binding; GO:0005488 binding; GO:0032550 purine…	K22615			IPR007111; IPR027417; IPR032675;	NACHT nucleoside triphosphatase; P-loop containing nucleoside triphosphate hydrolase; Leucine-rich repeat domain, L domain-like;
O70583	E3 ubiquitin-protein ligase Midline-1 OS=Mus musculus OX=10090 GN=Mid1	1.235	Up	0.021704	Mid1	76.135	36.94	12.4	6	6	6	nucleus	GO:0032872 regulation of stress-activated MAPK cascade; GO:0032270 positive regulation of cellular protein metabolic process; GO:0031111 negative regulation of microtubule polymerization or depolymerization; GO:0023051 regulation of signaling; GO:0051129 negative regulation of cellular component organization; GO:1902533 positive regulation of intracellular signal transduction; GO:0031110 regulati…	GO:0043229 intracellular organelle; GO:0099513 polymeric cytoskeletal fiber; GO:0005874 microtubule; GO:0005881 cytoplasmic microtubule; GO:0043232 intracellular non-membrane-bounded organelle; GO:0044430 cytoskeletal part; GO:0005737 cytoplasm; GO:0044446 intracellular organelle part; GO:0099512 supramolecular fiber; GO:0044424 intracellular part; GO:0005623 cell; GO:0099080 supramolecular compl…	GO:0031625 ubiquitin protein ligase binding; GO:0046982 protein heterodimerization activity; GO:0043167 ion binding; GO:0046983 protein dimerization activity; GO:0015631 tubulin binding; GO:0005515 protein binding; GO:0008270 zinc ion binding; GO:0051219 phosphoprotein binding; GO:0008092 cytoskeletal protein binding; GO:0042802 identical protein binding; GO:0046914 transition metal ion binding; …	K08285	TRIM18, MID1; midline 1 [EC:2.3.2.27]	mmu04120 Ubiquitin mediated proteolysis - Mus musculus (mouse);	IPR003649; IPR006574; IPR001841; IPR001870; IPR017903; IPR003961; IPR013320; IPR000315; IPR003877; IPR027370; IPR013783; IPR013083; IPR003879;	B-box, C-terminal; SPRY-associated; Zinc finger, RING-type; B30.2/SPRY domain; COS domain; Fibronectin type III; Concanavalin A-like lectin/glucanase domain; B-box-type zinc finger; SPRY domain; RING-type zinc-finger, LisH dimerisation motif; Immunoglobulin-like fold; Zinc finger, RING/FYVE/PHD-type; Butyrophylin-like;
Q8BYI9	Tenascin-R OS=Mus musculus OX=10090 GN=Tnr	1.268	Up	0.021918	Tnr	149.59	5.1118	2.2	2	2	2	cytoplasm	GO:0051971 positive regulation of transmission of nerve impulse; GO:0065008 regulation of biological quality; GO:0007420 brain development; GO:0050877 neurological system process; GO:0007610 behavior; GO:0021537 telencephalon development; GO:0001558 regulation of cell growth; GO:0022610 biological adhesion; GO:0051240 positive regulation of multicellular organismal process; GO:0032102 negative re…	GO:0016020 membrane; GO:0031012 extracellular matrix; GO:0044421 extracellular region part; GO:0098857 membrane microdomain; GO:0044425 membrane part; GO:0044464 cell part; GO:0072534 perineuronal net; GO:0098805 whole membrane; GO:0098589 membrane region; GO:0005578 proteinaceous extracellular matrix; GO:0009986 cell surface; GO:0045121 membrane raft; GO:0005623 cell; GO:0005576 extracellular re…	GO:0008289 lipid binding; GO:0005515 protein binding; GO:0046625 sphingolipid binding; GO:0005488 binding;	K06252	TN; tenascin	mmu04151 PI3K-Akt signaling pathway - Mus musculus (mouse); mmu04510 Focal adhesion - Mus musculus (mouse); mmu04512 ECM-receptor interaction - Mus musculus (mouse); mmu05165 Human papillomavirus infection - Mus musculus (mouse); mmu05206 MicroRNAs in cancer - Mus musculus (mouse);	IPR002181; IPR013783; IPR014716; IPR000742; IPR003961; IPR014715;	Fibrinogen, alpha/beta/gamma chain, C-terminal globular domain; Immunoglobulin-like fold; Fibrinogen, alpha/beta/gamma chain, C-terminal globular, subdomain 1; EGF-like domain; Fibronectin type III; Fibrinogen, alpha/beta/gamma chain, C-terminal globular, subdomain 2;
Q9CY28	GTP-binding protein 8 OS=Mus musculus OX=10090 GN=Gtpbp8	1.434	Up	0.021976	Gtpbp8	31.872	19.672	10.2	2	2	2	mitochondria		GO:0043226 organelle; GO:0043231 intracellular membrane-bounded organelle; GO:0043229 intracellular organelle; GO:0044464 cell part; GO:0005622 intracellular; GO:0005737 cytoplasm; GO:0044424 intracellular part; GO:0043227 membrane-bounded organelle; GO:0005623 cell; GO:0005739 mitochondrion; GO:0044444 cytoplasmic part;	GO:1901265 nucleoside phosphate binding; GO:0001882 nucleoside binding; GO:0043167 ion binding; GO:0000166 nucleotide binding; GO:1901363 heterocyclic compound binding; GO:0097159 organic cyclic compound binding; GO:0032549 ribonucleoside binding; GO:0097367 carbohydrate derivative binding; GO:0032553 ribonucleotide binding; GO:0005488 binding; GO:0032550 purine ribonucleoside binding; GO:0046872…				IPR006073; IPR027417; IPR030393;	GTP binding domain; P-loop containing nucleoside triphosphate hydrolase; EngB-type guanine nucleotide-binding (G) domain;
Q8CD15	Ribosomal oxygenase 2 OS=Mus musculus OX=10090 GN=Riox2	1.322	Up	0.02204	Riox2	53.516	16.002	10.5	4	4	4	nucleus	GO:0044085 cellular component biogenesis; GO:0022613 ribonucleoprotein complex biogenesis; GO:0097659 nucleic acid-templated transcription; GO:0034720 histone H3-K4 demethylation; GO:0016577 histone demethylation; GO:0044699 single-organism process; GO:0009058 biosynthetic process; GO:0051253 negative regulation of RNA metabolic process; GO:0044237 cellular metabolic process; GO:0018195 peptidyl-…	GO:0043229 intracellular organelle; GO:0043232 intracellular non-membrane-bounded organelle; GO:0005737 cytoplasm; GO:0044446 intracellular organelle part; GO:0032991 macromolecular complex; GO:0031981 nuclear lumen; GO:0044424 intracellular part; GO:0005730 nucleolus; GO:0005829 cytosol; GO:0005667 transcription factor complex; GO:0005623 cell; GO:0044422 organelle part; GO:0043228 non-membrane-…	GO:0032453 histone demethylase activity (H3-K4 specific); GO:0043167 ion binding; GO:0016705 oxidoreductase activity, acting on paired donors, with incorporation or reduction of molecular oxygen; GO:0005515 protein binding; GO:0016706 oxidoreductase activity, acting on paired donors, with incorporation or reduction of molecular oxygen, 2-oxoglutarate as one donor, and incorporation of one atom ea…	K21760	RIOX2, MINA; bifunctional lysine-specific demethylase and histidyl-hydroxylase MINA [EC:1.14.11.-]		IPR003347;	JmjC domain;
P50427	Steryl-sulfatase OS=Mus musculus OX=10090 GN=Sts	1.564	Up	0.022058	Sts	66.59	7.8469	4.6	2	2	2	extracellular	GO:0000003 reproduction; GO:0022414 reproductive process; GO:0008202 steroid metabolic process; GO:0044699 single-organism process; GO:1901360 organic cyclic compound metabolic process; GO:0044238 primary metabolic process; GO:0032501 multicellular organismal process; GO:0051704 multi-organism process; GO:0071704 organic substance metabolic process; GO:0007565 female pregnancy; GO:0008152 metabol…	GO:0016020 membrane; GO:0043229 intracellular organelle; GO:0042175 nuclear outer membrane-endoplasmic reticulum membrane network; GO:0005783 endoplasmic reticulum; GO:0031090 organelle membrane; GO:0044446 intracellular organelle part; GO:0005737 cytoplasm; GO:0031224 intrinsic component of membrane; GO:0012505 endomembrane system; GO:0044424 intracellular part; GO:0005623 cell; GO:0016021 integ…	GO:0004773 steryl-sulfatase activity; GO:0008484 sulfuric ester hydrolase activity; GO:0003824 catalytic activity; GO:0005488 binding; GO:0043167 ion binding; GO:0016788 hydrolase activity, acting on ester bonds; GO:0043169 cation binding; GO:0046872 metal ion binding; GO:0016787 hydrolase activity;	K01131	STS; steryl-sulfatase [EC:3.1.6.2]	mmu00140 Steroid hormone biosynthesis - Mus musculus (mouse);	IPR017849; IPR000917; IPR017850;	Alkaline phosphatase-like, alpha/beta/alpha; Sulfatase, N-terminal; Alkaline-phosphatase-like, core domain;
Q9EQQ2	Protein YIPF5 OS=Mus musculus OX=10090 GN=Yipf5	0.759	Down	0.023182	Yipf5	27.873	19.747	8.2	2	3	2	plasma membrane	GO:0050794 regulation of cellular process; GO:0060627 regulation of vesicle-mediated transport; GO:0051049 regulation of transport; GO:0016192 vesicle-mediated transport; GO:0032386 regulation of intracellular transport; GO:0071702 organic substance transport; GO:0015031 protein transport; GO:0060341 regulation of cellular localization; GO:0051234 establishment of localization; GO:0006810 transpo…	GO:0016020 membrane; GO:0005783 endoplasmic reticulum; GO:0042175 nuclear outer membrane-endoplasmic reticulum membrane network; GO:0031410 cytoplasmic vesicle; GO:0031090 organelle membrane; GO:0031982 vesicle; GO:0005737 cytoplasm; GO:0031224 intrinsic component of membrane; GO:0044424 intracellular part; GO:0005623 cell; GO:0044422 organelle part; GO:0031974 membrane-enclosed lumen; GO:0005654…		K20363	YIP1, YIPF5; protein transport protein YIP1		IPR006977;	Yip1 domain;
Q9CPQ3	Mitochondrial import receptor subunit TOM22 homolog OS=Mus musculus OX=10090 GN=Tomm22	1.269	Up	0.023219	Tomm22	15.537	36.675	16.2	2	8	2	cytoplasm	GO:0016043 cellular component organization; GO:0046907 intracellular transport; GO:0072594 establishment of protein localization to organelle; GO:0007006 mitochondrial membrane organization; GO:0017038 protein import; GO:0006839 mitochondrial transport; GO:0044699 single-organism process; GO:0015031 protein transport; GO:0051234 establishment of localization; GO:0006605 protein targeting; GO:0045…	GO:0016020 membrane; GO:0019867 outer membrane; GO:0031090 organelle membrane; GO:0098796 membrane protein complex; GO:0005737 cytoplasm; GO:0031306 intrinsic component of mitochondrial outer membrane; GO:0032991 macromolecular complex; GO:0031224 intrinsic component of membrane; GO:0098798 mitochondrial protein complex; GO:0044424 intracellular part; GO:0044455 mitochondrial membrane part; GO:00…	GO:0008565 protein transporter activity; GO:0022884 macromolecule transmembrane transporter activity; GO:0005488 binding; GO:0022892 substrate-specific transporter activity; GO:0008320 protein transmembrane transporter activity; GO:0005515 protein binding; GO:0022891 substrate-specific transmembrane transporter activity; GO:0022857 transmembrane transporter activity; GO:0005215 transporter activi…	K17769	TOM22; mitochondrial import receptor subunit TOM22
P24604	Tyrosine-protein kinase Tec OS=Mus musculus OX=10090 GN=Tec	0.474	Down	0.023364	Tec	73.425	-2	1.9	1	1	1	cytoplasm	GO:0044700 single organism signaling; GO:0065008 regulation of biological quality; GO:0032270 positive regulation of cellular protein metabolic process; GO:0007166 cell surface receptor signaling pathway; GO:0048869 cellular developmental process; GO:0018212 peptidyl-tyrosine modification; GO:0044699 single-organism process; GO:0044237 cellular metabolic process; GO:0006796 phosphate-containing c…	GO:0043229 intracellular organelle; GO:0016020 membrane; GO:0043232 intracellular non-membrane-bounded organelle; GO:0019898 extrinsic component of membrane; GO:0030054 cell junction; GO:0071944 cell periphery; GO:0005737 cytoplasm; GO:0019897 extrinsic component of plasma membrane; GO:0044424 intracellular part; GO:0005829 cytosol; GO:0005911 cell-cell junction; GO:0031234 extrinsic component of…	GO:1901265 nucleoside phosphate binding; GO:0016773 phosphotransferase activity, alcohol group as acceptor; GO:0004713 protein tyrosine kinase activity; GO:0005515 protein binding; GO:0004672 protein kinase activity; GO:1901363 heterocyclic compound binding; GO:0097159 organic cyclic compound binding; GO:0016301 kinase activity; GO:0032553 ribonucleotide binding; GO:0003824 catalytic activity; GO…	K07364	TEC; tyrosine-protein kinase Tec [EC:2.7.10.2]	mmu04380 Osteoclast differentiation - Mus musculus (mouse); mmu04660 T cell receptor signaling pathway - Mus musculus (mouse);	IPR001245; IPR001849; IPR011009; IPR000980; IPR001452; IPR000719; IPR011993; IPR020635;	Serine-threonine/tyrosine-protein kinase catalytic domain; Pleckstrin homology domain; Protein kinase-like domain; SH2 domain; SH3 domain; Protein kinase domain; PH domain-like; Tyrosine-protein kinase, catalytic domain;
Q80ZW2	Protein THEM6 OS=Mus musculus OX=10090 GN=Them6	1.359	Up	0.023763	Them6	23.802	9.3507	4.8	1	1	1	extracellular		GO:0005576 extracellular region;					IPR029069;	HotDog domain;
Q91XY4	Protocadherin gamma-A4 OS=Mus musculus OX=10090 GN=Pcdhga4	0.832	Down	0.024083	Pcdhga4	100.36	6.7978	3.4	2	2	2	extracellular,plasma membrane	GO:0000003 reproduction; GO:0044700 single organism signaling; GO:0044707 single-multicellular organism process; GO:0022414 reproductive process; GO:0044699 single-organism process; GO:0022610 biological adhesion; GO:0007154 cell communication; GO:0044702 single organism reproductive process; GO:0007155 cell adhesion; GO:0007156 homophilic cell adhesion via plasma membrane adhesion molecules; GO:…	GO:0016020 membrane; GO:0031226 intrinsic component of plasma membrane; GO:0044459 plasma membrane part; GO:0044425 membrane part; GO:0044464 cell part; GO:0071944 cell periphery; GO:0031224 intrinsic component of membrane; GO:0005887 integral component of plasma membrane; GO:0005623 cell; GO:0016021 integral component of membrane; GO:0005886 plasma membrane;	GO:0043169 cation binding; GO:0046872 metal ion binding; GO:0005509 calcium ion binding; GO:0005488 binding; GO:0043167 ion binding;	K16495	PCDHGA; protocadherin gamma subfamily A		IPR015919; IPR032455; IPR031904; IPR013164; IPR002126;	Cadherin-like; Cadherin, cytoplasmic C-terminal domain; Cadherin, C-terminal catenin-binding domain; Cadherin, N-terminal; Cadherin;
Q9D823	60S ribosomal protein L37 OS=Mus musculus OX=10090 GN=Rpl37	0.821	Down	0.024162	Rpl37	11.078	17.935	50.5	8	13	8	nucleus	GO:0006518 peptide metabolic process; GO:0043043 peptide biosynthetic process; GO:0044267 cellular protein metabolic process; GO:0006807 nitrogen compound metabolic process; GO:0009058 biosynthetic process; GO:0043603 cellular amide metabolic process; GO:0044238 primary metabolic process; GO:1901566 organonitrogen compound biosynthetic process; GO:1901576 organic substance biosynthetic process; G…	GO:0005840 ribosome; GO:0043229 intracellular organelle; GO:0043232 intracellular non-membrane-bounded organelle; GO:0022625 cytosolic large ribosomal subunit; GO:0044446 intracellular organelle part; GO:0005737 cytoplasm; GO:0032991 macromolecular complex; GO:0044424 intracellular part; GO:0005829 cytosol; GO:0005623 cell; GO:0044422 organelle part; GO:0043228 non-membrane-bounded organelle; GO:…	GO:0097159 organic cyclic compound binding; GO:1901363 heterocyclic compound binding; GO:0003723 RNA binding; GO:0019838 growth factor binding; GO:0005488 binding; GO:0043167 ion binding; GO:0003676 nucleic acid binding; GO:0046872 metal ion binding; GO:0043169 cation binding; GO:0005515 protein binding; GO:0003735 structural constituent of ribosome; GO:0005198 structural molecule activity; GO:00…	K02922	RP-L37e, RPL37; large subunit ribosomal protein L37e	mmu03010 Ribosome - Mus musculus (mouse);	IPR011332; IPR011331;	Zinc-binding ribosomal protein; Ribosomal protein L37ae/L37e;
Q9CQ71	Replication protein A 14 kDa subunit OS=Mus musculus OX=10090 GN=Rpa3	0.769	Down	0.024257	Rpa3	13.584	27.317	51.2	4	12	4	cytoplasm	GO:0050794 regulation of cellular process; GO:0033554 cellular response to stress; GO:0007346 regulation of mitotic cell cycle; GO:0006260 DNA replication; GO:0042127 regulation of cell proliferation; GO:0006725 cellular aromatic compound metabolic process; GO:0006259 DNA metabolic process; GO:0006289 nucleotide-excision repair; GO:0006302 double-strand break repair; GO:0009058 biosynthetic proce…	GO:0043601 nuclear replisome; GO:0032991 macromolecular complex; GO:0044424 intracellular part; GO:0005623 cell; GO:0044422 organelle part; GO:0044427 chromosomal part; GO:0043228 non-membrane-bounded organelle; GO:0031974 membrane-enclosed lumen; GO:0005654 nucleoplasm; GO:0070013 intracellular organelle lumen; GO:0044454 nuclear chromosome part; GO:0044464 cell part; GO:0005622 intracellular; G…	GO:0097159 organic cyclic compound binding; GO:1901363 heterocyclic compound binding; GO:0003697 single-stranded DNA binding; GO:0003677 DNA binding; GO:0003684 damaged DNA binding; GO:0005488 binding; GO:0003676 nucleic acid binding;	K10740	RPA3; replication factor A3	mmu03030 DNA replication - Mus musculus (mouse); mmu03420 Nucleotide excision repair - Mus musculus (mouse); mmu03430 Mismatch repair - Mus musculus (mouse); mmu03440 Homologous recombination - Mus musculus (mouse); mmu03460 Fanconi anemia pathway - Mus musculus (mouse);	IPR012340;	Nucleic acid-binding, OB-fold;
Q9Z1X2	Phosphatidylserine synthase 2 OS=Mus musculus OX=10090 GN=Ptdss2	1.4	Up	0.024262	Ptdss2	55.02	4.4672	4.4	2	2	2	plasma membrane	GO:0046486 glycerolipid metabolic process; GO:0008654 phospholipid biosynthetic process; GO:0042398 cellular modified amino acid biosynthetic process; GO:0044699 single-organism process; GO:0009058 biosynthetic process; GO:0044255 cellular lipid metabolic process; GO:1901566 organonitrogen compound biosynthetic process; GO:0044237 cellular metabolic process; GO:0006796 phosphate-containing compou…	GO:0043229 intracellular organelle; GO:0016020 membrane; GO:0042175 nuclear outer membrane-endoplasmic reticulum membrane network; GO:0005783 endoplasmic reticulum; GO:0044446 intracellular organelle part; GO:0005737 cytoplasm; GO:0031224 intrinsic component of membrane; GO:0012505 endomembrane system; GO:0044424 intracellular part; GO:0005623 cell; GO:0016021 integral component of membrane; GO:0…	GO:0003882 CDP-diacylglycerol-serine O-phosphatidyltransferase activity; GO:0016780 phosphotransferase activity, for other substituted phosphate groups; GO:0003824 catalytic activity; GO:0016740 transferase activity; GO:0017169 CDP-alcohol phosphatidyltransferase activity; GO:0016772 transferase activity, transferring phosphorus-containing groups;	K08730	PTDSS2; phosphatidylserine synthase 2 [EC:2.7.8.29]	mmu00564 Glycerophospholipid metabolism - Mus musculus (mouse); mmu01100 Metabolic pathways - Mus musculus (mouse);
Q9DB40	Mediator of RNA polymerase II transcription subunit 27 OS=Mus musculus OX=10090 GN=Med27	1.345	Up	0.024383	Med27	35.297	26.807	14.8	3	4	3	endoplasmic reticulum	GO:0097659 nucleic acid-templated transcription; GO:0044699 single-organism process; GO:0009058 biosynthetic process; GO:0044237 cellular metabolic process; GO:2001141 regulation of RNA biosynthetic process; GO:0008152 metabolic process; GO:0043170 macromolecule metabolic process; GO:0019538 protein metabolic process; GO:0032502 developmental process; GO:0010468 regulation of gene expression; GO:…	GO:0005737 cytoplasm; GO:0032991 macromolecular complex; GO:0044424 intracellular part; GO:0005623 cell; GO:0044422 organelle part; GO:0043228 non-membrane-bounded organelle; GO:0031974 membrane-enclosed lumen; GO:1902494 catalytic complex; GO:0005654 nucleoplasm; GO:0070013 intracellular organelle lumen; GO:0044464 cell part; GO:0005622 intracellular; GO:0000151 ubiquitin ligase complex; GO:0043…	GO:0061630 ubiquitin protein ligase activity; GO:0019787 ubiquitin-like protein transferase activity; GO:0003824 catalytic activity; GO:0004842 ubiquitin-protein transferase activity; GO:0000989 transcription factor activity, transcription factor binding; GO:0003713 transcription coactivator activity; GO:0061659 ubiquitin-like protein ligase activity; GO:0003712 transcription cofactor activity; G…	K15170	MED27; mediator of RNA polymerase II transcription subunit 27	mmu04919 Thyroid hormone signaling pathway - Mus musculus (mouse);
Q91YI0	Argininosuccinate lyase OS=Mus musculus OX=10090 GN=Asl	1.21	Up	0.024596	Asl	51.739	11.412	9.3	4	5	4	cytoplasm,nucleus	GO:0043648 dicarboxylic acid metabolic process; GO:0044707 single-multicellular organism process; GO:0006526 arginine biosynthetic process; GO:0016053 organic acid biosynthetic process; GO:0006541 glutamine metabolic process; GO:0044267 cellular protein metabolic process; GO:0044699 single-organism process; GO:0009791 post-embryonic development; GO:0009058 biosynthetic process; GO:0019740 nitroge…	GO:0070062 extracellular exosome; GO:0043226 organelle; GO:0044421 extracellular region part; GO:0044464 cell part; GO:0005622 intracellular; GO:0005737 cytoplasm; GO:0031982 vesicle; GO:1903561 extracellular vesicle; GO:0044424 intracellular part; GO:0005623 cell; GO:0043227 membrane-bounded organelle; GO:0005576 extracellular region; GO:0043230 extracellular organelle;	GO:0016840 carbon-nitrogen lyase activity; GO:0042802 identical protein binding; GO:0003824 catalytic activity; GO:0005488 binding; GO:0016829 lyase activity; GO:0004056 argininosuccinate lyase activity; GO:0005515 protein binding; GO:0016842 amidine-lyase activity;	K01755	argH, ASL; argininosuccinate lyase [EC:4.3.2.1]	mmu00220 Arginine biosynthesis - Mus musculus (mouse); mmu00250 Alanine, aspartate and glutamate metabolism - Mus musculus (mouse); mmu01100 Metabolic pathways - Mus musculus (mouse); mmu01230 Biosynthesis of amino acids - Mus musculus (mouse);	IPR029419; IPR024083; IPR008948; IPR022761;	Argininosuccinate lyase, C-terminal; Fumarase/histidase, N-terminal; L-Aspartase-like; Fumarate lyase, N-terminal;
Q3TMX7	Sulfhydryl oxidase 2 OS=Mus musculus OX=10090 GN=Qsox2	1.304	Up	0.024704	Qsox2	77.774	14.786	6.4	3	4	3	plasma membrane	GO:0050794 regulation of cellular process; GO:0042592 homeostatic process; GO:0065008 regulation of biological quality; GO:0008152 metabolic process; GO:0050789 regulation of biological process; GO:0055114 oxidation-reduction process; GO:0044710 single-organism metabolic process; GO:0045454 cell redox homeostasis; GO:0044763 single-organism cellular process; GO:0019725 cellular homeostasis; GO:00…	GO:0016020 membrane; GO:0005615 extracellular space; GO:0044421 extracellular region part; GO:0031090 organelle membrane; GO:0005737 cytoplasm; GO:0031224 intrinsic component of membrane; GO:0044424 intracellular part; GO:0030173 integral component of Golgi membrane; GO:0005623 cell; GO:0044422 organelle part; GO:0031974 membrane-enclosed lumen; GO:0005654 nucleoplasm; GO:0031301 integral compone…	GO:0016864 intramolecular oxidoreductase activity, transposing S-S bonds; GO:0016853 isomerase activity; GO:0003824 catalytic activity; GO:0016972 thiol oxidase activity; GO:0016670 oxidoreductase activity, acting on a sulfur group of donors, oxygen as acceptor; GO:0016667 oxidoreductase activity, acting on a sulfur group of donors; GO:0016860 intramolecular oxidoreductase activity; GO:0016971 fl…	K10758	QSOX; thiol oxidase [EC:1.8.3.2]		IPR017905; IPR013766; IPR012336;	ERV/ALR sulfhydryl oxidase domain; Thioredoxin domain; Thioredoxin-like fold;
Q8R1K4	5-phosphohydroxy-L-lysine phospho-lyase OS=Mus musculus OX=10090 GN=Phykpl	1.351	Up	0.025077	Phykpl	51.965	4.692	4.3	2	2	2	cytoplasm		GO:0043226 organelle; GO:0043231 intracellular membrane-bounded organelle; GO:0043229 intracellular organelle; GO:0044464 cell part; GO:0005622 intracellular; GO:0005737 cytoplasm; GO:0044424 intracellular part; GO:0043227 membrane-bounded organelle; GO:0005623 cell; GO:0005739 mitochondrion; GO:0044444 cytoplasmic part;	GO:0097159 organic cyclic compound binding; GO:1901363 heterocyclic compound binding; GO:0016769 transferase activity, transferring nitrogenous groups; GO:0008453 alanine-glyoxylate transaminase activity; GO:0042802 identical protein binding; GO:0003824 catalytic activity; GO:0005488 binding; GO:0043167 ion binding; GO:0016829 lyase activity; GO:0043168 anion binding; GO:0005515 protein binding; …	K18202	AGXT2L2; 5-phosphonooxy-L-lysine phospho-lyase [EC:4.2.3.134]	mmu00310 Lysine degradation - Mus musculus (mouse); mmu01100 Metabolic pathways - Mus musculus (mouse);	IPR015424; IPR015421; IPR015422;	Pyridoxal phosphate-dependent transferase; Pyridoxal phosphate-dependent transferase, major region, subdomain 1; Pyridoxal phosphate-dependent transferase, major region, subdomain 2;
Q9D0M5	"Dynein light chain 2, cytoplasmic OS=Mus musculus OX=10090 GN=Dynll2"	0.818	Down	0.025543	Dynll2	10.35	26.3	50.6	4	8	3	cytoplasm	GO:0032502 developmental process; GO:0007399 nervous system development; GO:0044707 single-multicellular organism process; GO:0046907 intracellular transport; GO:0048699 generation of neurons; GO:0048731 system development; GO:0048666 neuron development; GO:0048869 cellular developmental process; GO:0044763 single-organism cellular process; GO:0044699 single-organism process; GO:0022008 neurogene…	GO:0016020 membrane; GO:0005874 microtubule; GO:0005737 cytoplasm; GO:0032991 macromolecular complex; GO:0044424 intracellular part; GO:0099512 supramolecular fiber; GO:0005623 cell; GO:0099080 supramolecular complex; GO:0044422 organelle part; GO:0043228 non-membrane-bounded organelle; GO:0005856 cytoskeleton; GO:0005815 microtubule organizing center; GO:1902494 catalytic complex; GO:0015630 mic…	GO:0008092 cytoskeletal protein binding; GO:0003774 motor activity; GO:0016462 pyrophosphatase activity; GO:0003824 catalytic activity; GO:0005488 binding; GO:0016817 hydrolase activity, acting on acid anhydrides; GO:0005515 protein binding; GO:0016787 hydrolase activity; GO:0016818 hydrolase activity, acting on acid anhydrides, in phosphorus-containing anhydrides; GO:0017111 nucleoside-triphosph…	K10418	DYNLL; dynein light chain LC8-type	mmu04962 Vasopressin-regulated water reabsorption - Mus musculus (mouse);
Q9CQN3	Mitochondrial import receptor subunit TOM6 homolog OS=Mus musculus OX=10090 GN=Tomm6	1.249	Up	0.026157	Tomm6	7.8648	6.3983	18.9	1	7	1	extracellular	GO:0045184 establishment of protein localization; GO:0006810 transport; GO:0071702 organic substance transport; GO:0051179 localization; GO:0033036 macromolecule localization; GO:0008104 protein localization; GO:0015031 protein transport; GO:0051234 establishment of localization;	GO:0016020 membrane; GO:0019867 outer membrane; GO:0031090 organelle membrane; GO:0098796 membrane protein complex; GO:0005737 cytoplasm; GO:0032991 macromolecular complex; GO:0044424 intracellular part; GO:0098798 mitochondrial protein complex; GO:0044455 mitochondrial membrane part; GO:0005623 cell; GO:0044422 organelle part; GO:0005740 mitochondrial envelope; GO:0044425 membrane part; GO:00444…		K17772	TOM6; mitochondrial import receptor subunit TOM6
P27661	Histone H2AX OS=Mus musculus OX=10090 GN=H2afx	0.823	Down	0.026198	H2afx	15.142	62.293	37.8	8	68	5	nucleus	GO:0022414 reproductive process; GO:0007420 brain development; GO:0048869 cellular developmental process; GO:0044699 single-organism process; GO:0021987 cerebral cortex development; GO:0044237 cellular metabolic process; GO:0051253 negative regulation of RNA metabolic process; GO:0021537 telencephalon development; GO:2001141 regulation of RNA biosynthetic process; GO:0008152 metabolic process; GO…	GO:0044421 extracellular region part; GO:0000781 chromosome, telomeric region; GO:0031982 vesicle; GO:0000803 sex chromosome; GO:0032991 macromolecular complex; GO:0044424 intracellular part; GO:0016604 nuclear body; GO:0005623 cell; GO:0044422 organelle part; GO:0044427 chromosomal part; GO:0043228 non-membrane-bounded organelle; GO:0000793 condensed chromosome; GO:0031974 membrane-enclosed lume…	GO:0042393 histone binding; GO:0097159 organic cyclic compound binding; GO:1901363 heterocyclic compound binding; GO:0003677 DNA binding; GO:0046982 protein heterodimerization activity; GO:0005488 binding; GO:0046983 protein dimerization activity; GO:0003676 nucleic acid binding; GO:0005515 protein binding; GO:0003684 damaged DNA binding; GO:0019899 enzyme binding;	K11251	H2A; histone H2A	mmu04217 Necroptosis - Mus musculus (mouse); mmu05034 Alcoholism - Mus musculus (mouse); mmu05322 Systemic lupus erythematosus - Mus musculus (mouse);	IPR032454; IPR009072; IPR007125;	Histone H2A, C-terminal domain; Histone-fold; Histone H2A/H2B/H3;
Q9D8Y1	Transmembrane protein 126A OS=Mus musculus OX=10090 GN=Tmem126a	1.263	Up	0.026617	Tmem126a	21.539	6.1495	14.8	3	4	3	cytoplasm	GO:0032502 developmental process; GO:0007399 nervous system development; GO:0044707 single-multicellular organism process; GO:0044767 single-organism developmental process; GO:0048731 system development; GO:0021675 nerve development; GO:0044699 single-organism process; GO:0007275 multicellular organism development; GO:0021545 cranial nerve development; GO:0048856 anatomical structure development;…	GO:0043229 intracellular organelle; GO:0016020 membrane; GO:0044429 mitochondrial part; GO:0031090 organelle membrane; GO:0031967 organelle envelope; GO:0044446 intracellular organelle part; GO:0005737 cytoplasm; GO:0031224 intrinsic component of membrane; GO:0044424 intracellular part; GO:0005623 cell; GO:0016021 integral component of membrane; GO:0044422 organelle part; GO:0005739 mitochondrion…		K18157	TMEM126A; transmembrane protein 126A
P62488	DNA-directed RNA polymerase II subunit RPB7 OS=Mus musculus OX=10090 GN=Polr2g	0.83	Down	0.027121	Polr2g	19.294	24.693	20.9	3	6	3	cytoskeleton	GO:0032270 positive regulation of cellular protein metabolic process; GO:0097659 nucleic acid-templated transcription; GO:0010608 posttranscriptional regulation of gene expression; GO:0031331 positive regulation of cellular catabolic process; GO:0009891 positive regulation of biosynthetic process; GO:0044699 single-organism process; GO:0009058 biosynthetic process; GO:0044237 cellular metabolic p…	GO:0005665 DNA-directed RNA polymerase II, core complex; GO:0061695 transferase complex, transferring phosphorus-containing groups; GO:0000932 P-body; GO:0005737 cytoplasm; GO:0032991 macromolecular complex; GO:0044424 intracellular part; GO:0005623 cell; GO:0036464 cytoplasmic ribonucleoprotein granule; GO:0044422 organelle part; GO:0043228 non-membrane-bounded organelle; GO:0031974 membrane-enc…	GO:0003677 DNA binding; GO:0003723 RNA binding; GO:0034062 5'-3' RNA polymerase activity; GO:0097747 RNA polymerase activity; GO:0003697 single-stranded DNA binding; GO:0005515 protein binding; GO:0003727 single-stranded RNA binding; GO:1901363 heterocyclic compound binding; GO:0097159 organic cyclic compound binding; GO:0016779 nucleotidyltransferase activity; GO:0003824 catalytic activity; GO:0…	K03015	RPB7, POLR2G; DNA-directed RNA polymerase II subunit RPB7	mmu00230 Purine metabolism - Mus musculus (mouse); mmu00240 Pyrimidine metabolism - Mus musculus (mouse); mmu01100 Metabolic pathways - Mus musculus (mouse); mmu03020 RNA polymerase - Mus musculus (mouse); mmu05016 Huntington disease - Mus musculus (mouse);	IPR012340; IPR003029; IPR022967; IPR005576;	Nucleic acid-binding, OB-fold; S1 domain; RNA-binding domain, S1; RNA polymerase Rpb7, N-terminal;
Q80UP5	Ankyrin repeat domain-containing protein 13A OS=Mus musculus OX=10090 GN=Ankrd13a	1.274	Up	0.027165	Ankrd13a	67.177	8.6989	4.3	2	2	2	nucleus		GO:0097708 intracellular vesicle; GO:0043229 intracellular organelle; GO:0016020 membrane; GO:0005770 late endosome; GO:0031410 cytoplasmic vesicle; GO:0071944 cell periphery; GO:0005737 cytoplasm; GO:0031982 vesicle; GO:0012505 endomembrane system; GO:0044424 intracellular part; GO:0005623 cell; GO:0005886 plasma membrane; GO:0043226 organelle; GO:0044464 cell part; GO:0005622 intracellular; GO:…	GO:0005515 protein binding; GO:0005488 binding;	K21437	ANKRD13; ankyrin repeat domain-containing protein 13		IPR020683;	Ankyrin repeat-containing domain;
Q921U8	Smoothelin OS=Mus musculus OX=10090 GN=Smtn	1.208	Up	0.027418	Smtn	100.29	3.9644	2.7	2	2	2	nucleus		GO:0005856 cytoskeleton; GO:0043226 organelle; GO:0043229 intracellular organelle; GO:0043232 intracellular non-membrane-bounded organelle; GO:0044464 cell part; GO:0005622 intracellular; GO:0005737 cytoplasm; GO:0044424 intracellular part; GO:0005623 cell; GO:0043228 non-membrane-bounded organelle;	GO:0005515 protein binding; GO:0005488 binding;				IPR001715; IPR022189;	Calponin homology domain; Smoothelin;
Q3UH06	Ras-responsive element-binding protein 1 OS=Mus musculus OX=10090 GN=Rreb1	1.259	Up	0.027917	Rreb1	184.15	26.344	3.5	5	5	4	nucleus	GO:0044700 single organism signaling; GO:0030335 positive regulation of cell migration; GO:1905332 positive regulation of morphogenesis of an epithelium; GO:0097659 nucleic acid-templated transcription; GO:0009891 positive regulation of biosynthetic process; GO:0044237 cellular metabolic process; GO:0008152 metabolic process; GO:0051240 positive regulation of multicellular organismal process; GO:…	GO:0044421 extracellular region part; GO:0031982 vesicle; GO:0044424 intracellular part; GO:0016604 nuclear body; GO:0005623 cell; GO:0044422 organelle part; GO:0043228 non-membrane-bounded organelle; GO:0070062 extracellular exosome; GO:0031974 membrane-enclosed lumen; GO:0005654 nucleoplasm; GO:0070013 intracellular organelle lumen; GO:0016607 nuclear speck; GO:0044464 cell part; GO:0005622 int…	GO:0001228 transcriptional activator activity, RNA polymerase II transcription regulatory region sequence-specific binding; GO:0000981 RNA polymerase II transcription factor activity, sequence-specific DNA binding; GO:0003677 DNA binding; GO:0000976 transcription regulatory region sequence-specific DNA binding; GO:0003690 double-stranded DNA binding; GO:0043167 ion binding; GO:1990837 sequence-sp…	K20210	RREB1; ras-responsive element-binding protein 1		IPR015880; IPR007087; IPR013087;	Zinc finger, C2H2-like; Zinc finger, C2H2; Zinc finger C2H2-type/integrase DNA-binding domain;
Q9CQF9	Prenylcysteine oxidase OS=Mus musculus OX=10090 GN=Pcyox1	1.365	Up	0.02802	Pcyox1	56.494	15.855	11.1	4	7	4	extracellular	GO:0098661 inorganic anion transmembrane transport; GO:0051603 proteolysis involved in cellular protein catabolic process; GO:0044257 cellular protein catabolic process; GO:0034220 ion transmembrane transport; GO:0090662 ATP hydrolysis coupled transmembrane transport; GO:0044267 cellular protein metabolic process; GO:0044699 single-organism process; GO:0006821 chloride transport; GO:0044237 cellu…	GO:0016020 membrane; GO:0005615 extracellular space; GO:0044421 extracellular region part; GO:0031090 organelle membrane; GO:0071944 cell periphery; GO:0034358 plasma lipoprotein particle; GO:0005737 cytoplasm; GO:0031982 vesicle; GO:0034385 triglyceride-rich plasma lipoprotein particle; GO:0032991 macromolecular complex; GO:0044424 intracellular part; GO:0005623 cell; GO:0034361 very-low-density…	GO:0042625 ATPase coupled ion transmembrane transporter activity; GO:0008555 chloride-transporting ATPase activity; GO:0015399 primary active transmembrane transporter activity; GO:0022892 substrate-specific transporter activity; GO:0016817 hydrolase activity, acting on acid anhydrides; GO:0016787 hydrolase activity; GO:0015103 inorganic anion transmembrane transporter activity; GO:0022891 substr…	K05906	PCYOX1, FCLY; prenylcysteine oxidase / farnesylcysteine lyase [EC:1.8.3.5 1.8.3.6]	mmu00900 Terpenoid backbone biosynthesis - Mus musculus (mouse);	IPR010795; IPR023753;	Prenylcysteine lyase; FAD/NAD(P)-binding domain;
Q8R395	COMM domain-containing protein 5 OS=Mus musculus OX=10090 GN=Commd5	1.202	Up	0.028636	Commd5	24.493	3.728	4.9	1	3	1	nucleus	GO:0050794 regulation of cellular process; GO:0006725 cellular aromatic compound metabolic process; GO:0097659 nucleic acid-templated transcription; GO:0060255 regulation of macromolecule metabolic process; GO:0019219 regulation of nucleobase-containing compound metabolic process; GO:0009058 biosynthetic process; GO:0044237 cellular metabolic process; GO:0071704 organic substance metabolic proces…	GO:0043229 intracellular organelle; GO:0005737 cytoplasm; GO:0044446 intracellular organelle part; GO:0031981 nuclear lumen; GO:0044424 intracellular part; GO:0005829 cytosol; GO:0005623 cell; GO:0044422 organelle part; GO:0043226 organelle; GO:0043231 intracellular membrane-bounded organelle; GO:0031974 membrane-enclosed lumen; GO:0005654 nucleoplasm; GO:0005634 nucleus; GO:0070013 intracellular…		K22561			IPR017920;	COMM domain;
Q91VW3	SH3 domain-binding glutamic acid-rich-like protein 3 OS=Mus musculus OX=10090 GN=Sh3bgrl3	0.767	Down	0.028639	Sh3bgrl3	10.477	30.889	39.8	3	4	3	mitochondria	GO:0050794 regulation of cellular process; GO:0016043 cellular component organization; GO:0065008 regulation of biological quality; GO:0032956 regulation of actin cytoskeleton organization; GO:0045454 cell redox homeostasis; GO:0044699 single-organism process; GO:0030832 regulation of actin filament length; GO:0010594 regulation of endothelial cell migration; GO:0051239 regulation of multicellula…	GO:0031252 cell leading edge; GO:0043229 intracellular organelle; GO:0042995 cell projection; GO:0044421 extracellular region part; GO:0044446 intracellular organelle part; GO:0005737 cytoplasm; GO:0031982 vesicle; GO:0031981 nuclear lumen; GO:0044424 intracellular part; GO:0016604 nuclear body; GO:0005623 cell; GO:0005576 extracellular region; GO:0044422 organelle part; GO:0031974 membrane-enclo…	GO:0015035 protein disulfide oxidoreductase activity; GO:0005102 receptor binding; GO:0060589 nucleoside-triphosphatase regulator activity; GO:0030695 GTPase regulator activity; GO:0030215 semaphorin receptor binding; GO:0005515 protein binding; GO:0098772 molecular function regulator; GO:0016491 oxidoreductase activity; GO:0015036 disulfide oxidoreductase activity; GO:0009055 electron carrier ac…				IPR002109; IPR012336;	Glutaredoxin; Thioredoxin-like fold;
Q61420	CMP-sialic acid transporter OS=Mus musculus OX=10090 GN=Slc35a1	1.3	Up	0.0289	Slc35a1	36.453	1.9193	3.6	1	2	1	plasma membrane	GO:0006810 transport; GO:1902578 single-organism localization; GO:0006812 cation transport; GO:0006811 ion transport; GO:0008643 carbohydrate transport; GO:0044699 single-organism process; GO:0071702 organic substance transport; GO:0051179 localization; GO:0015672 monovalent inorganic cation transport; GO:0006818 hydrogen transport; GO:0015992 proton transport; GO:0051234 establishment of localiz…	GO:0043229 intracellular organelle; GO:0016020 membrane; GO:0098588 bounding membrane of organelle; GO:0031090 organelle membrane; GO:0044446 intracellular organelle part; GO:0005737 cytoplasm; GO:0000139 Golgi membrane; GO:0031224 intrinsic component of membrane; GO:0012505 endomembrane system; GO:0044424 intracellular part; GO:0005623 cell; GO:0016021 integral component of membrane; GO:0044422 …	GO:0015294 solute:cation symporter activity; GO:0022804 active transmembrane transporter activity; GO:0015291 secondary active transmembrane transporter activity; GO:0005402 cation:sugar symporter activity; GO:0015075 ion transmembrane transporter activity; GO:0051119 sugar transmembrane transporter activity; GO:0015293 symporter activity; GO:1901476 carbohydrate transporter activity; GO:0022892 …	K15272	SLC35A1_2_3; solute carrier family 35 (UDP-sugar transporter), member A1/2/3
Q924K8	Metastasis-associated protein MTA3 OS=Mus musculus OX=10090 GN=Mta3	1.248	Up	0.029003	Mta3	67.076	15.849	18.8	10	15	2	cytoplasm	GO:0050794 regulation of cellular process; GO:0007346 regulation of mitotic cell cycle; GO:0042127 regulation of cell proliferation; GO:0060255 regulation of macromolecule metabolic process; GO:0019219 regulation of nucleobase-containing compound metabolic process; GO:0048519 negative regulation of biological process; GO:0031324 negative regulation of cellular metabolic process; GO:0048523 negati…	GO:0005737 cytoplasm; GO:0032991 macromolecular complex; GO:0017053 transcriptional repressor complex; GO:0044424 intracellular part; GO:0070603 SWI/SNF superfamily-type complex; GO:0005623 cell; GO:0000118 histone deacetylase complex; GO:0044422 organelle part; GO:0090568 nuclear transcriptional repressor complex; GO:0044427 chromosomal part; GO:0043228 non-membrane-bounded organelle; GO:0031974…	GO:0003677 DNA binding; GO:0043167 ion binding; GO:0005515 protein binding; GO:0003682 chromatin binding; GO:0008270 zinc ion binding; GO:0043565 sequence-specific DNA binding; GO:0003700 transcription factor activity, sequence-specific DNA binding; GO:1901363 heterocyclic compound binding; GO:0097159 organic cyclic compound binding; GO:0046914 transition metal ion binding; GO:0005488 binding; GO…	K11660	MTA; metastasis-associated protein MTA		IPR001005; IPR000949; IPR009057; IPR001025; IPR017884; IPR000679;	SANT/Myb domain; ELM2 domain; Homeobox domain-like; Bromo adjacent homology (BAH) domain; SANT domain; Zinc finger, GATA-type;
P62806	Histone H4 OS=Mus musculus OX=10090 GN=Hist1h4a	0.82	Down	0.029282	Hist1h4a	11.367	114.78	62.1	13	132	13	nucleus	GO:0044085 cellular component biogenesis; GO:0097659 nucleic acid-templated transcription; GO:0044237 cellular metabolic process; GO:0032776 DNA methylation on cytosine; GO:0008152 metabolic process; GO:0034724 DNA replication-independent nucleosome organization; GO:0006334 nucleosome assembly; GO:0065003 macromolecular complex assembly; GO:0010558 negative regulation of macromolecule biosyntheti…	GO:0016020 membrane; GO:0044421 extracellular region part; GO:0000784 nuclear chromosome, telomeric region; GO:0000781 chromosome, telomeric region; GO:0031982 vesicle; GO:0032991 macromolecular complex; GO:0044424 intracellular part; GO:0005623 cell; GO:0044422 organelle part; GO:0044427 chromosomal part; GO:0043228 non-membrane-bounded organelle; GO:0070062 extracellular exosome; GO:0031974 mem…	GO:0097159 organic cyclic compound binding; GO:1901363 heterocyclic compound binding; GO:0042393 histone binding; GO:0003677 DNA binding; GO:0003723 RNA binding; GO:0046982 protein heterodimerization activity; GO:0005488 binding; GO:0046983 protein dimerization activity; GO:0003676 nucleic acid binding; GO:0019904 protein domain specific binding; GO:0005515 protein binding;	K11254	H4; histone H4	mmu05034 Alcoholism - Mus musculus (mouse); mmu05203 Viral carcinogenesis - Mus musculus (mouse); mmu05322 Systemic lupus erythematosus - Mus musculus (mouse);	IPR009072; IPR004823;	Histone-fold; TATA box binding protein associated factor (TAF);
Q99MS8	Tubulin polyglutamylase complex subunit 1 OS=Mus musculus OX=10090 GN=Tpgs1	1.257	Up	0.030164	Tpgs1	32.625	6.2007	10.9	2	2	2	cytoplasm	GO:0044700 single organism signaling; GO:0044085 cellular component biogenesis; GO:0051674 localization of cell; GO:0022414 reproductive process; GO:0048869 cellular developmental process; GO:0060271 cilium assembly; GO:0044699 single-organism process; GO:0044237 cellular metabolic process; GO:0044782 cilium organization; GO:0007610 behavior; GO:0008152 metabolic process; GO:0007154 cell communic…	GO:0016020 membrane; GO:0030425 dendrite; GO:0005874 microtubule; GO:0005737 cytoplasm; GO:0031224 intrinsic component of membrane; GO:0044424 intracellular part; GO:0099512 supramolecular fiber; GO:0099080 supramolecular complex; GO:0005623 cell; GO:0044422 organelle part; GO:0043228 non-membrane-bounded organelle; GO:0005856 cytoskeleton; GO:0005815 microtubule organizing center; GO:0015630 mic…	GO:0016879 ligase activity, forming carbon-nitrogen bonds; GO:0070740 tubulin-glutamic acid ligase activity; GO:0008092 cytoskeletal protein binding; GO:0003824 catalytic activity; GO:0008017 microtubule binding; GO:0005488 binding; GO:0016874 ligase activity; GO:0015631 tubulin binding; GO:0070739 protein-glutamic acid ligase activity; GO:0005515 protein binding; GO:0016881 acid-amino acid ligas…	K16581	TPGS1; tubulin polyglutamylase complex subunit 1		IPR003117;	cAMP-dependent protein kinase regulatory subunit, dimerization-anchoring domain;
Q91YN1	Protein FAM118A OS=Mus musculus OX=10090 GN=Fam118a	1.334	Up	0.030718	Fam118a	40.474	8.7825	3.6	2	2	2	plasma membrane		GO:0031224 intrinsic component of membrane; GO:0016020 membrane; GO:0016021 integral component of membrane; GO:0044425 membrane part;	GO:0005515 protein binding; GO:0042802 identical protein binding; GO:0005488 binding;
[truncated: 31 more rows]

## Sheet: Sheet1
Gene name	MW [kDa]	Score	Coverage [%]	Peptides	PSMs	Unique peptides	EVs_1	EVs_2	EVs_3	WT_1	WT_2	WT_3	EVs/WT Ratio	EVs/WT P value
[truncated: 329 more rows]

[truncated: 1 more sheets: Sheet2]
